# Supplementary material for: Crystal structure of 1-[2-(4-chloro­phen­yl)-4,5-diphenyl-1H-imidazol-1-yl]propan-2-ol
Source: Acta Crystallogr E Crystallogr Commun. 2017 Jan 1;73(Pt 1):59–62. doi: 10.1107/S2056989016019332 (PMC5209773; doi:10.1107/S2056989016019332)
Supplement: Supplementary file 1 [file e-73-00059-sup1.cif]

##############################################################################
#                                                                            #
# This CIF contains the data in a paper accepted for publication in          #
# Acta Crystallographica Section E. It conforms to the requirements of       #
# Notes for Authors for Acta Crystallographica Section E, and has been       #
# peer reviewed under the auspices of the IUCr Commission on Journals.       #
#                                                                            #
# Full details of the Crystallographic Information File format               #
# are given in the paper "The Crystallographic Information File (CIF):       #
# a New Standard Archive File for Crystallography" by S. R. Hall, F. H.      #
# Allen and I. D. Brown [Acta Cryst. (1991), A47, 655-685].                  #
#                                                                            #
# The current version of the core CIF dictionary is obtainable from          #
# ftp://ftp.iucr.org/pub/cif_core.dic.                                       #
#                                                                            #
# Software is freely available for graphical display of the structure(s)     #
# in this CIF. For information consult the CIF software page                 #
# http://www.iucr.org/resources/cif/software.                                #
#                                                                            #
# This file may be used for bona fide research purposes within the           #
# scientific community so long as proper attribution is given to the journal # 
# article from which it was obtained.                                        #
#                                                                            #
##############################################################################
data_global
_audit_creation_method     SHELXL-2014/7
_journal_date_recd_electronic     2016-11-22
_journal_date_accepted     2016-12-03
_journal_name_full     'Acta Crystallographica, Section E'
_journal_year     2017
_journal_volume     73
_journal_issue      1
_journal_page_first     59
_journal_page_last     62
_journal_paper_category     GO
_journal_paper_doi     10.1107/S2056989016019332
_journal_coeditor_code     HG5480
_publ_contact_author_name     'Mustafa R. Albayati'
_publ_contact_author_address
;
  Kirkuk University,
  College of Education,
  Department of Chemistry,
  Kirkuk,
  Iraq
;
_publ_contact_author_email     shaabankamel@yahoo.com
_publ_contact_author_fax     ?
_publ_contact_author_phone     ?
_publ_section_title
;
Crystal structure of
1-[2-(4-chlorophenyl)-4,5-diphenyl-1<i>H</i>-imidazol-1-yl]propan-2-ol
;
loop_
    _publ_author_name
    _publ_author_address
    'Mohamed, Shaaban K.'
;
  Faculty of Science and Engineering,
  Health Care Division,
  Manchester Metropolitan University,
  Manchester M1 5GD, England
  Chemistry Department,
  Faculty of Science,
  Minia University,
  61519 El-Minia,
  Egypt
;
    'Marzouk, Adel A. '
;
  Pharmaceutical Chemistry Department,
  Faculty of Pharmacy,
  Al Azhar University,
  71515 Assiut,
  Egypt
;
    'Albayati, Mustafa R. '
;
  Kirkuk University,
  College of Education,
  Department of Chemistry,
  Kirkuk,
  Iraq
;
    'Abdelhamid, Antar A.'
;
  Chemistry Department,
  Faculty of Science,
  Sohag University,
  Sohag,
  Egypt
;
    'Simpson, Jim'
;       Department of Chemistry
        University of Otago
        PO Box 56
        Dunedin
        New Zealand
;
_publ_section_synopsis
;
The molecular and crystal structure of the title imidazole derivative is
reported. The structure is stabilized by an extensive O---H...N, C---H...O/Cl
and C---H...\p(ring) hydrogen-bonding network.
;
data_I
_database_code_depnum_ccdc_archive 'CCDC 1520559'
_audit_creation_method     'SHELXL-2014/7'
_chemical_name_systematic
;
1-[2-(4-Chlorophenyl)-4,5-diphenyl-1<i>H</i>-imidazol-1-yl]propan-2-ol
;
_chemical_name_common     ?
_chemical_formula_moiety     'C24 H21 Cl N2 O'
_chemical_formula_sum     'C24 H21 Cl N2 O'
_chemical_formula_iupac     'C24 H21 Cl N2 O'
_chemical_formula_weight     388.88
_chemical_melting_point     ?
_shelx_space_group_comment
;
The symmetry employed for this shelxl refinement is uniquely defined
by the following loop, which should always be used as a source of
symmetry information in preference to the above space-group names.
They are only intended as comments.
;
_space_group_crystal_system     triclinic
_space_group_name_H-M_alt     'P -1'
_space_group_name_Hall     '-P 1'
loop_
    _space_group_symop_operation_xyz
    'x, y, z'
    '-x, -y, -z'
_cell_length_a     12.0235(8)
_cell_length_b     13.4263(7)
_cell_length_c     13.6588(4)
_cell_angle_alpha     90.297(3)
_cell_angle_beta     98.481(4)
_cell_angle_gamma     110.480(5)
_cell_volume     2039.16(19)
_cell_formula_units_Z     4
_cell_measurement_reflns_used     8456
_cell_measurement_theta_min     3.2640
_cell_measurement_theta_max     76.0160
_cell_measurement_temperature     100(2)
_exptl_crystal_description     block
_exptl_crystal_colour     colourless
_exptl_crystal_size_max     0.261
_exptl_crystal_size_mid     0.167
_exptl_crystal_size_min     0.118
_exptl_crystal_density_diffrn     1.267
_exptl_crystal_density_meas     ?
_exptl_crystal_density_method     'not measured'
_exptl_crystal_F_000     816
_exptl_absorpt_coefficient_mu     1.777
_exptl_absorpt_correction_type     gaussian
_exptl_absorpt_process_details
;
(CrysAlis PRO; Agilent, 2014)
;
_shelx_estimated_absorpt_T_min     0.654
_shelx_estimated_absorpt_T_max     0.818
_exptl_absorpt_correction_T_min     0.929
_exptl_absorpt_correction_T_max     0.958
_diffrn_ambient_temperature     100(2)
_diffrn_radiation_type     CuK\a
_diffrn_radiation_wavelength     1.54184
_diffrn_radiation_monochromator     'mirror'
_diffrn_measurement_device_type
           'Agilent SuperNova Dual Source diffractometer with an Atlas detector'
_diffrn_measurement_device     'four-circle diffractometer'
_diffrn_measurement_method     '\w scans'
_diffrn_detector_area_resol_mean     10.3449
_diffrn_reflns_number     20056
_diffrn_reflns_av_R_equivalents     0.0459
_diffrn_reflns_theta_min     3.278
_diffrn_reflns_theta_max     76.489
_diffrn_reflns_theta_full     67.684
_diffrn_measured_fraction_theta_max     0.983
_diffrn_measured_fraction_theta_full     0.999
_diffrn_reflns_limit_h_min     -14
_diffrn_reflns_limit_h_max     15
_diffrn_reflns_limit_k_min     -16
_diffrn_reflns_limit_k_max     16
_diffrn_reflns_limit_l_min     -16
_diffrn_reflns_limit_l_max     17
_refine_special_details
;
7 reflections with Fo >>> Fc were omitted from the final refinement cycles.
The large void volume is unexpected as no solvent appeared or has been
SQUEEZED out. The final difference map was reasonably flat; see below:
Electron density synthesis with coefficients Fo-Fc
Highest peak    0.61  at  0.0329  0.0214  0.3946  [  2.26 A from H152 ]
Deepest hole   -0.39  at  0.0342  0.2000  0.1384  [  0.55 A from CL14 ]
Mean =    0.00,   Rms deviation from mean =    0.08,   Highest memory used =
  7053 /    34831
Fourier peaks appended to .res file
              x       y       z       sof     U      Peak   Distances to nearest
 atoms (including eq.)
Q1    1   0.9671  0.9786  0.6054   1.00000  0.05    0.61   2.26 H152  2.55 H153
 2.68 C152  2.83 C153
Q2    1   1.0187  1.1772  0.8923   1.00000  0.05    0.55   2.13 H143  2.54 H252
 2.60 H253  2.79 C143
Q3    1   0.9545  0.5837  1.0817   1.00000  0.05    0.40   0.69 C244  0.98 C245
 1.18 H244  1.48 H245
Q4    1   0.5215  0.9173  1.1876   1.00000  0.05    0.40   1.03 H22O  1.29 O212
 1.55 H212  1.65 C212
Q5    1   0.4633  1.0258  1.1059   1.00000  0.05    0.39   1.05 H21E  1.93 C213
 2.36 H22O  2.38 H21D
Q6    1   0.4358  0.4634  1.1908   1.00000  0.05    0.38   1.24 N23  1.47 H226
 1.55 C22  1.83 H12O
Q7    1   0.4296  0.9995  0.7074   1.00000  0.05    0.37   1.27 H122  1.39 N13
 1.69 C12  1.70 C122
Q8    1   0.5533  0.7461  0.3069   1.00000  0.05    0.36   0.79 H155  1.07 C155
 1.57 C156  1.69 H156
Q9    1   0.5676  0.7949  0.7972   1.00000  0.05    0.35   0.73 H255  1.16 C255
 1.69 C256  1.77 H256
Q10   1   0.4633  0.4418  0.6084   1.00000  0.05    0.35   0.95 H11C  1.87 C113
  2.32 H11D  2.32 H11D
Shortest distances between peaks (including symmetry equivalents)
 4   7  1.71      4   5  2.09      8  10  2.74      5   7  2.76      5   9
  2.90      6  10  2.92      4   8  2.93
;
_reflns_number_total     8427
_reflns_number_gt     7077
_reflns_threshold_expression     'I > 2\s(I)'
_refine_ls_structure_factor_coef     Fsqd
_refine_ls_matrix_type     full
_refine_ls_R_factor_all     0.0823
_refine_ls_R_factor_gt     0.0711
_refine_ls_wR_factor_gt     0.1808
_refine_ls_wR_factor_ref     0.1877
_refine_ls_goodness_of_fit_ref     1.092
_refine_ls_restrained_S_all     1.092
_refine_ls_number_reflns     8427
_refine_ls_number_parameters     513
_refine_ls_number_restraints     0
_refine_ls_hydrogen_treatment     mixed
_refine_ls_weighting_scheme     calc
_refine_ls_weighting_details
              'w=1/[\s^2^(Fo^2^)+(0.0644P)^2^+4.0157P] where P=(Fo^2^+2Fc^2^)/3'
_atom_sites_solution_hydrogens     mixed
_atom_sites_solution_primary     ?
_atom_sites_solution_secondary     ?
_refine_ls_shift/su_max     0.000
_refine_ls_shift/su_mean     0.000
_refine_diff_density_max     0.608
_refine_diff_density_min     -0.380
_refine_ls_extinction_method     none
_refine_ls_extinction_coef     .
loop_
    _atom_type_symbol
    _atom_type_description
    _atom_type_scat_dispersion_real
    _atom_type_scat_dispersion_imag
    _atom_type_scat_source
    'C' 'C' 0.0181 0.0091
                         'International Tables Vol C Tables 4.2.6.8 and 6.1.1.4'
    'H' 'H' 0.0000 0.0000
                         'International Tables Vol C Tables 4.2.6.8 and 6.1.1.4'
    'N' 'N' 0.0311 0.0180
                         'International Tables Vol C Tables 4.2.6.8 and 6.1.1.4'
    'Cl' 'Cl' 0.3639 0.7018
                         'International Tables Vol C Tables 4.2.6.8 and 6.1.1.4'
    'O' 'O' 0.0492 0.0322
                         'International Tables Vol C Tables 4.2.6.8 and 6.1.1.4'
_computing_data_collection
;
CrysAlis PRO (Agilent (2014)
;
_computing_cell_refinement
;
CrysAlis PRO (Agilent (2014)
;
_computing_data_reduction
;
CrysAlis PRO (Agilent (2014)
;
_computing_structure_solution
;
SHELXS2013 (Sheldrick, 2008)
;
_computing_structure_refinement
;
SHELXL2014 (Sheldrick, 2015) and <i>TITAN2000</i> (Hunter & Simpson,
1999)
;
_computing_molecular_graphics
;
Mercury (Macrae <i>et al.</i>, 2008)
;
_computing_publication_material
;
SHELXL2014 (Sheldrick, 2015), enCIFer (Allen <i>et al.</i>,
2004),
PLATON (Spek, 2009), publCIF (Westrip 2010) and WinGX (Farrugia
2012)
;
loop_
    _atom_site_type_symbol
    _atom_site_label
    _atom_site_fract_x
    _atom_site_fract_y
    _atom_site_fract_z
    _atom_site_U_iso_or_equiv
    _atom_site_adp_type
    _atom_site_calc_flag
    _atom_site_occupancy
    _atom_site_disorder_assembly
    _atom_site_disorder_group
    N N11 0.4623(2) 0.81917(18) 0.10692(17) 0.0206(5) Uani d 1 . .
    C C111 0.3879(3) 0.7109(2) 0.0663(2) 0.0217(6) Uani d 1 . .
    H H11A 0.3799 0.7087 -0.0069 0.026 Uiso calc 1 . .
    H H11B 0.3065 0.6925 0.0840 0.026 Uiso calc 1 . .
    C C112 0.4415(3) 0.6284(2) 0.1053(2) 0.0229(6) Uani d 1 . .
    H H112 0.5267 0.6510 0.0934 0.027 Uiso calc 1 . .
    O O112 0.4398(2) 0.62826(17) 0.20851(15) 0.0244(4) Uani d 1 . .
    H H12O 0.450(4) 0.577(4) 0.233(3) 0.037 Uiso d 1 . .
    C C113 0.3704(3) 0.5195(2) 0.0524(2) 0.0306(7) Uani d 1 . .
    H H11C 0.4005 0.4661 0.0832 0.046 Uiso calc 1 . .
    H H11D 0.3800 0.5220 -0.0177 0.046 Uiso calc 1 . .
    H H11E 0.2851 0.5004 0.0576 0.046 Uiso calc 1 . .
    C C12 0.4413(3) 0.8817(2) 0.1760(2) 0.0204(5) Uani d 1 . .
    C C121 0.3326(3) 0.8574(2) 0.2233(2) 0.0225(6) Uani d 1 . .
    C C122 0.2886(3) 0.9401(2) 0.2337(2) 0.0254(6) Uani d 1 . .
    H H122 0.3273 1.0071 0.2084 0.030 Uiso calc 1 . .
    C C123 0.1899(3) 0.9258(3) 0.2803(2) 0.0294(6) Uani d 1 . .
    H H123 0.1604 0.9821 0.2865 0.035 Uiso calc 1 . .
    C C124 0.1348(3) 0.8281(3) 0.3175(2) 0.0297(7) Uani d 1 . .
    Cl Cl14 0.01324(8) 0.81097(7) 0.37944(7) 0.0422(2) Uani d 1 . .
    C C125 0.1763(3) 0.7448(2) 0.3090(2) 0.0303(7) Uani d 1 . .
    H H125 0.1376 0.6783 0.3351 0.036 Uiso calc 1 . .
    C C126 0.2752(3) 0.7594(2) 0.2616(2) 0.0252(6) Uani d 1 . .
    H H126 0.3040 0.7026 0.2552 0.030 Uiso calc 1 . .
    N N13 0.5298(2) 0.97600(19) 0.19205(18) 0.0221(5) Uani d 1 . .
    C C14 0.6116(3) 0.9743(2) 0.1323(2) 0.0215(6) Uani d 1 . .
    C C141 0.7228(3) 1.0659(2) 0.1281(2) 0.0219(6) Uani d 1 . .
    C C142 0.7583(3) 1.0951(2) 0.0365(2) 0.0258(6) Uani d 1 . .
    H H142 0.7095 1.0569 -0.0225 0.031 Uiso calc 1 . .
    C C143 0.8643(3) 1.1796(2) 0.0304(2) 0.0291(6) Uani d 1 . .
    H H143 0.8868 1.1994 -0.0325 0.035 Uiso calc 1 . .
    C C144 0.9373(3) 1.2353(2) 0.1166(3) 0.0295(7) Uani d 1 . .
    H H144 1.0106 1.2921 0.1130 0.035 Uiso calc 1 . .
    C C145 0.9017(3) 1.2068(2) 0.2084(2) 0.0287(6) Uani d 1 . .
    H H145 0.9507 1.2449 0.2675 0.034 Uiso calc 1 . .
    C C146 0.7951(3) 1.1232(2) 0.2139(2) 0.0261(6) Uani d 1 . .
    H H146 0.7712 1.1048 0.2767 0.031 Uiso calc 1 . .
    C C15 0.5722(3) 0.8776(2) 0.0793(2) 0.0208(5) Uani d 1 . .
    C C151 0.6323(3) 0.8381(2) 0.0091(2) 0.0216(6) Uani d 1 . .
    C C152 0.5807(3) 0.8094(2) -0.0905(2) 0.0233(6) Uani d 1 . .
    H H152 0.5031 0.8113 -0.1141 0.028 Uiso calc 1 . .
    C C153 0.6438(3) 0.7782(2) -0.1547(2) 0.0268(6) Uani d 1 . .
    H H153 0.6087 0.7584 -0.2222 0.032 Uiso calc 1 . .
    C C154 0.7570(3) 0.7758(3) -0.1214(3) 0.0317(7) Uani d 1 . .
    H H154 0.7992 0.7541 -0.1658 0.038 Uiso calc 1 . .
    C C155 0.8089(3) 0.8048(3) -0.0231(3) 0.0335(7) Uani d 1 . .
    H H155 0.8869 0.8035 -0.0004 0.040 Uiso calc 1 . .
    C C156 0.7470(3) 0.8359(3) 0.0423(2) 0.0269(6) Uani d 1 . .
    H H156 0.7828 0.8557 0.1097 0.032 Uiso calc 1 . .
    N N21 0.4612(2) 0.65591(18) 0.60387(18) 0.0214(5) Uani d 1 . .
    C C211 0.3840(3) 0.7139(2) 0.5615(2) 0.0234(6) Uani d 1 . .
    H H21A 0.3028 0.6797 0.5792 0.028 Uiso calc 1 . .
    H H21B 0.3761 0.7086 0.4883 0.028 Uiso calc 1 . .
    C C212 0.4327(3) 0.8315(2) 0.5977(2) 0.0267(6) Uani d 1 . .
    H H212 0.5178 0.8643 0.5859 0.032 Uiso calc 1 . .
    O O212 0.4308(2) 0.83421(17) 0.70054(16) 0.0261(4) Uani d 1 . .
    H H22O 0.448(4) 0.895(4) 0.723(3) 0.039 Uiso d 1 . .
    C C213 0.3580(4) 0.8907(3) 0.5418(3) 0.0343(7) Uani d 1 . .
    H H21C 0.2734 0.8558 0.5490 0.051 Uiso calc 1 . .
    H H21D 0.3658 0.8898 0.4714 0.051 Uiso calc 1 . .
    H H21E 0.3868 0.9646 0.5691 0.051 Uiso calc 1 . .
    C C22 0.4392(3) 0.5779(2) 0.6698(2) 0.0209(5) Uani d 1 . .
    C C221 0.3353(3) 0.5378(2) 0.7228(2) 0.0226(6) Uani d 1 . .
    C C222 0.2854(3) 0.6057(2) 0.7629(2) 0.0233(6) Uani d 1 . .
    H H222 0.3134 0.6794 0.7510 0.028 Uiso calc 1 . .
    C C223 0.1948(3) 0.5652(2) 0.8201(2) 0.0260(6) Uani d 1 . .
    H H223 0.1613 0.6112 0.8477 0.031 Uiso calc 1 . .
    C C224 0.1539(3) 0.4582(3) 0.8365(2) 0.0278(6) Uani d 1 . .
    Cl Cl24 0.04309(7) 0.40905(7) 0.91146(6) 0.0352(2) Uani d 1 . .
    C C225 0.2008(3) 0.3891(2) 0.7968(2) 0.0279(6) Uani d 1 . .
    H H225 0.1714 0.3154 0.8082 0.034 Uiso calc 1 . .
    C C226 0.2911(3) 0.4297(2) 0.7401(2) 0.0257(6) Uani d 1 . .
    H H226 0.3238 0.3830 0.7125 0.031 Uiso calc 1 . .
    N N23 0.5282(2) 0.53968(19) 0.68408(18) 0.0223(5) Uani d 1 . .
    C C24 0.6107(3) 0.5952(2) 0.6257(2) 0.0218(6) Uani d 1 . .
    C C241 0.7235(3) 0.5762(2) 0.6227(2) 0.0243(6) Uani d 1 . .
    C C242 0.7849(3) 0.5493(2) 0.7075(2) 0.0254(6) Uani d 1 . .
    H H242 0.7522 0.5411 0.7674 0.031 Uiso calc 1 . .
    C C243 0.8928(3) 0.5345(2) 0.7052(3) 0.0296(7) Uani d 1 . .
    H H243 0.9330 0.5154 0.7632 0.036 Uiso calc 1 . .
    C C244 0.9431(3) 0.5475(3) 0.6176(3) 0.0327(7) Uani d 1 . .
    H H244 1.0184 0.5396 0.6165 0.039 Uiso calc 1 . .
    C C245 0.8820(3) 0.5719(3) 0.5334(3) 0.0356(8) Uani d 1 . .
    H H245 0.9147 0.5794 0.4734 0.043 Uiso calc 1 . .
    C C246 0.7726(3) 0.5858(3) 0.5351(2) 0.0295(7) Uani d 1 . .
    H H246 0.7310 0.6019 0.4762 0.035 Uiso calc 1 . .
    C C25 0.5715(3) 0.6682(2) 0.5762(2) 0.0218(6) Uani d 1 . .
    C C251 0.6349(3) 0.7504(2) 0.5120(2) 0.0229(6) Uani d 1 . .
    C C252 0.7451(3) 0.8269(2) 0.5516(2) 0.0276(6) Uani d 1 . .
    H H252 0.7752 0.8286 0.6201 0.033 Uiso calc 1 . .
    C C253 0.8116(3) 0.9009(3) 0.4924(3) 0.0342(7) Uani d 1 . .
    H H253 0.8868 0.9528 0.5202 0.041 Uiso calc 1 . .
    C C254 0.7675(3) 0.8988(3) 0.3917(3) 0.0341(7) Uani d 1 . .
    H H254 0.8130 0.9488 0.3506 0.041 Uiso calc 1 . .
    C C255 0.6571(3) 0.8234(3) 0.3518(2) 0.0307(7) Uani d 1 . .
    H H255 0.6269 0.8224 0.2834 0.037 Uiso calc 1 . .
    C C256 0.5905(3) 0.7494(2) 0.4111(2) 0.0263(6) Uani d 1 . .
    H H256 0.5149 0.6982 0.3833 0.032 Uiso calc 1 . .
loop_
    _atom_site_aniso_label
    _atom_site_aniso_U_11
    _atom_site_aniso_U_22
    _atom_site_aniso_U_33
    _atom_site_aniso_U_12
    _atom_site_aniso_U_13
    _atom_site_aniso_U_23
    N11 0.0264(12) 0.0161(11) 0.0195(11) 0.0071(9) 0.0054(9) 0.0044(9)
    C111 0.0261(14) 0.0165(12) 0.0216(13) 0.0065(11) 0.0038(11) 0.0033(10)
    C112 0.0298(15) 0.0190(13) 0.0211(14) 0.0095(11) 0.0060(11) 0.0047(11)
    O112 0.0364(12) 0.0204(10) 0.0198(10) 0.0138(9) 0.0052(8) 0.0065(8)
    C113 0.0407(18) 0.0206(14) 0.0297(16) 0.0099(13) 0.0058(13) 0.0019(12)
    C12 0.0253(14) 0.0176(12) 0.0197(13) 0.0085(11) 0.0059(10) 0.0063(10)
    C121 0.0270(14) 0.0218(13) 0.0199(13) 0.0088(11) 0.0066(11) 0.0036(11)
    C122 0.0339(16) 0.0181(13) 0.0263(15) 0.0101(12) 0.0088(12) 0.0045(11)
    C123 0.0307(16) 0.0251(15) 0.0355(17) 0.0120(12) 0.0099(13) 0.0005(13)
    C124 0.0296(16) 0.0277(15) 0.0316(16) 0.0064(12) 0.0137(13) -0.0014(12)
    Cl14 0.0359(4) 0.0339(4) 0.0567(6) 0.0050(3) 0.0257(4) -0.0047(4)
    C125 0.0360(17) 0.0204(14) 0.0335(17) 0.0057(12) 0.0126(13) 0.0024(12)
    C126 0.0301(15) 0.0190(13) 0.0276(15) 0.0081(11) 0.0093(12) 0.0037(11)
    N13 0.0290(13) 0.0195(11) 0.0202(11) 0.0101(10) 0.0075(9) 0.0041(9)
    C14 0.0291(15) 0.0195(13) 0.0183(13) 0.0104(11) 0.0065(11) 0.0063(10)
    C141 0.0265(14) 0.0184(13) 0.0243(14) 0.0110(11) 0.0077(11) 0.0065(11)
    C142 0.0308(15) 0.0227(14) 0.0254(15) 0.0098(12) 0.0075(12) 0.0081(11)
    C143 0.0339(16) 0.0244(14) 0.0318(16) 0.0098(13) 0.0148(13) 0.0110(12)
    C144 0.0304(16) 0.0174(13) 0.0411(18) 0.0069(12) 0.0106(13) 0.0074(12)
    C145 0.0312(16) 0.0212(14) 0.0334(17) 0.0087(12) 0.0056(13) 0.0009(12)
    C146 0.0350(16) 0.0220(14) 0.0236(14) 0.0115(12) 0.0078(12) 0.0038(11)
    C15 0.0251(14) 0.0186(13) 0.0204(13) 0.0087(11) 0.0065(11) 0.0065(10)
    C151 0.0292(14) 0.0155(12) 0.0223(14) 0.0088(11) 0.0093(11) 0.0056(10)
    C152 0.0300(15) 0.0187(13) 0.0228(14) 0.0090(11) 0.0077(11) 0.0058(11)
    C153 0.0378(17) 0.0218(14) 0.0212(14) 0.0094(12) 0.0090(12) 0.0027(11)
    C154 0.0410(18) 0.0295(16) 0.0319(17) 0.0173(14) 0.0156(14) 0.0032(13)
    C155 0.0331(17) 0.0410(18) 0.0330(17) 0.0203(15) 0.0075(13) 0.0014(14)
    C156 0.0312(16) 0.0299(15) 0.0229(14) 0.0143(13) 0.0058(12) 0.0046(12)
    N21 0.0289(13) 0.0165(11) 0.0205(11) 0.0101(9) 0.0043(9) 0.0034(9)
    C211 0.0296(15) 0.0228(14) 0.0202(13) 0.0130(12) 0.0025(11) 0.0052(11)
    C212 0.0361(16) 0.0235(14) 0.0238(15) 0.0136(12) 0.0076(12) 0.0063(11)
    O212 0.0387(12) 0.0171(10) 0.0235(10) 0.0103(9) 0.0067(9) 0.0032(8)
    C213 0.051(2) 0.0293(16) 0.0306(17) 0.0239(15) 0.0081(15) 0.0063(13)
    C22 0.0269(14) 0.0157(12) 0.0193(13) 0.0070(11) 0.0030(11) 0.0016(10)
    C221 0.0281(14) 0.0202(13) 0.0196(13) 0.0085(11) 0.0039(11) 0.0062(10)
    C222 0.0286(15) 0.0198(13) 0.0233(14) 0.0105(11) 0.0050(11) 0.0059(11)
    C223 0.0282(15) 0.0269(15) 0.0260(15) 0.0130(12) 0.0059(12) 0.0072(12)
    C224 0.0273(15) 0.0289(15) 0.0268(15) 0.0080(12) 0.0080(12) 0.0113(12)
    Cl24 0.0329(4) 0.0368(4) 0.0394(4) 0.0123(3) 0.0157(3) 0.0182(3)
    C225 0.0339(16) 0.0198(14) 0.0290(15) 0.0077(12) 0.0059(12) 0.0078(11)
    C226 0.0341(16) 0.0193(13) 0.0257(15) 0.0120(12) 0.0046(12) 0.0043(11)
    N23 0.0304(13) 0.0182(11) 0.0208(12) 0.0106(10) 0.0065(10) 0.0058(9)
    C24 0.0303(15) 0.0186(13) 0.0180(13) 0.0101(11) 0.0048(11) 0.0031(10)
    C241 0.0299(15) 0.0177(13) 0.0271(15) 0.0093(11) 0.0080(12) 0.0055(11)
    C242 0.0287(15) 0.0206(13) 0.0293(15) 0.0102(11) 0.0079(12) 0.0081(11)
    C243 0.0291(16) 0.0205(14) 0.0392(18) 0.0087(12) 0.0054(13) 0.0048(12)
    C244 0.0313(16) 0.0236(15) 0.049(2) 0.0151(13) 0.0103(14) -0.0058(14)
    C245 0.045(2) 0.0314(17) 0.0376(18) 0.0164(15) 0.0217(15) 0.0055(14)
    C246 0.0420(18) 0.0286(15) 0.0254(15) 0.0191(14) 0.0118(13) 0.0056(12)
    C25 0.0275(14) 0.0186(13) 0.0203(13) 0.0090(11) 0.0047(11) 0.0017(10)
    C251 0.0308(15) 0.0201(13) 0.0224(14) 0.0132(11) 0.0076(11) 0.0062(11)
    C252 0.0346(16) 0.0252(14) 0.0252(15) 0.0122(13) 0.0068(12) 0.0042(12)
    C253 0.0353(17) 0.0254(15) 0.0439(19) 0.0091(13) 0.0164(15) 0.0075(14)
    C254 0.0447(19) 0.0304(16) 0.0388(18) 0.0208(15) 0.0231(15) 0.0181(14)
    C255 0.0454(19) 0.0328(16) 0.0238(15) 0.0238(15) 0.0112(13) 0.0127(13)
    C256 0.0370(17) 0.0269(14) 0.0208(14) 0.0171(13) 0.0082(12) 0.0051(11)
_geom_special_details
;
 All esds (except the esd in the dihedral angle between two l.s. planes)
 are estimated using the full covariance matrix.  The cell esds are taken
 into account individually in the estimation of esds in distances, angles
 and torsion angles; correlations between esds in cell parameters are only
 used when they are defined by crystal symmetry.  An approximate (isotropic)
 treatment of cell esds is used for estimating esds involving l.s. planes.
;
loop_
    _geom_bond_atom_site_label_1
    _geom_bond_atom_site_label_2
    _geom_bond_site_symmetry_2
    _geom_bond_distance
    _geom_bond_publ_flag
    N11 C12 . 1.368(4) ?
    N11 C15 . 1.388(4) ?
    N11 C111 . 1.469(4) ?
    C111 C112 . 1.525(4) ?
    C111 H11A . 0.9900 ?
    C111 H11B . 0.9900 ?
    C112 O112 . 1.413(3) ?
    C112 C113 . 1.524(4) ?
    C112 H112 . 1.0000 ?
    O112 H12O . 0.80(5) ?
    C113 H11C . 0.9800 ?
    C113 H11D . 0.9800 ?
    C113 H11E . 0.9800 ?
    C12 N13 . 1.330(4) ?
    C12 C121 . 1.477(4) ?
    C121 C126 . 1.399(4) ?
    C121 C122 . 1.402(4) ?
    C122 C123 . 1.383(4) ?
    C122 H122 . 0.9500 ?
    C123 C124 . 1.384(5) ?
    C123 H123 . 0.9500 ?
    C124 C125 . 1.386(5) ?
    C124 Cl14 . 1.743(3) ?
    C125 C126 . 1.391(4) ?
    C125 H125 . 0.9500 ?
    C126 H126 . 0.9500 ?
    N13 C14 . 1.373(4) ?
    C14 C15 . 1.376(4) ?
    C14 C141 . 1.476(4) ?
    C141 C146 . 1.394(4) ?
    C141 C142 . 1.395(4) ?
    C142 C143 . 1.393(4) ?
    C142 H142 . 0.9500 ?
    C143 C144 . 1.395(5) ?
    C143 H143 . 0.9500 ?
    C144 C145 . 1.396(5) ?
    C144 H144 . 0.9500 ?
    C145 C146 . 1.391(4) ?
    C145 H145 . 0.9500 ?
    C146 H146 . 0.9500 ?
    C15 C151 . 1.480(4) ?
    C151 C156 . 1.397(4) ?
    C151 C152 . 1.401(4) ?
    C152 C153 . 1.391(4) ?
    C152 H152 . 0.9500 ?
    C153 C154 . 1.382(5) ?
    C153 H153 . 0.9500 ?
    C154 C155 . 1.386(5) ?
    C154 H154 . 0.9500 ?
    C155 C156 . 1.392(4) ?
    C155 H155 . 0.9500 ?
    C156 H156 . 0.9500 ?
    N21 C22 . 1.365(4) ?
    N21 C25 . 1.388(4) ?
    N21 C211 . 1.468(4) ?
    C211 C212 . 1.530(4) ?
    C211 H21A . 0.9900 ?
    C211 H21B . 0.9900 ?
    C212 O212 . 1.408(4) ?
    C212 C213 . 1.525(4) ?
    C212 H212 . 1.0000 ?
    O212 H22O . 0.82(5) ?
    C213 H21C . 0.9800 ?
    C213 H21D . 0.9800 ?
    C213 H21E . 0.9800 ?
    C22 N23 . 1.330(4) ?
    C22 C221 . 1.475(4) ?
    C221 C226 . 1.396(4) ?
    C221 C222 . 1.402(4) ?
    C222 C223 . 1.390(4) ?
    C222 H222 . 0.9500 ?
    C223 C224 . 1.378(4) ?
    C223 H223 . 0.9500 ?
    C224 C225 . 1.387(5) ?
    C224 Cl24 . 1.747(3) ?
    C225 C226 . 1.383(4) ?
    C225 H225 . 0.9500 ?
    C226 H226 . 0.9500 ?
    N23 C24 . 1.377(4) ?
    C24 C25 . 1.370(4) ?
    C24 C241 . 1.471(4) ?
    C241 C242 . 1.398(4) ?
    C241 C246 . 1.398(4) ?
    C242 C243 . 1.384(4) ?
    C242 H242 . 0.9500 ?
    C243 C244 . 1.403(5) ?
    C243 H243 . 0.9500 ?
    C244 C245 . 1.376(5) ?
    C244 H244 . 0.9500 ?
    C245 C246 . 1.396(5) ?
    C245 H245 . 0.9500 ?
    C246 H246 . 0.9500 ?
    C25 C251 . 1.478(4) ?
    C251 C252 . 1.390(5) ?
    C251 C256 . 1.401(4) ?
    C252 C253 . 1.387(4) ?
    C252 H252 . 0.9500 ?
    C253 C254 . 1.395(5) ?
    C253 H253 . 0.9500 ?
    C254 C255 . 1.387(5) ?
    C254 H254 . 0.9500 ?
    C255 C256 . 1.388(4) ?
    C255 H255 . 0.9500 ?
    C256 H256 . 0.9500 ?
loop_
    _geom_angle_atom_site_label_1
    _geom_angle_atom_site_label_2
    _geom_angle_atom_site_label_3
    _geom_angle_site_symmetry_1
    _geom_angle_site_symmetry_3
    _geom_angle
    _geom_angle_publ_flag
    C12 N11 C15 . . 106.9(2) ?
    C12 N11 C111 . . 129.2(2) ?
    C15 N11 C111 . . 123.9(2) ?
    N11 C111 C112 . . 112.1(2) ?
    N11 C111 H11A . . 109.2 ?
    C112 C111 H11A . . 109.2 ?
    N11 C111 H11B . . 109.2 ?
    C112 C111 H11B . . 109.2 ?
    H11A C111 H11B . . 107.9 ?
    O112 C112 C113 . . 112.5(2) ?
    O112 C112 C111 . . 106.4(2) ?
    C113 C112 C111 . . 110.6(3) ?
    O112 C112 H112 . . 109.1 ?
    C113 C112 H112 . . 109.1 ?
    C111 C112 H112 . . 109.1 ?
    C112 O112 H12O . . 113(3) ?
    C112 C113 H11C . . 109.5 ?
    C112 C113 H11D . . 109.5 ?
    H11C C113 H11D . . 109.5 ?
    C112 C113 H11E . . 109.5 ?
    H11C C113 H11E . . 109.5 ?
    H11D C113 H11E . . 109.5 ?
    N13 C12 N11 . . 111.0(2) ?
    N13 C12 C121 . . 121.5(3) ?
    N11 C12 C121 . . 127.3(3) ?
    C126 C121 C122 . . 118.7(3) ?
    C126 C121 C12 . . 124.1(3) ?
    C122 C121 C12 . . 117.0(3) ?
    C123 C122 C121 . . 121.1(3) ?
    C123 C122 H122 . . 119.5 ?
    C121 C122 H122 . . 119.5 ?
    C122 C123 C124 . . 119.0(3) ?
    C122 C123 H123 . . 120.5 ?
    C124 C123 H123 . . 120.5 ?
    C123 C124 C125 . . 121.4(3) ?
    C123 C124 Cl14 . . 119.2(3) ?
    C125 C124 Cl14 . . 119.4(2) ?
    C124 C125 C126 . . 119.3(3) ?
    C124 C125 H125 . . 120.3 ?
    C126 C125 H125 . . 120.3 ?
    C125 C126 C121 . . 120.4(3) ?
    C125 C126 H126 . . 119.8 ?
    C121 C126 H126 . . 119.8 ?
    C12 N13 C14 . . 106.3(2) ?
    N13 C14 C15 . . 109.8(3) ?
    N13 C14 C141 . . 122.7(3) ?
    C15 C14 C141 . . 127.5(3) ?
    C146 C141 C142 . . 118.9(3) ?
    C146 C141 C14 . . 121.5(3) ?
    C142 C141 C14 . . 119.6(3) ?
    C143 C142 C141 . . 120.9(3) ?
    C143 C142 H142 . . 119.6 ?
    C141 C142 H142 . . 119.6 ?
    C142 C143 C144 . . 120.0(3) ?
    C142 C143 H143 . . 120.0 ?
    C144 C143 H143 . . 120.0 ?
    C143 C144 C145 . . 119.3(3) ?
    C143 C144 H144 . . 120.3 ?
    C145 C144 H144 . . 120.3 ?
    C146 C145 C144 . . 120.4(3) ?
    C146 C145 H145 . . 119.8 ?
    C144 C145 H145 . . 119.8 ?
    C145 C146 C141 . . 120.5(3) ?
    C145 C146 H146 . . 119.7 ?
    C141 C146 H146 . . 119.7 ?
    C14 C15 N11 . . 106.0(2) ?
    C14 C15 C151 . . 129.1(3) ?
    N11 C15 C151 . . 124.9(3) ?
    C156 C151 C152 . . 119.5(3) ?
    C156 C151 C15 . . 118.6(3) ?
    C152 C151 C15 . . 121.8(3) ?
    C153 C152 C151 . . 119.6(3) ?
    C153 C152 H152 . . 120.2 ?
    C151 C152 H152 . . 120.2 ?
    C154 C153 C152 . . 120.7(3) ?
    C154 C153 H153 . . 119.7 ?
    C152 C153 H153 . . 119.7 ?
    C153 C154 C155 . . 120.0(3) ?
    C153 C154 H154 . . 120.0 ?
    C155 C154 H154 . . 120.0 ?
    C154 C155 C156 . . 120.2(3) ?
    C154 C155 H155 . . 119.9 ?
    C156 C155 H155 . . 119.9 ?
    C155 C156 C151 . . 120.1(3) ?
    C155 C156 H156 . . 120.0 ?
    C151 C156 H156 . . 120.0 ?
    C22 N21 C25 . . 107.0(2) ?
    C22 N21 C211 . . 129.2(3) ?
    C25 N21 C211 . . 123.6(2) ?
    N21 C211 C212 . . 112.9(2) ?
    N21 C211 H21A . . 109.0 ?
    C212 C211 H21A . . 109.0 ?
    N21 C211 H21B . . 109.0 ?
    C212 C211 H21B . . 109.0 ?
    H21A C211 H21B . . 107.8 ?
    O212 C212 C213 . . 112.7(3) ?
    O212 C212 C211 . . 106.5(2) ?
    C213 C212 C211 . . 110.5(3) ?
    O212 C212 H212 . . 109.0 ?
    C213 C212 H212 . . 109.0 ?
    C211 C212 H212 . . 109.0 ?
    C212 O212 H22O . . 111(3) ?
    C212 C213 H21C . . 109.5 ?
    C212 C213 H21D . . 109.5 ?
    H21C C213 H21D . . 109.5 ?
    C212 C213 H21E . . 109.5 ?
    H21C C213 H21E . . 109.5 ?
    H21D C213 H21E . . 109.5 ?
    N23 C22 N21 . . 110.8(3) ?
    N23 C22 C221 . . 121.3(2) ?
    N21 C22 C221 . . 127.9(3) ?
    C226 C221 C222 . . 118.8(3) ?
    C226 C221 C22 . . 118.7(3) ?
    C222 C221 C22 . . 122.3(3) ?
    C223 C222 C221 . . 119.9(3) ?
    C223 C222 H222 . . 120.0 ?
    C221 C222 H222 . . 120.0 ?
    C224 C223 C222 . . 119.8(3) ?
    C224 C223 H223 . . 120.1 ?
    C222 C223 H223 . . 120.1 ?
    C223 C224 C225 . . 121.4(3) ?
    C223 C224 Cl24 . . 119.3(3) ?
    C225 C224 Cl24 . . 119.3(2) ?
    C226 C225 C224 . . 118.7(3) ?
    C226 C225 H225 . . 120.7 ?
    C224 C225 H225 . . 120.7 ?
    C225 C226 C221 . . 121.3(3) ?
    C225 C226 H226 . . 119.3 ?
    C221 C226 H226 . . 119.3 ?
    C22 N23 C24 . . 106.4(2) ?
    C25 C24 N23 . . 109.7(3) ?
    C25 C24 C241 . . 127.9(3) ?
    N23 C24 C241 . . 122.5(2) ?
    C242 C241 C246 . . 118.4(3) ?
    C242 C241 C24 . . 120.9(3) ?
    C246 C241 C24 . . 120.7(3) ?
    C243 C242 C241 . . 120.8(3) ?
    C243 C242 H242 . . 119.6 ?
    C241 C242 H242 . . 119.6 ?
    C242 C243 C244 . . 120.3(3) ?
    C242 C243 H243 . . 119.8 ?
    C244 C243 H243 . . 119.8 ?
    C245 C244 C243 . . 119.1(3) ?
    C245 C244 H244 . . 120.4 ?
    C243 C244 H244 . . 120.4 ?
    C244 C245 C246 . . 120.7(3) ?
    C244 C245 H245 . . 119.7 ?
    C246 C245 H245 . . 119.7 ?
    C245 C246 C241 . . 120.6(3) ?
    C245 C246 H246 . . 119.7 ?
    C241 C246 H246 . . 119.7 ?
    C24 C25 N21 . . 106.1(2) ?
    C24 C25 C251 . . 128.5(3) ?
    N21 C25 C251 . . 125.3(3) ?
    C252 C251 C256 . . 119.1(3) ?
    C252 C251 C25 . . 119.0(3) ?
    C256 C251 C25 . . 121.8(3) ?
    C253 C252 C251 . . 121.0(3) ?
    C253 C252 H252 . . 119.5 ?
    C251 C252 H252 . . 119.5 ?
    C252 C253 C254 . . 119.6(3) ?
    C252 C253 H253 . . 120.2 ?
    C254 C253 H253 . . 120.2 ?
    C255 C254 C253 . . 119.8(3) ?
    C255 C254 H254 . . 120.1 ?
    C253 C254 H254 . . 120.1 ?
    C254 C255 C256 . . 120.5(3) ?
    C254 C255 H255 . . 119.7 ?
    C256 C255 H255 . . 119.7 ?
    C255 C256 C251 . . 120.0(3) ?
    C255 C256 H256 . . 120.0 ?
    C251 C256 H256 . . 120.0 ?
loop_
    _geom_torsion_atom_site_label_1
    _geom_torsion_atom_site_label_2
    _geom_torsion_atom_site_label_3
    _geom_torsion_atom_site_label_4
    _geom_torsion_site_symmetry_1
    _geom_torsion_site_symmetry_2
    _geom_torsion_site_symmetry_3
    _geom_torsion_site_symmetry_4
    _geom_torsion
    _geom_torsion_publ_flag
    C12 N11 C111 C112 . . . . -107.3(3) ?
    C15 N11 C111 C112 . . . . 72.6(3) ?
    N11 C111 C112 O112 . . . . 64.4(3) ?
    N11 C111 C112 C113 . . . . -173.2(2) ?
    C15 N11 C12 N13 . . . . 1.1(3) ?
    C111 N11 C12 N13 . . . . -179.0(3) ?
    C15 N11 C12 C121 . . . . 176.0(3) ?
    C111 N11 C12 C121 . . . . -4.1(5) ?
    N13 C12 C121 C126 . . . . -140.0(3) ?
    N11 C12 C121 C126 . . . . 45.6(5) ?
    N13 C12 C121 C122 . . . . 37.1(4) ?
    N11 C12 C121 C122 . . . . -137.3(3) ?
    C126 C121 C122 C123 . . . . -0.5(5) ?
    C12 C121 C122 C123 . . . . -177.7(3) ?
    C121 C122 C123 C124 . . . . 0.5(5) ?
    C122 C123 C124 C125 . . . . -0.2(5) ?
    C122 C123 C124 Cl14 . . . . 178.1(3) ?
    C123 C124 C125 C126 . . . . -0.2(5) ?
    Cl14 C124 C125 C126 . . . . -178.5(3) ?
    C124 C125 C126 C121 . . . . 0.2(5) ?
    C122 C121 C126 C125 . . . . 0.1(5) ?
    C12 C121 C126 C125 . . . . 177.1(3) ?
    N11 C12 N13 C14 . . . . -0.6(3) ?
    C121 C12 N13 C14 . . . . -175.9(3) ?
    C12 N13 C14 C15 . . . . 0.0(3) ?
    C12 N13 C14 C141 . . . . 179.2(3) ?
    N13 C14 C141 C146 . . . . 44.4(4) ?
    C15 C14 C141 C146 . . . . -136.5(3) ?
    N13 C14 C141 C142 . . . . -136.9(3) ?
    C15 C14 C141 C142 . . . . 42.2(4) ?
    C146 C141 C142 C143 . . . . 0.3(4) ?
    C14 C141 C142 C143 . . . . -178.4(3) ?
    C141 C142 C143 C144 . . . . 0.9(5) ?
    C142 C143 C144 C145 . . . . -1.3(5) ?
    C143 C144 C145 C146 . . . . 0.6(5) ?
    C144 C145 C146 C141 . . . . 0.6(5) ?
    C142 C141 C146 C145 . . . . -1.0(4) ?
    C14 C141 C146 C145 . . . . 177.7(3) ?
    N13 C14 C15 N11 . . . . 0.7(3) ?
    C141 C14 C15 N11 . . . . -178.6(3) ?
    N13 C14 C15 C151 . . . . -177.3(3) ?
    C141 C14 C15 C151 . . . . 3.5(5) ?
    C12 N11 C15 C14 . . . . -1.0(3) ?
    C111 N11 C15 C14 . . . . 179.0(2) ?
    C12 N11 C15 C151 . . . . 177.0(3) ?
    C111 N11 C15 C151 . . . . -2.9(4) ?
    C14 C15 C151 C156 . . . . 56.7(4) ?
    N11 C15 C151 C156 . . . . -120.9(3) ?
    C14 C15 C151 C152 . . . . -119.2(3) ?
    N11 C15 C151 C152 . . . . 63.2(4) ?
    C156 C151 C152 C153 . . . . 0.7(4) ?
    C15 C151 C152 C153 . . . . 176.5(3) ?
    C151 C152 C153 C154 . . . . -0.4(4) ?
    C152 C153 C154 C155 . . . . -0.2(5) ?
    C153 C154 C155 C156 . . . . 0.4(5) ?
    C154 C155 C156 C151 . . . . -0.1(5) ?
    C152 C151 C156 C155 . . . . -0.4(4) ?
    C15 C151 C156 C155 . . . . -176.4(3) ?
    C22 N21 C211 C212 . . . . 111.7(3) ?
    C25 N21 C211 C212 . . . . -72.8(3) ?
    N21 C211 C212 O212 . . . . -64.4(3) ?
    N21 C211 C212 C213 . . . . 172.9(3) ?
    C25 N21 C22 N23 . . . . -0.9(3) ?
    C211 N21 C22 N23 . . . . 175.1(3) ?
    C25 N21 C22 C221 . . . . 178.1(3) ?
    C211 N21 C22 C221 . . . . -5.9(5) ?
    N23 C22 C221 C226 . . . . -36.8(4) ?
    N21 C22 C221 C226 . . . . 144.3(3) ?
    N23 C22 C221 C222 . . . . 138.1(3) ?
    N21 C22 C221 C222 . . . . -40.7(5) ?
    C226 C221 C222 C223 . . . . 1.0(4) ?
    C22 C221 C222 C223 . . . . -174.0(3) ?
    C221 C222 C223 C224 . . . . -0.5(5) ?
    C222 C223 C224 C225 . . . . -0.3(5) ?
    C222 C223 C224 Cl24 . . . . 178.2(2) ?
    C223 C224 C225 C226 . . . . 0.5(5) ?
    Cl24 C224 C225 C226 . . . . -178.0(2) ?
    C224 C225 C226 C221 . . . . 0.1(5) ?
    C222 C221 C226 C225 . . . . -0.8(5) ?
    C22 C221 C226 C225 . . . . 174.3(3) ?
    N21 C22 N23 C24 . . . . 0.3(3) ?
    C221 C22 N23 C24 . . . . -178.8(3) ?
    C22 N23 C24 C25 . . . . 0.5(3) ?
    C22 N23 C24 C241 . . . . 179.0(3) ?
    C25 C24 C241 C242 . . . . 143.7(3) ?
    N23 C24 C241 C242 . . . . -34.6(4) ?
    C25 C24 C241 C246 . . . . -35.6(5) ?
    N23 C24 C241 C246 . . . . 146.1(3) ?
    C246 C241 C242 C243 . . . . 1.2(5) ?
    C24 C241 C242 C243 . . . . -178.2(3) ?
    C241 C242 C243 C244 . . . . 0.8(5) ?
    C242 C243 C244 C245 . . . . -2.0(5) ?
    C243 C244 C245 C246 . . . . 1.3(5) ?
    C244 C245 C246 C241 . . . . 0.7(5) ?
    C242 C241 C246 C245 . . . . -1.9(5) ?
    C24 C241 C246 C245 . . . . 177.4(3) ?
    N23 C24 C25 N21 . . . . -1.0(3) ?
    C241 C24 C25 N21 . . . . -179.5(3) ?
    N23 C24 C25 C251 . . . . 174.7(3) ?
    C241 C24 C25 C251 . . . . -3.8(5) ?
    C22 N21 C25 C24 . . . . 1.1(3) ?
    C211 N21 C25 C24 . . . . -175.2(3) ?
    C22 N21 C25 C251 . . . . -174.7(3) ?
    C211 N21 C25 C251 . . . . 9.0(4) ?
    C24 C25 C251 C252 . . . . -59.1(4) ?
    N21 C25 C251 C252 . . . . 115.8(3) ?
    C24 C25 C251 C256 . . . . 117.0(4) ?
    N21 C25 C251 C256 . . . . -68.1(4) ?
    C256 C251 C252 C253 . . . . -0.7(5) ?
    C25 C251 C252 C253 . . . . 175.4(3) ?
    C251 C252 C253 C254 . . . . 0.0(5) ?
    C252 C253 C254 C255 . . . . 0.6(5) ?
    C253 C254 C255 C256 . . . . -0.6(5) ?
    C254 C255 C256 C251 . . . . -0.2(5) ?
    C252 C251 C256 C255 . . . . 0.8(4) ?
    C25 C251 C256 C255 . . . . -175.3(3) ?
loop_
    _geom_hbond_atom_site_label_D
    _geom_hbond_atom_site_label_H
    _geom_hbond_atom_site_label_A
    _geom_hbond_site_symmetry_A
    _geom_hbond_distance_DH
    _geom_hbond_distance_HA
    _geom_hbond_distance_DA
    _geom_hbond_angle_DHA
    O112 H12O N23 2_666 0.80(5) 2.01(5) 2.804(3) 170(4)
    O212 H22O N13 2_676 0.82(5) 1.99(5) 2.790(3) 165(4)
    C152 H152 O212 1_554 0.95 2.61 3.227(4) 123
    C256 H256 O112 . 0.95 2.48 3.162(4) 129
    C242 H242 O112 2_666 0.95 2.68 3.277(4) 122
    C243 H243 Cl24 1_655 0.95 2.91 3.836(3) 166
    C113 H11D Cg6 1_554 0.98 2.96 3.778(3) 142
    C153 H153 Cg5 1_554 0.95 2.65 3.495(3) 148
    C213 H21D Cg2 . 0.98 2.91 3.745(4) 144
    C255 H255 Cg1 . 0.95 2.65 3.505(3) 149
_shelx_hkl_file
;
   0   0   1 816.891 94.7460   3
   0   0   2 16282.1 552.235   3
   0   0  -2 17029.6 499.788  33
   0   0   2 17983.2 627.224   5
   0   0  -3 1119.85 163.517  33
   0   0   3 916.165 171.576   3
   0   0   3 944.111 209.459   5
   0   0   4 21451.9 923.169   3
   0   0   4 20952.5 1024.56   5
   0   0  -4 19129.4 700.907  33
   0   0  -5 273.202 94.7371  33
   0   0   5 307.094 140.007   3
   0   0   6 39537.6 1615.31   3
   0   0   7 7010.35 755.826   3
   0   0   8 240.567 225.086   3
   0   0   9 416.062 249.622   3
   0   0   9 481.431 442.066   1
   0   0  10 46355.2 2666.25   3
   0   0  10 43340.0 3672.73   1
   0   0  11 1422.64 742.353   7
   0   0  11 4494.85 1463.40   1
   0   0  11 2330.79 387.122  29
   0   0  11 938.405 482.875   3
   0   0  11 3395.10 486.574  30
   0   0  12 11414.9 773.231  30
   0   0  12 10798.3 782.235  29
   0   0  13 4149.03 480.738  30
   0   0  13 3817.44 477.900  29
   0   0  14 2316.11 426.517  30
   0   0 -14 2234.08 253.194  24
   0   0  15 1175.23 257.654  30
   0   0  16 473.915 162.038  30
   0  -1  16 51.4042 115.015  30
   0  -1  15 415.941 200.476  30
   0   1 -15-96.0173 107.674  24
   0   1 -14 1319.18 233.218  24
   0  -1  14 1873.85 339.169  30
   0  -1  13 6420.10 627.325  29
   0  -1  13 7006.97 655.066  30
   0  -1  12 4495.89 570.193  11
   0  -1  12 5022.45 550.688  29
   0  -1  12 5666.21 586.876  30
   0  -1  11 2346.19 369.072  29
   0  -1  11 1726.12 339.203  11
   0  -1  11 2437.96 655.501   3
   0  -1  10 6742.87 1428.88   1
   0  -1  10 7599.23 1078.73   3
   0  -1   9 13707.5 1298.65   3
   0  -1   8 41890.3 2059.63   3
   0  -1   7 40679.4 1835.29   3
   0   1  -6 12187.2 797.133   4
   0  -1   6 11298.9 859.253   3
   0  -1   5 40621.2 1451.11   3
   0   1  -5 44874.1 1429.75   4
   0   1  -4 52820.3 1422.44   4
   0  -1   4 51905.4 1426.33   3
   0   1  -3 297.573 139.184   4
   0   1  -2 4124.98 326.229   4
   0   1  -1 3066.40 251.335   4
   0   1   1 57033.4 937.180   3
   0   1   1 54801.9 1029.45   4
   0   1   2 65655.5 1241.54   3
   0   1   2 63375.4 1202.66   2
   0   1   3 44729.6 1405.22   5
   0   1   3 46529.9 1256.12   3
   0  -1  -3 46685.1 1263.91  33
   0   1   4 105379. 2455.56   5
   0  -1  -4 105830. 2086.23  33
   0   1   4 109548. 2169.20   3
   0  -1  -5 4886.47 494.590  33
   0   1   5 5400.47 659.362   5
   0   1   5 5387.31 565.573   3
   0   1   6 101133. 2677.87   3
   0  -1  -6 94616.9 2148.53  33
   0   1   7 4431.08 641.018   3
   0   1   7 4697.74 790.118   2
   0   1   8 687.327 648.823   1
   0   1   8 180.091 234.572   3
   0   1   9 3082.43 668.002   3
   0   1   9 4768.34 1186.97   1
   0   1  10 15026.5 974.205   7
   0   1  10 14107.5 1468.64   3
   0   1  10 13796.9 2061.81   1
   0   1  10 14825.0 814.610  30
   0   1  11 12242.2 783.115  30
   0   1  11 12990.0 1561.32   3
   0   1  11 11245.8 1981.99   1
   0   1  11 12213.0 1108.69   7
   0   1  11 11053.9 767.760  29
   0   1  12 3194.66 451.323  29
   0   1  12 3777.74 538.797  30
   0   1  13 342.294 201.861  30
   0   1  14 337.691 216.259  30
   0   1  15 522.357 195.373  30
   0   1  16 749.070 176.257  30
   0   1  16 417.498 129.518  18
   0   2 -16 2433.51 202.784  24
   0  -2  16 2478.43 290.040  30
   0   2 -15 9452.69 482.588  24
   0  -2  15 10724.0 683.049  30
   0  -2  14 376.263 242.726  30
   0  -2  13-8.23012 152.151  29
   0  -2  13 173.240 219.174  30
   0  -2  13-88.0724 181.557  11
   0  -2  12 1389.81 351.154  29
   0  -2  12 1446.56 337.665  11
   0  -2  12 1835.83 334.455  30
   0  -2  11 3524.02 459.421  29
   0  -2  11 3982.34 818.674   3
   0  -2  11 3268.79 467.370  11
   0  -2  11 3652.54 1265.64   1
   0  -2  10 1622.05 818.936   1
   0  -2  10 1003.58 249.269  29
   0  -2  10 1251.58 472.515   3
   0  -2   9 32145.2 2003.47   3
   0  -2   8 32053.0 1823.70   3
   0  -2   7 91.5195 170.879   3
   0   2  -7 147.531 97.0411   4
   0  -2   6 690.921 251.921   3
   0   2  -6 403.140 167.527   4
   0  -2   5 9252.73 723.117   3
   0   2  -5 8622.66 714.624   4
   0   2  -4 38429.6 1403.72   4
   0   2  -3 7606.29 589.355   4
   0   2  -2 90475.4 1873.90   4
   0   2  -1 40561.3 684.553   5
   0   2  -1 37886.9 1148.98   4
   0   2   0 17738.2 619.562   5
   0   2   0 18045.9 795.790   4
   0   2   1 59127.5 1479.52   4
   0   2   1 60023.8 1276.57   3
   0   2   2 869170. 5334.01   3
   0   2   2 876943. 5067.89   1
   0   2   3 3494.63 340.999   2
   0   2   3 3169.19 374.181   3
   0   2   4 10153.5 869.884   5
   0   2   4 12052.3 796.038   3
   0   2   4 9992.55 681.989   2
   0  -2  -4 11600.7 851.567  33
   0   2   5 77143.5 2226.33   3
   0   2   5 76659.6 2132.08   2
   0   2   5 75848.3 2520.08   5
   0  -2  -5 77184.1 2262.32  33
   0   2   6 34875.9 1649.10   2
   0   2   6 31683.2 1784.77   5
   0  -2  -6 33339.1 1588.94  33
   0   2   6 34150.5 1668.09   3
   0   2   7 9565.80 1400.13   1
   0   2   7 8122.69 919.437   3
   0   2   8 3769.11 1241.00   1
   0   2   8 1837.63 557.436   3
   0   2   9 727.915 388.778   1
   0   2   9 1786.23 514.961   3
   0   2  10 10722.1 1764.71   1
   0   2  10 12780.1 1467.93   3
   0   2  10 10185.5 676.479  29
   0   2  10 10838.8 696.770  30
   0   2  10 11465.7 867.927   7
   0   2  11 1664.69 327.397  30
   0   2  11 1377.94 787.909   7
   0   2  11 1519.20 526.489   3
   0   2  11 1528.39 302.281  29
   0   2  12 6263.78 1161.36   7
   0   2  12 6185.31 580.668  30
   0   2  12 6532.45 601.055  29
   0   2  13 1893.53 347.869  30
   0   2  14 445.261 195.849  30
   0   2  15 987.609 208.971  18
   0   2  15 1123.98 214.160  30
   0   2  16 1236.42 183.054  30
   0   2  16 1137.73 166.320  18
   0  -3  16 2654.82 301.917  30
   0   3 -16 3404.82 261.977  24
   0   3 -15 822.731 171.763  24
   0  -3  15 564.990 209.373  30
   0  -3  14 1265.64 289.461  30
   0  -3  13 11156.8 845.231  11
   0  -3  13 11647.2 776.536  30
   0  -3  12 256.457 255.816  29
   0  -3  12 582.201 232.435  30
   0  -3  12 276.137 257.807  11
   0  -3  11 1040.64 325.343  29
   0  -3  11 875.231 348.677  11
   0  -3  11 2031.87 907.094   1
   0  -3  10 252.293 565.860   1
   0  -3  10 625.019 199.151  29
   0  -3  10 628.104 244.041   3
   0  -3  10 833.717 240.005  11
   0  -3   9 32783.0 2028.27   3
   0  -3   8 13768.5 1223.59   3
   0  -3   7 3838.30 611.364   3
   0   3  -7 2291.12 480.589   4
   0   3  -6 12518.1 1022.37   4
   0  -3   6 13286.0 1008.48   3
   0   3  -5 517.387 293.252   4
   0   3  -4 7919.92 851.358   4
   0   3  -3 198801. 3453.25   4
   0   3  -2 532438. 5409.23   4
   0   3  -2 497979. 2231.09   5
   0   3  -1 3459.66 282.703   5
   0   3  -1 3770.77 468.083   4
   0   3   0 676066. 4677.38   5
   0   3   0 668050. 5978.72   4
   0   3   1 2944.49 382.495   5
   0   3   1 3195.40 448.624   4
   0   3   2 402548. 4246.44   3
   0   3   2 410415. 4947.46   4
   0   3   3 133918. 3011.49   5
   0   3   3 130624. 2662.73   3
   0   3   3 129097. 2377.33   1
   0   3   4 15671.0 1035.95   3
   0   3   4 17283.7 1245.86   5
   0   3   4 15245.4 1058.44   1
   0   3   5 13462.8 1128.37   1
   0   3   5 14487.5 1074.33   3
   0   3   5 14037.8 1219.45   5
   0  -3  -5 14257.3 1158.31  33
   0   3   6 13782.6 1315.47   1
   0   3   6 13394.0 1259.35   5
   0   3   6 14513.9 1136.51   3
   0  -3  -6 14014.6 1175.86  33
   0   3   7 11534.6 1347.88   1
   0   3   7 12788.2 1193.89   3
   0   3   8 18538.2 1550.75   3
   0   3   8 16996.9 1798.00   1
   0   3   9 204.857 221.390   3
   0   3  10-34.8226 386.534   7
   0   3  10-597.249 842.984  32
   0   3  10 203.329 140.873  30
   0   3  10 289.471 301.915   3
   0   3  11 3419.93 415.560  30
   0   3  11 4894.45 911.984   7
   0   3  11 4113.10 939.362   3
   0   3  12 18541.2 1470.23   7
   0   3  12 18388.3 954.695  30
   0   3  13 794.539 220.818  30
   0   3  13 889.164 238.470  17
   0   3  14 2124.21 318.768  18
   0   3  14 1817.31 291.509  30
   0   3  15 18740.7 740.700  18
   0   3  15 17672.0 705.758  30
   0   3  16 1203.68 202.083  18
   0   3  16 1774.18 195.130  19
   0   4 -16 4712.86 277.601  24
   0  -4  16 4140.74 333.171  30
   0  -4  15 612.362 195.753  30
   0   4 -15 842.216 173.305  24
   0  -4  14 452.085 204.987  30
   0  -4  14 672.741 211.956  11
   0  -4  13 3688.24 507.593  30
   0  -4  13 3610.42 537.844  11
   0  -4  12 9526.88 876.661  11
   0   4 -12 7628.50 607.856  15
   0  -4  12 9657.65 790.933  30
   0  -4  12 7416.07 799.861  29
   0  -4  11 26152.6 2099.58   3
   0  -4  11 30909.2 3483.47   1
   0  -4  11 29461.0 1399.33  29
   0   4 -11 26597.9 1108.91  15
   0  -4  11 31539.1 1413.49  11
   0   4 -10 2978.94 365.302  15
   0  -4  10 3098.94 1084.30   1
   0  -4  10 2936.36 432.650  29
   0  -4  10 2988.12 418.509  11
   0  -4  10 2415.61 583.008   3
   0  -4   9 3532.49 700.669   3
   0  -4   8 604.299 323.135   3
   0   4  -7 1917.62 499.394   4
   0  -4   7 2022.40 470.676   3
   0   4  -6 39427.6 2033.60   4
   0   4  -5 25840.3 1564.79   4
   0   4  -4 1037.43 370.045   4
   0   4  -3 57385.3 2150.78   4
   0   4  -2 272.627 248.439   4
   0   4  -2 121.284 61.2881   5
   0   4  -1 48505.7 1281.44   5
   0   4  -1 50046.8 1940.30   4
   0   4   0 76227.5 2418.38   4
   0   4   0 78233.0 1883.34   5
   0   4   1 76902.7 2088.68   5
   0   4   1 78810.7 2467.54   4
   0   4   2 22109.7 1244.26   5
   0   4   2 25404.7 1408.59   4
   0   4   3 33735.3 1689.30   4
   0   4   3 30560.8 1468.24   3
   0   4   3 29368.1 1561.88   5
   0   4   4 9741.62 1033.89   3
   0   4   4 10859.1 1188.90   5
   0  -4  -5 9615.39 1047.24  33
   0   4   5 9225.25 1055.51   5
   0   4   5 9001.51 870.003   1
   0   4   5 9384.89 931.106   3
   0   4   6 140.094 179.581   3
   0   4   6 154.055 274.933   5
   0  -4  -6 56.0786 138.723  33
   0   4   7 115074. 3814.63   3
   0   4   8 773.697 339.043   3
   0   4   9 10606.0 687.286   8
   0   4   9 10577.1 861.193  32
   0   4   9 11719.5 1428.44   3
   0   4   9 11494.8 783.281   7
   0   4  10 8331.18 1293.34   3
   0   4  10 9631.62 1082.47  32
   0   4  10 9863.08 865.002   7
   0   4  11 382.803 830.482   7
   0   4  11 380.201 155.046  30
   0   4  11 290.530 188.073  17
   0   4  12 1315.48 279.529  30
   0   4  12 1541.00 336.508  17
   0   4  12 1774.78 1113.93   7
   0   4  13 5354.46 484.459  30
   0   4  13 5049.64 498.613  17
   0   4  13 6307.08 557.892  18
   0   4  14 1140.18 253.947  18
   0   4  15 638.961 165.999  19
   0   4  15 1116.85 211.927  18
   0  -5  16 3773.94 288.084  30
   0   5 -16 2774.10 213.496  24
   0   5 -15 2110.53 244.321  24
   0  -5  15 1872.90 275.026  30
   0   5 -14 1886.71 294.136  24
   0  -5  14 1966.54 295.177  30
   0  -5  14 1892.08 333.234  11
   0  -5  13 845.597 303.715  11
   0  -5  13 681.474 266.087  30
   0   5 -13 454.686 189.536  15
   0  -5  12 105.521 147.175  11
   0  -5  12 392.502 202.634  30
   0   5 -12 261.797 146.432  15
   0  -5  11 46111.3 1662.93  29
   0   5 -11 45440.4 1490.86  15
   0  -5  11 46299.6 1666.56  11
   0  -5  10 8782.83 1116.94   3
   0  -5  10 8480.35 708.281  11
   0   5 -10 7799.21 623.171  15
   0  -5  10 5707.84 1374.04   1
   0  -5  10 7588.30 675.073  29
   0  -5   9 32792.3 3225.10   1
   0  -5   9 31547.2 1273.17  29
   0   5  -9 35282.2 1239.71  15
   0  -5   9 31395.0 2037.87   3
   0  -5   9 31900.1 1253.40  11
   0  -5   8 1701.15 516.417   3
   0   5  -7 2389.77 653.001   4
   0   5  -6 705.247 352.839   4
   0   5  -5 25405.9 1748.42   4
   0   5  -4 21112.5 1545.34   4
   0   5  -3 1735.05 500.536   4
   0   5  -2 295.172 302.529   4
   0   5  -1 76791.2 2873.38   4
   0   5  -1 81937.6 1967.95   5
   0   5   0 258048. 4006.60   5
   0   5   0 237832. 4838.14   4
   0   5   1 1348.55 350.056   5
   0   5   1 1326.31 420.607   4
   0   5   2 29873.1 1782.86   4
   0   5   2 28415.2 1567.65   5
   0   5   3 5963.10 965.056   4
   0   5   3 11503.7 1251.91   5
   0   5   4 88831.1 3193.52   4
   0   5   4 87578.0 2925.65   3
   0   5   4 91211.7 3239.48   5
   0   5   5 39670.9 2277.96   5
   0  -5  -5 41669.9 2443.45  33
   0   5   5 39391.1 2087.35   3
   0  -5  -6 421.158 323.171  33
   0   5   6 289.985 298.887   3
   0   5   7 30008.3 2109.89   3
   0   5   8 61130.7 3236.03   3
   0   5   9 1622.07 366.195   7
   0   5   9 1366.09 584.017   3
   0   5   9 1755.68 437.681  32
   0   5   9 1575.28 275.221   8
   0   5   9 1699.77 250.274   9
   0   5   9 1686.54 348.294  17
   0   5  10 8036.85 824.594   7
   0   5  10 8345.48 667.190  18
   0   5  10 7270.63 666.933  17
   0   5  10 7122.74 497.895   9
   0   5  10 8295.55 1351.31   3
   0   5  10 7685.62 935.525  32
   0   5  11 1151.92 329.776  17
   0   5  11 1161.97 939.886   7
   0   5  11 484.687 224.977  18
   0   5  12 4237.31 1210.31   7
   0   5  12 3369.18 473.649  17
   0   5  12 4273.41 480.357  18
   0   5  13 2154.67 332.634  19
   0   5  13 2740.62 365.480  18
   0   5  13 2202.96 481.717  17
   0   5  14 3211.57 617.674  17
   0   5  14 3120.85 344.000  19
   0   5  15 8.80622 97.3075  19
   0   5  15 106.094 231.869  18
   0   6 -16 210.073 81.9147  24
   0   6 -15 7.60479 99.5336  24
   0  -6  15 166.699 133.291  30
   0  -6  14 1612.46 312.332  11
   0   6 -14 1250.49 277.266  24
   0  -6  14 1355.44 285.544  30
   0  -6  13 1285.58 301.906  11
   0   6 -13 927.387 217.531  15
   0  -6  13 841.801 235.624  30
   0  -6  12 15811.9 986.639  11
   0  -6  12 15909.4 882.770  30
   0   6 -12 15932.0 893.711  15
   0   6 -11 31808.3 1286.97  15
   0  -6  11 32519.3 1396.76  11
   0   6 -10 584.901 229.028  15
   0  -6  10 594.380 704.639   1
   0  -6  10 1303.89 346.459  11
   0  -6   9 7487.75 1556.44   1
   0  -6   9 8286.52 655.600  29
   0   6  -9 10054.1 695.903  15
   0  -6   9 10254.5 747.492  11
   0  -6   9 8942.18 1077.01   3
   0  -6   8-141.139 250.903   3
   0  -6   8 520.823 606.860   1
   0  -6   8 504.183 212.559  11
   0   6  -7 5974.91 1020.43   4
   0   6  -6 5624.63 989.814   4
   0   6  -5 42555.5 2519.70   4
   0   6  -4 6049.89 946.550   4
   0   6  -3 119949. 4009.41   4
   0   6  -2 86852.6 3330.47   4
   0   6  -1 17754.2 1508.92   4
   0   6  -1 19010.3 1081.02   5
   0   6   0 12364.6 1264.58   4
   0   6   0 11603.0 956.272   5
   0   6   1 68306.3 2969.11   4
   0   6   1 66224.1 2428.76   5
   0   6   2 28011.7 1687.71   5
   0   6   2 26975.0 1830.57   4
   0   6   3 13303.6 1333.14   4
   0   6   3 14090.0 1300.59   5
   0   6   4 4588.02 820.057   4
   0   6   4 5490.54 926.377   5
   0   6   5 27267.5 2052.67   5
   0  -6  -5 29109.8 2304.46  33
   0   6   6 425.682 307.481   3
   0  -6  -6-128.037 337.942  33
   0   6   7 1023.32 388.261   3
   0   6   8 9437.35 707.538   7
   0   6   8 10460.7 696.285  18
   0   6   8 9073.21 565.850   9
   0   6   8 9041.18 661.863   8
   0   6   8 10757.5 794.441  32
   0   6   8 9481.58 1363.43   3
   0   6   8 9879.00 716.098  17
   0   6   9 666.049 352.103   3
   0   6   9 1034.17 280.308  18
   0   6   9 1116.58 335.139  17
   0   6   9 617.905 230.316   8
   0   6   9 1171.56 447.921   7
   0   6   9 1057.80 447.874  32
   0   6   9 630.530 160.124   9
   0   6  10 1119.53 751.660  32
   0   6  10 334.959 385.778   8
   0   6  10 910.299 270.898   9
   0   6  10 894.398 264.417  18
   0   6  10 1099.18 668.662   7
   0   6  10 1078.29 339.807  17
   0   6  11 3951.51 475.616  18
   0   6  11 2789.38 422.261  19
   0   6  11 2242.28 345.402  20
   0   6  11 3803.26 558.445  17
   0   6  11 3851.60 1106.29   7
   0   6  11 3546.87 364.391   9
   0   6  12-12.1638 195.902  18
   0   6  12 14.0537 160.247  19
   0   6  12 334.799 479.816  17
   0   6  13 3633.04 434.269  18
   0   6  13 3006.03 357.619  19
   0   6  13 3297.16 744.417  17
   0   6  14-41.1663 135.363  19
   0   6  14 522.199 468.151  17
   0   6  14 334.732 307.838  18
   0   6  15 987.013 384.981  18
   0   7 -15 5382.41 305.387  24
   0  -7  14 870.945 221.791  11
   0  -7  14 1006.36 193.186  30
   0   7 -14 1184.89 203.788  24
   0  -7  13 16266.5 928.851  11
   0  -7  13 15694.7 738.052  30
   0   7 -13 16924.2 748.195  24
   0   7 -13 16623.1 824.615  15
   0  -7  12 6960.98 665.043  11
   0   7 -12 5685.39 534.680  15
   0  -7  12 5938.25 538.086  30
   0  -7  11 15853.0 835.538  30
   0  -7  11 14803.4 960.799  11
   0   7 -11 14787.6 886.893  15
   0   7 -10 1534.00 296.312  15
   0   7 -10 1634.44 270.304  23
   0  -7  10 1698.75 341.394  11
   0  -7   9 71663.0 1987.41  11
   0   7  -9 69409.9 1884.69  15
   0   7  -9 65233.8 1614.68  23
   0  -7   9 63088.9 4702.36   1
   0   7  -8 3524.88 414.676  15
   0  -7   8 3734.31 437.019  11
   0  -7   8 3171.72 1007.43   1
   0   7  -7 7596.62 1257.62   4
   0  -7   7 6229.16 1320.38   1
   0   7  -6 8971.31 1339.85   4
   0  -7   6 7670.33 1297.18   1
   0   7  -5 7198.60 1187.55   4
   0  -7   4 12244.5 1360.60   1
   0   7  -4 14345.1 1578.66   4
   0   7  -3 478.716 324.477   4
   0   7  -2 2184.55 580.738   4
   0   7  -1 908.282 594.023   4
   0   7   0 14655.3 1188.81   5
   0   7   0 14929.4 1526.59   4
   0   7   1 27833.2 2097.21   4
   0   7   1 27678.1 1714.23   5
   0   7   2 11568.2 1330.85   5
   0   7   2 9693.68 1316.84   4
   0   7   3 4153.27 782.470   5
   0   7   3 3105.07 763.826   4
   0   7   4 329.763 264.307   4
   0  -7  -5 28105.2 2477.60  33
   0  -7  -6 14973.2 1834.65  33
   0   7   7 55.0791 156.915  19
   0   7   7 447.405 197.366  20
   0   7   7 208.697 130.608   9
   0   7   7 165.786 257.929  17
   0   7   7 267.505 165.153  32
   0   7   7 325.874 205.897  18
   0   7   7 119.204 201.548   8
   0   7   7 423.622 168.269   7
   0   7   8 28776.0 1186.45   8
   0   7   8 28050.6 1059.41   9
   0   7   8 28706.5 1180.52  20
   0   7   8 27852.6 1254.70  17
   0   7   8 30231.8 1284.05   7
   0   7   8 30472.8 1239.45  19
   0   7   8 28277.1 1190.83  18
   0   7   8 28602.9 1311.39  32
   0   7   9 48902.6 1614.56  18
   0   7   9 54502.8 1652.06   8
   0   7   9 49503.0 1528.40  20
   0   7   9 47427.8 1669.52  17
   0   7   9 47770.1 1385.46   9
   0   7   9 51832.9 1841.46  32
   0   7   9 51108.3 1648.94  19
   0   7   9 49670.9 1732.39   7
   0   7  10 56.8631 236.718  18
   0   7  10 37.7348 316.199   8
   0   7  10-254.152 183.426  20
   0   7  10-80.3112 492.967  17
   0   7  10 82.1586 872.330   7
   0   7  10 15.4805 171.530  19
   0   7  10-850.205 910.443  32
   0   7  10-11.4221 129.169   9
   0   7  11 3567.81 479.360  18
   0   7  11 3635.76 1093.65   7
   0   7  11 1685.52 334.367  19
   0   7  11 3067.67 746.637  17
   0   7  11 2651.69 320.468   9
   0   7  11 2344.78 335.063  20
   0   7  12 246.807 317.503  18
   0   7  12 484.546 206.977  19
   0   7  12 312.027 790.085  17
   0   7  13 416.060 169.066  19
   0   7  13 543.513 450.085  18
   0   7  14 13.9439 171.837  19
   0   7  14 494.717 509.764  18
   0   8 -15 851.522 117.547  24
   0   8 -14 3047.04 250.789  24
   0  -8  14 2922.47 341.688  11
   0   8 -13 1296.83 212.392  24
   0   8 -13 1290.50 246.909  15
   0  -8  13 1328.21 273.461  11
   0   8 -12 541.388 195.555  15
   0  -8  12 544.956 247.595  11
   0   8 -12 626.664 194.727  24
   0  -8  11 14917.5 944.306  11
   0   8 -11 13964.4 856.001  15
   0   8 -11 13627.2 664.104  23
   0   8 -10 426.737 142.819  23
   0  -8  10 382.052 193.080  11
   0   8 -10 429.648 214.892  15
   0   8  -9 13912.6 863.057  15
   0   8  -9 13248.7 755.468  23
   0  -8   9 13496.6 883.713  11
   0  -8   8 2985.29 560.289  11
   0   8  -8 3002.67 553.772  16
   0   8  -7 1804.22 331.046  15
   0  -8   7 1949.17 342.127  11
   0   8  -7 1341.56 336.495  16
   0   8  -6 327.914 167.528  22
   0   8  -6 679.904 248.009   4
   0   8  -6 487.715 236.414  16
   0  -8   6 562.827 213.577  11
   0   8  -6 528.403 176.208  15
   0   8  -5 495.311 368.591   4
   0   8  -4 1992.41 784.674   4
   0   8  -3 85476.3 4112.32   4
   0   8  -2 69753.6 3672.74   4
   0   8  -1 8928.43 1307.66   4
   0   8   0 49924.9 3093.52   4
   0   8   1 71595.3 3733.16   4
   0   8   2 21547.3 2074.40   4
   0   8   3 32386.3 2524.65   4
   0   8   4 42124.9 2951.43   4
   0   8   5-591.617 561.234  17
   0   8   5-164.844 205.664  19
   0  -8  -5-839.313 498.564  33
   0   8   5-131.863 469.280  18
   0   8   5-232.441 233.347   8
   0   8   5-18.1773 169.950  32
   0   8   6 175.646 404.310  18
   0   8   6-432.557 272.888   8
   0   8   6 70.1027 158.202   9
   0   8   6 343.875 205.960  19
   0   8   6 18.5740 146.821  20
   0   8   6-312.410 520.593  17
   0  -8  -6-199.093 534.626  33
   0   8   6 310.575 190.250  32
   0   8   7 6871.60 664.055  32
   0   8   7 6819.27 607.059  20
   0   8   7 7693.33 653.340  19
   0   8   7 7030.35 635.568   8
   0   8   7 6868.93 647.510   7
   0   8   7 7565.49 574.960   9
   0   8   7 8252.47 751.764  18
   0   8   8 3836.92 589.235  18
   0   8   8 4671.20 811.091  17
   0   8   8 4677.62 528.104   8
   0   8   8 5282.67 641.135  32
   0   8   8 6177.88 739.834   7
   0   8   8 5087.64 552.435  19
   0   8   8 5223.35 495.013   9
   0   8   8 4761.22 499.623  20
   0   8   9 157.652 766.202  17
   0   8   9 516.894 194.765  20
   0   8   9 675.196 435.888  18
   0   8   9 628.494 255.339   8
   0   8   9 353.048 516.127  32
   0   8   9 430.561 217.102  19
   0   8   9 55.5470 712.562   7
   0   8   9 451.488 184.715   9
   0   8  10 6100.34 1095.55  17
   0   8  10 5917.50 495.733  20
   0   8  10 5992.32 558.177  19
   0   8  10 6523.46 1087.65   7
   0   8  10 5574.39 1116.88  32
   0   8  10 6875.23 641.594   8
   0   8  10 6262.77 755.427  18
   0   8  10 5716.98 481.454   9
   0   8  11 261.339 199.965  19
   0   8  11-233.502 954.316  17
   0   8  11 219.102 157.891   9
   0   8  11 214.116 615.592  18
   0   8  12 1472.04 298.357  19
   0   8  12 1369.61 344.893   9
   0   8  12 980.107 761.517  17
   0   8  12 1493.09 751.493  18
   0   8  13 734.307 270.991  19
   0   8  13 554.073 598.005  18
   0   8  13 521.624 452.097  17
   0   9 -14 771.010 113.210  24
   0  -9  14 1956.03 253.394  11
   0   9 -13-58.2529 95.0352  24
   0  -9  13 173.328 161.854  11
   0  -9  12 159.881 175.673  11
   0   9 -12 247.951 136.150  24
   0   9 -12 321.800 174.120  15
   0   9 -11 387.305 150.364  23
   0   9 -11 251.271 180.897  15
   0  -9  11 1115.25 281.873  11
   0   9 -11 1019.29 204.444  24
   0   9 -10 11404.1 772.041  15
   0   9 -10 11195.2 655.835  23
   0  -9  10 12562.2 855.347  11
   0   9 -10 11446.8 599.720  24
   0   9  -9 24144.2 1133.46  15
   0   9  -9 24329.5 1026.20  23
   0  -9   9 25413.3 1205.76  11
   0   9  -8 617.751 291.656  15
   0  -9   8 79.9398 185.985  11
   0   9  -8 258.506 195.519  16
   0   9  -7 7088.09 687.646  16
   0   9  -7 6079.67 1248.42   4
   0   9  -7 6772.65 586.442  15
   0  -9   7 6726.96 600.482  11
   0   9  -6 544.136 453.328   4
   0   9  -6 190.281 182.201  15
   0   9  -6 523.765 251.354  16
   0   9  -6 481.728 214.260  22
   0  -9   6 735.716 206.960  11
   0   9  -5 108.545 139.174  22
   0  -9   5-154.397 126.156  11
   0   9  -5 43.2323 204.796  16
   0   9  -5 256.098 153.549  15
   0   9  -5 80.7198 296.556   4
   0   9  -4 10115.0 697.230  22
   0   9  -4 11062.7 832.619  16
   0   9  -4 9200.58 1490.82   4
   0   9  -3 8492.41 1449.89   4
   0   9  -2 24510.1 2407.32   4
   0   9  -1 8177.49 1374.84   4
   0   9   0 769.619 462.039   4
   0   9   1 5353.58 1129.84   4
   0   9   2 2578.15 782.638   4
   0   9   2 2359.89 490.738  18
   0   9   2 2019.30 592.061  19
   0   9   3 13162.2 1789.28   4
   0   9   3 10696.7 669.080  31
   0   9   3 11184.8 903.556  18
   0   9   3 10299.9 1029.31  17
   0   9   3 10347.2 843.513  19
   0   9   3 11624.4 730.658  20
   0   9   4 14486.0 1854.79   4
   0   9   4 15784.9 872.355  20
   0   9   4 14825.8 868.005  32
   0   9   4 16318.2 1274.58  17
   0   9   4 14369.6 912.025  19
   0   9   4 15375.0 1172.11  18
   0  -9  -4 14908.7 2110.35  33
   0   9   4 15492.6 873.429   8
   0   9   5 2101.78 362.327  32
   0   9   5 3012.96 938.950  18
   0  -9  -5 3227.56 960.183  33
   0   9   5 2359.19 493.623  19
   0   9   5 2423.57 379.238   8
   0   9   5 2115.97 311.635   9
   0   9   5 3109.65 974.948  17
   0   9   5 2481.49 381.021  20
   0   9   6 7236.14 568.143   9
   0   9   6 6644.22 1055.68  18
   0   9   6 7248.40 613.132   8
   0   9   6 6326.20 643.089  32
   0   9   6 7602.05 666.648  19
   0   9   6 7146.73 621.826  20
   0   9   6 7175.17 1128.87  17
   0  -9  -6 5227.88 1350.81  33
   0   9   7 28687.5 1191.96  20
   0   9   7 28753.2 1307.98  32
   0   9   7 26389.5 1520.31  18
   0   9   7 28411.2 1217.65   8
   0   9   7 27206.1 1101.55   9
   0   9   7 30371.3 1268.06  19
   0   9   7 28428.5 1609.79  17
   0   9   8-137.196 205.556  20
   0   9   8-167.250 322.336  19
   0   9   8 552.280 1115.59  17
   0   9   8 295.673 365.414  32
   0   9   8 285.290 210.738   8
   0   9   8-34.0956 694.927   7
   0   9   8 572.720 936.694  18
   0   9   8 171.709 200.819   9
   0   9   9 3974.94 430.590   9
   0   9   9 4346.23 1084.77  18
   0   9   9 3850.50 803.682  32
   0   9   9 3687.84 401.053  20
   0   9   9 3820.16 876.842   7
   0   9   9 4097.15 525.577  19
   0   9   9 4385.54 480.314   8
   0   9   9 4364.64 1201.80  17
   0   9  10 5455.53 1101.16  17
   0   9  10 4792.21 1089.59  18
   0   9  10 6077.07 607.668  19
   0   9  10 4997.53 430.719  20
   0   9  10 6928.22 524.639   9
   0   9  10 6984.69 1281.30  32
   0   9  11 300.373 762.076  17
   0   9  11 57.0561 177.990   9
   0   9  11-524.230 848.815  18
   0   9  11 443.145 374.932  19
   0   9  12 1490.67 541.330  17
   0   9  12 1518.08 354.743   9
   0   9  12 1922.99 437.652  19
   0   9  12 2186.93 653.750  18
   0   9  13-225.722 293.877  18
   0 -10  13 433.125 150.502  11
   0 -10  12 782.915 208.503  11
   0  10 -12 968.964 138.152  24
   0 -10  11 19054.8 946.530  11
   0  10 -11 19509.4 893.531  15
   0  10 -11 18327.2 622.262  24
   0  10 -11 19145.1 708.603  23
   0  10 -10 93.5209 127.142  23
   0 -10  10 109.498 159.450  11
   0  10 -10 181.100 134.002  15
   0 -10   9 6566.05 602.964  11
   0  10  -9 6071.90 559.168  15
   0  10  -9 6685.10 525.729  23
   0  10  -8 3418.36 427.037  15
   0  10  -8 3501.76 427.519  23
   0 -10   8 3798.89 460.189  11
   0 -10   7 22808.3 1082.00  11
   0  10  -7 22406.6 1059.55  15
   0  10  -7 23496.3 1261.80  16
   0  10  -6 607.768 181.279  15
   0  10  -6 847.771 282.265  16
   0 -10   6 808.737 213.771  11
   0  10  -6 721.605 225.413  22
   0  10  -5 1661.54 301.108  22
   0 -10   5 1558.89 277.400  11
   0  10  -5 1658.16 369.714  16
   0  10  -5 1515.14 273.539  15
   0  10  -5 1702.42 543.179   4
   0  10  -4 15765.6 1052.32  16
   0  10  -4 15412.7 903.874  22
   0  10  -4 13805.3 762.757  15
   0  10  -4 16417.8 2123.43   4
   0  10  -3 249.843 424.473   4
   0  10  -3 277.182 202.131  16
   0  10  -3 229.335 200.301  22
   0  10  -2 6893.09 596.885  22
   0  10  -2 6827.32 556.730  31
   0  10  -2 7316.83 1437.22   4
   0  10  -1 15787.9 885.142  22
   0  10  -1 16750.7 2128.35   4
   0  10  -1 16135.9 833.888  31
   0  10   0 598.373 171.423  31
   0  10   0 576.074 236.273  20
   0  10   0 669.188 194.532  22
   0  10   1 53.7505 547.990  19
   0  10   1 291.448 364.564   4
   0  10   1 35.7096 117.211  22
   0  10   1-254.723 205.310  31
   0  10   1-63.9393 200.751  20
   0  10   2 28090.5 1211.09  20
   0  10   2 25217.8 1098.17  31
   0  10   2 24863.6 1300.20  19
   0  10   2 27434.0 1092.93  22
   0  10   2 25686.0 1329.58  17
   0  10   2 28471.9 2779.09   4
   0  10   3 7479.13 823.746  18
   0  10   3 8044.86 652.243  20
   0  10   3 7015.80 1403.13   4
   0 -10  -3 6880.27 1492.30  33
   0  10   3 6793.39 960.947  19
   0  10   3 7683.66 878.584  17
   0  10   3 6609.40 514.639   9
   0 -10  -4 331.498 369.755  33
   0  10   4-64.7271 179.405  20
   0  10   4-306.977 732.586  19
   0  10   4 25.2740 179.272   8
   0  10   4-156.270 571.080  18
   0  10   4-21.5019 169.624  32
   0  10   4 227.164 715.754  17
   0  10   4 86.6692 149.615   9
   0  10   5 8464.88 965.690  18
   0  10   5 8792.30 690.794   8
   0  10   5 8588.90 606.493   9
   0  10   5 9086.95 686.217  20
   0  10   5 7678.63 1099.81  17
   0  10   5 8727.33 688.572  32
   0  10   5 8415.20 936.621  19
   0  10   6 12109.6 819.336   8
   0  10   6 12236.1 995.150  19
   0  10   6 11375.2 1110.03  18
   0  10   6 11431.8 1289.63  17
   0  10   6 11505.4 711.449   9
   0  10   6 12947.9 791.105  20
   0  10   6 12547.8 852.856  32
   0  10   7 20458.3 1110.46  32
   0  10   7 20330.5 936.922   9
   0  10   7 20112.6 1560.50  17
   0  10   7 19997.4 1017.81   8
   0  10   7 19947.5 966.843  20
   0  10   7 20003.6 1176.60  19
   0  10   7 22623.7 1462.84  18
   0  10   8 3707.12 462.967   8
   0  10   8 3551.06 1047.48  17
   0  10   8 3709.82 411.531   9
   0  10   8 4731.07 1000.07  18
   0  10   8 3557.16 646.646  32
   0  10   8 3708.41 725.171  19
   0  10   8 3196.47 379.307  20
   0  10   9 557.995 173.255  20
   0  10   9 584.175 879.249  32
   0  10   9 889.311 217.697   9
   0  10   9 1142.50 286.524   8
   0  10   9 1892.89 979.411  17
   0  10   9 562.721 860.063  18
   0  10   9 1066.41 631.513  19
   0  10  10 2555.16 735.224  18
   0  10  10 2149.07 295.348   9
   0  10  10 2551.28 654.622  19
   0  10  10 1961.88 762.107  17
   0  10  11 725.157 242.203   9
   0  10  11 862.431 562.706  17
   0  10  11 363.890 521.234  19
   0  10  11 224.722 416.411  18
   0  10  12-470.485 364.137  19
   0  10  12 75.0807 281.935  18
   0 -11  12 1142.35 212.023  11
   0  11 -11 6595.46 379.291  23
   0 -11  11 8103.22 564.238  11
   0 -11  10 14248.2 781.625  11
   0  11 -10 15039.4 664.954  23
   0  11 -10 15252.0 768.355  15
   0 -11   9 252.752 168.233  11
   0  11  -9 300.684 137.520  23
   0  11  -9 255.543 172.080  15
   0  11  -8 3328.53 419.499  23
   0  11  -8 2300.31 453.413  15
   0 -11   7 3494.77 436.250  11
   0  11  -7 3381.69 494.084  16
   0  11  -7 3316.24 407.775  15
   0  11  -7 3614.49 434.305  23
   0 -11   6 1329.43 275.027  11
   0  11  -6 1533.11 286.926  15
   0  11  -6 1306.55 321.264  16
   0  11  -5 15489.1 904.127  22
   0  11  -5 14147.4 788.777  15
   0  11  -5 15060.3 1021.94  16
   0  11  -4 6252.41 523.426  31
   0  11  -4 6344.86 682.013  16
   0  11  -4 5835.13 579.919  22
   0  11  -3 1083.28 358.551  22
   0  11  -3 638.161 182.608  31
   0  11  -3 107.683 245.463  16
   0  11  -2 231.380 163.458  22
   0  11  -2 76.4208 172.013  16
   0  11  -2 283.234 212.189  31
   0  11  -1 14694.4 879.358  22
   0  11  -1 14810.5 826.925  31
   0  11   0 16116.2 906.371  22
   0  11   0 14160.3 845.119  31
   0  11   1 1694.87 318.531  31
   0  11   1 1306.23 328.868  20
   0  11   1 1349.32 286.295  22
   0  11   1 1777.32 276.306   9
   0  11   2 1106.37 238.138   9
   0  11   2 1016.90 312.641  20
   0  11   2 1313.37 264.968  22
   0  11   2 744.471 228.172  31
   0  11   2 771.567 797.537  19
   0  11   3 80810.1 1766.06   9
   0  11   3 72886.6 2022.63  20
   0  11   3 78563.1 2048.18   8
   0  11   3 74577.3 2200.06  19
   0  11   4 4775.56 504.842  32
   0  11   4 6353.13 777.356  18
   0  11   4 5756.72 507.853   9
   0  11   4 4830.92 1057.63  19
   0  11   4 5502.19 571.793  20
   0  11   4 6537.53 617.712   8
   0  11   5 6323.44 1132.59  19
   0  11   5 8292.12 586.975   9
   0  11   5 8835.98 697.280   8
   0  11   5 7530.90 815.509  18
   0  11   5 7305.24 623.597  32
   0  11   5 7365.01 937.607  17
   0  11   5 7355.38 642.445  20
   0  11   6 5919.94 894.401  17
   0  11   6 5099.54 1011.88  19
   0  11   6 5697.06 789.303  18
   0  11   6 5995.92 566.341   8
   0  11   6 4791.97 495.365  20
   0  11   6 5515.26 564.511  32
   0  11   6 5891.76 498.612   9
   0  11   7 2842.07 356.469   9
   0  11   7 2601.49 372.685  20
   0  11   7 3097.41 832.496  17
   0  11   7 2801.85 565.892  32
   0  11   7 2050.52 950.627  19
   0  11   7 2580.51 666.198  18
   0  11   7 2481.05 380.182   8
   0  11   8 441.733 212.837   8
   0  11   8 74.7897 145.174  20
   0  11   8-173.140 803.513  19
   0  11   8 300.918 742.035  17
   0  11   8-474.704 736.599  32
   0  11   8 50.8473 552.266  18
   0  11   8 383.400 178.138   9
   0  11   9 8178.73 547.839   8
   0  11   9 7756.93 509.791   9
   0  11   9 7306.56 735.613  18
   0  11   9 7854.06 879.057  19
   0  11  10-132.854 582.733  19
   0  11  10 267.492 171.383   9
   0  11  10 230.771 365.593  18
   0  11  11 3930.83 373.973   9
   0  11  11 1219.11 397.370  19
   0  12 -11 574.244 104.559  23
   0 -12  11 580.123 134.549  11
   0 -12  10 398.781 143.730  11
   0  12 -10 268.295 93.8583  23
   0 -12   9 4473.66 425.514  11
   0  12  -9 3251.67 340.032  23
   0 -12   8 786.951 192.403  11
   0  12  -8 1401.83 264.904  23
   0  12  -7 10878.5 814.623  16
   0 -12   7 9718.03 643.321  11
   0  12  -7 10688.9 661.577  23
   0  12  -7 8864.90 600.223  15
   0  12  -6 517.571 185.936  15
   0  12  -6 456.221 185.074  31
   0  12  -6 722.318 268.327  16
   0  12  -6 395.171 179.600  23
   0  12  -5 9072.24 628.630  23
   0  12  -5 8531.13 740.292  16
   0  12  -5 8228.32 570.963  31
   0  12  -4 229.932 214.799  16
   0  12  -4 143.076 153.068  22
   0  12  -4 9.92766 131.087  31
   0  12  -3 5927.40 645.480  16
   0  12  -3 5208.95 475.031  31
   0  12  -3 6100.49 572.418  22
   0  12  -2 17737.6 948.102  22
   0  12  -2 17748.1 880.227  31
   0  12  -2 18288.0 1112.14  16
   0  12  -1 15025.9 853.275  22
   0  12  -1 14925.3 1010.78  16
   0  12  -1 13054.3 781.647  31
   0  12  -1 15053.8 760.087  23
   0  12   0 4964.03 494.596  22
   0  12   0 4596.26 460.649  31
   0  12   1 986.572 246.600  31
   0  12   1 1156.43 222.158   9
   0  12   1 768.179 210.196  22
   0  12   2 6699.78 491.806   9
   0  12   2 7217.46 549.029  22
   0  12   3 10580.5 618.798   9
   0  12   3 10518.9 738.444   8
   0  12   4 1074.13 294.749  20
   0  12   4 1151.47 248.110   9
   0  12   4 1292.13 318.333   8
   0  12   4 1640.90 937.302  19
   0  12   5 26813.4 1082.76  32
   0  12   5 21911.0 994.394  20
   0  12   5 27414.1 1129.10   8
   0  12   5 23987.2 1464.53  19
   0  12   5 29824.5 1026.40   9
   0  12   6 2041.88 285.570   9
   0  12   6 1240.96 269.099  20
   0  12   6 1832.76 493.356  32
   0  12   6 1855.66 335.990   8
   0  12   6 1398.75 963.808  19
   0  12   7 1076.63 860.554  19
   0  12   7 1258.97 225.726   9
   0  12   7 379.185 654.261  32
   0  12   7 938.964 236.122   8
   0  12   8 2569.61 321.679   8
   0  12   8 2577.74 293.101   9
   0  12   8 2559.59 766.157  19
   0  12   9 233.310 136.034   9
   0  12  10 74.1487 213.773   9
   0  13 -10 192.223 70.2900  23
   0  13  -9 2705.42 237.477  23
   0  13  -8 568.431 160.683  23
   0  13  -7 11186.1 580.630  23
   0  13  -6 3323.42 360.436  23
   0  13  -6 2866.14 399.937  16
   0  13  -5 1086.14 221.601  23
   0  13  -5 883.859 249.042  16
   0  13  -4 2765.79 326.945  23
   0  13  -4 3062.98 435.496  16
   0  13  -3 1797.32 281.132  23
   0  13  -3 1623.07 359.654  16
   0  13  -2 19478.5 817.554  23
   0  13  -2 21052.4 978.851  22
   0  13  -2 19191.2 1074.24  16
   0  13  -1 1471.58 301.850  22
   0  13  -1 1517.82 251.694  23
   0  13  -1 1046.85 246.222  31
   0  13   0 1450.93 264.643  22
   0  13   0 1725.11 346.468  16
   0  13   1 7360.67 436.530   9
   0  13   1 8503.85 718.862  16
   0  13   1 9193.70 593.367  22
   0  13   2 2839.59 292.538   9
   0  13   2 3657.59 443.601   8
   0  13   3 1241.35 287.685   8
   0  13   3 1012.90 197.561   9
   0  13   4 8268.75 598.008   8
   0  13   4 7548.33 472.560   9
   0  13   5 14586.1 648.579   9
   0  13   5 15248.1 775.824   8
   0  13   6 13.9388 112.209   9
   0  13   6-137.906 157.255   8
   0  13   7 6992.44 437.862   8
   0  13   7 7103.08 413.877   9
   0  13   8-51.0509 138.241   9
   0  14  -8 378.605 101.852  23
   0  14  -7 1533.89 186.443  23
   0  14  -6 2397.05 244.879  23
   0  14  -5 381.376 130.361  23
   0  14  -5 170.985 141.715  16
   0  14  -4 9719.13 506.573  23
   0  14  -4 9419.44 649.961  16
   0  14  -3 432.629 201.882  16
   0  14  -3 405.086 140.996  23
   0  14  -2-142.546 195.511  16
   0  14  -2-76.6487 130.854  23
   0  14  -1 2389.93 342.149  16
   0  14   0 16285.4 872.857  16
   0  14   0 17056.5 826.030   8
   0  14   1 1330.79 263.604   8
   0  14   1 1188.03 257.588  16
   0  14   2 5.25748 73.3591   9
   0  14   2 62.0214 151.892  16
   0  14   2-4.92489 168.207   8
   0  14   3 5419.84 446.452  16
   0  14   3 6504.70 473.613   8
   0  14   3 6568.06 373.108   9
   0  14   4 1874.27 268.005   8
   0  14   4 1332.92 217.727  16
   0  14   4 1871.73 206.637   9
   0  14   5 655.435 139.549   9
   0  14   5 440.455 112.815  16
   0  14   5 402.806 152.129   8
   0  14   6 2.36889 104.997   9
   0  14   6-76.9488 106.647   8
   0  15  -6 1262.48 129.497  23
   0  15  -5 6241.88 293.622  23
   0  15  -4 5223.91 274.110  23
   0  15  -3 1261.07 211.991  16
   0  15  -2 11331.7 557.655   8
   0  15  -2 10150.0 563.913  16
   0  15  -1 1389.42 245.912   8
   0  15  -1 864.855 189.115  16
   0  15   0 138.956 123.634   8
   0  15   0 113.706 95.4345  16
   0  15   1 1435.74 215.699  16
   0  15   1 1359.29 221.456   8
   0  15   2 363.028 141.375   8
   0  15   2 218.558 99.7740  16
   0  15   3 41.5557 104.239   8
  -1  16   1 347.405 112.245   8
  -1  16   0 689.003 138.643   8
  -1  16  -1 3482.15 262.144   8
  -1  16  -2 1313.55 180.829   8
  -1  16  -3 2152.17 191.583   8
  -1  15   5 273.643 118.325   8
  -1  15   4 334.885 150.850   8
  -1  15   3 946.545 189.377   8
  -1  15   2 2868.83 313.313   8
  -1  15   2 2403.65 265.561  16
  -1  15   1 2750.92 316.095   8
  -1  15   1 1881.57 252.495  16
  -1  15   0 5718.25 441.126  16
  -1  15   0 7039.80 489.262   8
  -1  15  -1 22.8935 109.284  16
  -1  15  -1-8.79379 154.488   8
  -1  15  -2 744.222 195.609  16
  -1  15  -3 3541.16 256.905  23
  -1  15  -3 3771.15 358.501  16
  -1  15  -4 2818.26 230.983  23
  -1  15  -5 159.169 75.0897  23
  -1  15  -6 290.198 83.4117  23
  -1  15  -7 234.814 72.8433  23
  -1  14   7 5770.73 374.987   9
  -1  14   7 4949.06 336.079   8
  -1  14   6 1680.93 223.078   9
  -1  14   6 1610.32 239.051   8
  -1  14   5 2383.60 246.155   9
  -1  14   5 2447.35 321.607   8
  -1  14   4 258.966 129.798   9
  -1  14   4 348.702 186.335   8
  -1  14   4 160.446 108.371  16
  -1  14   3 18282.1 663.070   9
  -1  14   3 19593.8 871.325   8
  -1  14   2 22.0607 177.800   8
  -1  14   2 159.188 163.941  16
  -1  14   1 434.005 194.723   8
  -1  14   1 670.140 222.837  16
  -1  14   0 192.954 165.124  16
  -1  14  -1 781.787 200.605  31
  -1  14  -1 711.494 207.147  16
  -1  14  -2 745.962 208.160  16
  -1  14  -2 682.022 199.661  31
  -1  14  -2 1331.85 205.720  23
  -1  14  -3 636.149 179.540  31
  -1  14  -3 226.924 179.655  16
  -1  14  -3 690.680 171.975  23
  -1  14  -4 1736.20 238.617  31
  -1  14  -4 2290.55 265.153  23
  -1  14  -4 2156.71 345.601  16
  -1  14  -5 1139.09 189.241  23
  -1  14  -5 1017.09 189.813  31
  -1  14  -5 855.714 227.288  16
  -1  14  -6-123.357 120.950  31
  -1  14  -6 147.499 98.1293  23
  -1  14  -7 2257.90 243.974  23
  -1  14  -8 2275.37 210.918  23
  -1  14  -9 1185.83 135.461  23
  -1  13   9 485.597 254.220   9
  -1  13   8 3715.25 330.997   9
  -1  13   8 3745.56 344.188   8
  -1  13   7 6282.15 681.396  32
  -1  13   7 5914.27 414.498   9
  -1  13   7 5917.11 473.230   8
  -1  13   6-88.4554 171.748   8
  -1  13   6 250.642 162.412   9
  -1  13   6 198.212 355.966  32
  -1  13   5 2107.94 342.255   8
  -1  13   5 1777.49 327.304  32
  -1  13   5 1948.56 261.675   9
  -1  13   4 482.601 266.789   8
  -1  13   4-3.68011 127.310   9
  -1  13   3 18465.0 964.043   8
  -1  13   3 17657.1 742.827   9
  -1  13   2-243.468 224.089   8
  -1  13   2-14.0748 104.480   9
  -1  13   2 2.79423 158.037  16
  -1  13   1 8103.10 691.035  16
  -1  13   1 8865.63 633.897  31
  -1  13   0 3844.28 436.170  31
  -1  13   0 3755.54 490.998  16
  -1  13  -1 16584.2 1010.55  16
  -1  13  -1 16464.1 862.289  31
  -1  13  -1 17412.2 764.158  23
  -1  13  -2 2042.50 330.600  31
  -1  13  -2 2223.30 393.413  16
  -1  13  -2 2756.83 339.176  23
  -1  13  -3 13497.1 710.626  23
  -1  13  -3 12121.8 733.956  31
  -1  13  -3 13144.3 895.050  16
  -1  13  -4 9588.22 772.003  16
  -1  13  -4 9958.53 632.708  23
  -1  13  -4 8371.25 593.387  31
  -1  13  -5 318.621 160.511  23
  -1  13  -5 18.8695 152.632  31
  -1  13  -5-65.6337 183.317  16
  -1  13  -6 443.139 186.373  16
  -1  13  -6 442.819 171.719  31
  -1  13  -6 536.890 175.334  23
  -1  13  -7 387.232 150.924  23
  -1  13  -7 486.337 156.909  31
  -1  13  -8 6346.36 406.485  31
  -1  13  -8 6908.52 465.737  23
  -1  13  -9 16310.3 603.449  23
   1 -13  10 3350.44 250.814  13
  -1  13 -10 3471.29 241.305  23
  -1  12  10 5197.65 431.745   9
  -1  12   9 2717.76 312.768   9
  -1  12   9 2393.53 343.747   8
  -1  12   8-265.508 746.027  19
  -1  12   8 700.663 205.948   9
  -1  12   8 945.723 289.739   8
  -1  12   8 393.285 563.777  32
  -1  12   7 4370.52 419.658   9
  -1  12   7 4552.91 541.523  32
  -1  12   7 4323.02 651.745  18
  -1  12   7 2498.54 888.022  19
  -1  12   7 4263.95 470.698   8
  -1  12   6 5792.32 554.034  32
  -1  12   6 6282.73 577.680   8
  -1  12   6 4835.53 989.187  19
  -1  12   6 6453.50 502.212   9
  -1  12   5 6846.65 1064.50  19
  -1  12   5 8445.20 686.745   8
  -1  12   5 8400.04 658.601  32
  -1  12   5 8949.47 599.128   9
  -1  12   4 73.4097 194.657  32
  -1  12   4 50.8701 192.416   8
  -1  12   4-197.384 186.901   9
  -1  12   4 27.3532 883.791  19
  -1  12   3 2669.79 366.079  32
  -1  12   3 3498.03 464.020   8
  -1  12   3 3080.94 346.991   9
  -1  12   2 28733.9 1168.23  31
  -1  12   2 28047.1 974.308   9
  -1  12   1 5185.55 407.505   9
  -1  12   1 5594.19 519.064  31
  -1  12   1 5709.61 516.388  22
  -1  12   0 4260.69 469.794  31
  -1  12   0 3784.23 531.741  16
  -1  12   0 3962.81 436.003  22
  -1  12  -1 7910.09 631.903  31
  -1  12  -1 8714.00 774.312  16
  -1  12  -1 8596.48 585.787  23
  -1  12  -1 8452.90 643.006  22
  -1  12  -2 17362.3 943.835  22
  -1  12  -2 16929.9 1064.68  16
  -1  12  -2 17577.8 923.915  31
  -1  12  -2 16028.7 817.439  23
  -1  12  -3 2407.75 409.097  22
  -1  12  -3 2196.08 345.378  23
  -1  12  -3 2613.26 378.457  31
  -1  12  -3 2950.94 473.143  16
  -1  12  -4 12365.4 907.876  16
  -1  12  -4 12396.6 772.098  31
  -1  12  -4 12090.6 734.196  23
  -1  12  -5 20496.0 966.719  31
  -1  12  -5 20340.3 948.560  23
  -1  12  -5 21017.7 1168.94  16
  -1  12  -6 4511.04 546.033  16
  -1  12  -6 4187.69 432.402  23
  -1  12  -7 2550.87 368.769  23
   1 -12   7 2188.81 307.809  11
   1 -12   8 1253.63 263.047  11
  -1  12  -8 1679.88 278.651  23
   1 -12   9-49.1108 142.995  11
  -1  12  -9 205.584 138.908  23
   1 -12  10 2278.82 323.401  11
  -1  12 -10 1050.29 175.609  23
  -1  12 -11 1790.34 180.222  23
   1 -12  11 1512.46 210.619  11
  -1  11  11 1375.17 406.766  18
  -1  11  11 2732.55 415.190   9
  -1  11  11 1441.19 446.674  19
  -1  11  10-609.977 535.466  18
  -1  11  10-243.666 631.958  17
  -1  11  10-17.8463 199.847   9
  -1  11  10-482.762 618.534  19
  -1  11   9 7568.83 892.944  18
  -1  11   9 8926.11 629.806   8
  -1  11   9 9092.14 577.682   9
  -1  11   9 9174.69 907.965  32
  -1  11   9 7310.47 855.127  19
  -1  11   9 6966.75 1036.83  17
  -1  11   8 1089.53 423.019  32
  -1  11   8 475.334 759.599  19
  -1  11   8 908.687 943.834  17
  -1  11   8 482.056 824.430  18
  -1  11   8 570.446 240.321   8
  -1  11   8 472.018 219.895   9
  -1  11   7-79.1380 241.235  32
  -1  11   7 469.157 268.043   8
  -1  11   7 515.743 803.039  18
  -1  11   7 599.930 229.308   9
  -1  11   7-144.331 812.636  19
  -1  11   7-380.416 942.045  17
  -1  11   6 2075.72 330.321  20
  -1  11   6 2961.39 982.617  17
  -1  11   6 3183.50 392.591   9
  -1  11   6 2437.29 404.210   8
  -1  11   6 2012.40 802.494  18
  -1  11   6 2101.70 381.420  32
  -1  11   6 2240.72 933.762  19
  -1  11   5 5978.25 990.349  17
  -1  11   5 6483.32 519.620   9
  -1  11   5 6014.95 807.487  18
  -1  11   5 6405.52 607.517  32
  -1  11   5 5863.66 1018.15  19
  -1  11   5 5745.12 548.677  20
  -1  11   5 6094.23 615.054   8
  -1  11   4 2223.79 438.228   8
  -1  11   4 1105.19 910.685  19
  -1  11   4 2116.05 390.920  32
  -1  11   4 2914.92 617.551  18
  -1  11   4 1933.44 368.111  20
  -1  11   4 2670.18 779.623  17
  -1  11   4 2861.87 377.198   9
  -1  11   3 2942.87 347.267   9
  -1  11   3 2370.42 400.613  20
  -1  11   3 2126.85 880.277  19
  -1  11   3 2259.23 621.581  17
  -1  11   3 2718.51 396.065  31
  -1  11   3 2562.71 399.463  32
  -1  11   3 1935.45 487.278  18
  -1  11   2 17398.2 930.873  31
  -1  11   2 18267.5 812.249   9
  -1  11   2 18762.7 1019.59  20
  -1  11   2 13802.6 1088.83  19
  -1  11   2 16568.6 2161.23   4
  -1  11   1 20252.7 988.764  31
  -1  11   1 22229.9 2544.46   4
  -1  11   1 20531.9 948.243  22
  -1  11   1 18610.3 787.745   9
  -1  11   0 974.528 234.514  22
  -1  11   0 857.025 598.393   4
  -1  11   0 721.999 212.665  31
  -1  11  -1 409.396 220.934  31
  -1  11  -1 594.787 193.399  22
  -1  11  -2 10659.3 733.665  31
  -1  11  -2 12101.1 917.145  16
  -1  11  -2 10593.7 1732.67   4
  -1  11  -2 10797.0 731.653  22
  -1  11  -3 4358.73 1141.32   4
  -1  11  -3 5503.27 551.454  22
  -1  11  -3 6204.66 662.147  16
  -1  11  -4 6114.80 573.471  22
  -1  11  -4 6348.77 670.277  16
  -1  11  -5 4874.76 475.182  15
  -1  11  -5 5874.85 638.748  16
  -1  11  -5 5435.87 512.176  23
  -1  11  -6 35216.3 1317.69  15
  -1  11  -6 34785.7 1279.01  23
  -1  11  -6 36642.3 1571.71  16
   1 -11   6 33755.4 1285.19  11
  -1  11  -7 15750.0 878.647  15
   1 -11   7 16820.2 921.070  11
  -1  11  -7 16697.9 877.687  23
  -1  11  -7 17257.5 1069.67  16
  -1  11  -8 19219.9 893.773  23
  -1  11  -8 19349.8 973.400  15
   1 -11   8 18294.4 971.327  11
  -1  11  -9 8224.74 618.659  15
  -1  11  -9 8499.06 559.760  23
   1 -11   9 7523.78 626.144  11
  -1  11 -10 2405.26 294.539  23
   1 -11  10 1905.66 352.385  11
   1 -11  11 4278.43 432.691  11
  -1  11 -11 4388.22 314.728  23
   1 -11  11 4035.06 312.650  13
   1 -11  12 3278.96 334.499  11
  -1  10  12 1375.56 528.981  17
  -1  10  12 802.242 463.712  18
  -1  10  12-21.8049 407.597  19
  -1  10  11 7347.82 906.819  18
  -1  10  11 5858.95 915.066  17
  -1  10  11 6178.16 665.955  19
  -1  10  11 8424.56 575.163   9
  -1  10  10 5928.54 599.267   8
  -1  10  10 6061.89 988.913  32
  -1  10  10 5863.04 1195.90  17
  -1  10  10 5875.98 485.998   9
  -1  10  10 4359.06 689.420  19
  -1  10  10 5009.54 1108.72  18
  -1  10   9 580.488 699.530   7
  -1  10   9 299.830 215.071   8
  -1  10   9 390.914 1131.60  18
  -1  10   9 371.611 462.072  32
  -1  10   9 391.563 206.438   9
  -1  10   9-133.587 518.374  19
  -1  10   9-689.021 1198.85  17
  -1  10   8 10047.6 844.773   7
  -1  10   8 9708.47 787.646  32
  -1  10   8 10036.5 738.274   8
  -1  10   8 9357.38 1364.84  17
  -1  10   8 8860.18 1284.01  18
  -1  10   8 8862.73 847.161  19
  -1  10   8 10250.2 670.207   9
  -1  10   7 136.897 1014.10  17
  -1  10   7-138.371 179.360  20
  -1  10   7 448.999 573.932  19
  -1  10   7 53.9717 1087.72  18
  -1  10   7-6.38710 233.280   8
  -1  10   7-88.7977 237.042  32
  -1  10   7 33.8270 143.795   9
  -1  10   6 4478.34 450.601   9
  -1  10   6 4911.79 554.202  32
  -1  10   6 4384.61 721.294  19
  -1  10   6 4229.85 1126.61  17
  -1  10   6 4106.67 530.940   8
  -1  10   6 4659.34 1110.87  18
  -1  10   6 4483.57 475.415  20
  -1  10   5 2334.16 354.888  20
  -1  10   5 1777.10 995.845  17
  -1  10   5 2275.83 378.475   8
   1 -10  -5 2298.71 839.010  33
  -1  10   5 2238.39 383.021  32
  -1  10   5 1456.25 649.937  19
  -1  10   5 2445.30 335.430   9
  -1  10   5 2156.12 937.670  18
  -1  10   4 661.894 218.735   9
  -1  10   4 186.486 671.542  19
  -1  10   4 675.878 282.782  20
  -1  10   4 760.859 273.852  32
  -1  10   4 332.287 191.643   8
  -1  10   4-150.222 671.292  18
  -1  10   4 557.340 855.919  17
  -1  10   3 22340.2 1229.28  19
  -1  10   3 29486.6 2691.42   4
  -1  10   3 23404.2 1111.98  20
  -1  10   3 27290.7 1330.18  18
  -1  10   3 24825.8 1114.35  32
  -1  10   3 25400.9 1370.42  17
  -1  10   3 26051.2 970.391   9
  -1  10   3 25480.1 1098.39  31
  -1  10   2 11950.5 1738.56   4
  -1  10   2 10856.2 969.728  19
  -1  10   2 11028.6 715.378  31
  -1  10   2 10889.0 857.648  18
  -1  10   2 9871.10 588.843   9
  -1  10   2 10008.8 693.924  32
  -1  10   2 9658.23 707.912  20
  -1  10   2 9567.54 833.949  17
  -1  10   1 16349.9 850.776  31
  -1  10   1 14553.7 678.252   9
  -1  10   1 14861.4 806.014  22
  -1  10   1 17295.7 2100.73   4
  -1  10   1 12665.0 903.275  19
  -1  10   1 14157.7 858.198  20
  -1  10   0 48795.5 3527.88   4
  -1  10   0 49048.0 1465.26  22
  -1  10   0 49921.0 1502.23  31
  -1  10  -1 12398.4 771.215  22
  -1  10  -1 12102.9 1736.32   4
  -1  10  -1 12989.5 774.214  31
  -1  10  -2 1241.60 611.703   4
  -1  10  -2 1701.70 348.301  16
  -1  10  -2 1689.89 293.204  22
  -1  10  -3 10401.2 715.985  22
  -1  10  -3 10800.9 843.590  16
  -1  10  -3 11806.8 1736.59   4
  -1  10  -4 13340.0 1869.25   4
  -1  10  -4 13068.4 748.892  15
  -1  10  -4 14216.1 989.124  16
  -1  10  -4 14436.9 882.868  22
  -1  10  -5 812.577 215.685  15
  -1  10  -5 1.99331 556.872   4
  -1  10  -5 635.367 246.557  16
  -1  10  -5 500.897 194.539  22
   1 -10   5 594.943 194.956  11
  -1  10  -6 16853.8 1079.00  16
  -1  10  -6 15275.7 873.737  15
  -1  10  -6 15988.9 2103.51   4
   1 -10   6 15445.5 883.027  11
  -1  10  -7 1231.95 385.331  16
  -1  10  -7 1197.65 313.577  15
   1 -10   7 2081.35 356.679  11
  -1  10  -7 1379.81 368.797  23
  -1  10  -8 6062.01 549.543  23
  -1  10  -8 4855.91 564.005  15
   1 -10   9 3390.34 444.088  11
  -1  10  -9 3010.89 351.835  23
  -1  10  -9 2722.33 387.347  15
  -1  10  -9 2891.83 289.061  24
  -1  10 -10 5389.67 392.211  24
   1 -10  10 5671.65 570.606  11
  -1  10 -10 6236.74 473.501  23
  -1  10 -10 5955.91 553.464  15
  -1  10 -11 313.814 131.491  23
  -1  10 -11 525.456 218.336  24
   1 -10  11 647.319 239.417  11
   1 -10  12 4166.25 478.417  11
  -1  10 -12 3338.22 270.543  24
   1 -10  13 54.8736 124.119  11
  -1  10 -13 26.8873 62.4687  24
  -1   9  13-185.610 324.134  19
  -1   9  13 395.089 455.694  17
  -1   9  13 675.928 529.371  18
  -1   9  12 611.920 798.924  17
  -1   9  12 1286.96 452.273   9
  -1   9  12 37.2525 824.381  18
  -1   9  12 766.911 375.212  19
  -1   9  11 3420.20 487.786  19
  -1   9  11 4250.12 450.681   9
  -1   9  11 4513.04 1011.51  18
  -1   9  11 4415.14 1111.63  17
  -1   9  10 9781.57 1094.35  18
  -1   9  10 10467.5 1034.39  32
  -1   9  10 11540.3 794.016   8
  -1   9  10 9715.31 715.416  19
  -1   9  10 10151.8 643.739   9
  -1   9  10 11576.9 1232.16  17
  -1   9  10 11323.2 1086.54   7
  -1   9   9 9053.63 804.037  32
  -1   9   9 8081.27 850.413   7
  -1   9   9 8940.68 1039.99  18
  -1   9   9 7978.38 661.018  19
  -1   9   9 7301.14 562.797   9
  -1   9   9 8711.17 1076.23  17
  -1   9   9 7941.35 675.334   8
  -1   9   8 7665.03 675.983   7
  -1   9   8 8556.96 685.548  19
  -1   9   8 7159.16 695.099  32
  -1   9   8 7088.61 648.316   8
  -1   9   8 7896.64 916.789  18
  -1   9   8 7793.00 977.829  17
  -1   9   8 8098.10 601.995   9
  -1   9   7 17519.0 1228.45  17
  -1   9   7 16326.6 1152.61  18
  -1   9   7 16524.5 858.970  20
  -1   9   7 17527.5 957.502  19
  -1   9   7 17034.3 979.451   8
  -1   9   7 14803.7 857.470   7
  -1   9   7 15827.5 1014.94  32
  -1   9   7 16406.1 839.381   9
  -1   9   6 2395.91 743.844  18
  -1   9   6 2927.61 382.755  20
   1  -9  -6 1526.37 710.458  33
  -1   9   6 3243.57 478.729  32
  -1   9   6 2552.85 442.540  19
  -1   9   6 2974.31 695.236  17
  -1   9   6 3142.10 386.288   9
  -1   9   6 2429.02 383.196   8
  -1   9   5 162.410 161.305  20
  -1   9   5 447.072 722.724  18
  -1   9   5 437.626 197.058  32
  -1   9   5 639.531 615.329  17
  -1   9   5 212.374 308.622  19
  -1   9   5 265.403 141.743   9
  -1   9   5 681.605 263.975   8
  -1   9   4 757.307 721.196  18
  -1   9   4 552.213 199.770  31
  -1   9   4 335.968 374.363  19
  -1   9   4 292.127 191.866  32
  -1   9   4 738.486 664.612  17
  -1   9   4 359.265 150.201   9
  -1   9   4 68.8336 419.134   4
  -1   9   3 12307.8 1612.37   4
  -1   9   3 12163.5 1453.74   5
  -1   9   2 1088.09 474.766   5
  -1   9   2 327.589 298.442   4
  -1   9   1 5973.50 919.857   5
  -1   9   1 6426.19 1180.53   4
  -1   9   0 161.509 291.828   4
  -1   9  -1 56912.0 3513.85   4
  -1   9  -2 261.578 295.167   4
  -1   9  -3 9003.49 1451.48   4
  -1   9  -4 394.854 299.162   4
  -1   9  -4 222.838 128.526  22
  -1   9  -4 343.009 180.794  16
  -1   9  -5 431.426 223.372  16
  -1   9  -5 510.028 144.857  15
  -1   9  -5 481.572 179.074  22
   1  -9   5 196.752 104.311  11
  -1   9  -6 20527.7 1144.70  16
  -1   9  -6 18773.9 955.883  15
   1  -9   6 20639.1 1008.47  11
  -1   9  -6 21276.2 2323.58   4
   1  -9   7 2747.17 405.648  11
  -1   9  -7 2722.43 462.879  16
  -1   9  -7 3860.51 1089.82   4
  -1   9  -7 2225.36 380.316  15
  -1   9  -8 9067.30 648.468  23
   1  -9   8 9791.51 752.878  11
  -1   9  -8 9946.22 739.736  15
  -1   9  -8 9001.38 538.760  24
  -1   9  -9 5226.70 427.768  24
  -1   9  -9 5326.30 480.759  23
  -1   9  -9 4759.81 523.113  15
   1  -9   9 4854.52 544.781  11
   1  -9  10 5610.75 607.062  11
  -1   9 -10 4786.58 518.267  15
  -1   9 -10 5004.65 411.849  24
  -1   9 -10 4890.27 429.343  23
  -1   9 -11 3818.93 344.462  23
  -1   9 -11 3878.53 468.826  15
  -1   9 -11 4802.76 408.973  24
   1  -9  11 4290.18 551.647  11
  -1   9 -12 1476.17 225.748  24
   1  -9  12 1549.51 320.056  11
  -1   9 -13 1049.46 164.160  24
   1  -9  13 799.101 220.167  11
  -1   9 -14 5916.12 286.688  24
  -1   8  14-57.6711 333.918  17
  -1   8  14 541.746 500.358  18
  -1   8  13 2344.73 719.218  17
  -1   8  13 2230.34 317.736  19
  -1   8  13 2972.61 726.479  18
  -1   8  12 381.138 537.939  18
  -1   8  12 502.713 772.022  17
  -1   8  12 269.130 389.036   9
  -1   8  12 499.367 227.956  19
  -1   8  11 1060.90 1075.20  32
  -1   8  11 400.164 372.871  18
  -1   8  11 706.413 668.251  17
  -1   8  11 495.869 199.909  19
  -1   8  11 669.922 218.473   9
  -1   8  11 785.981 890.046   7
  -1   8  10 3301.62 379.781   9
  -1   8  10 3231.66 694.741  32
  -1   8  10 3901.59 722.535   7
  -1   8  10 3308.80 695.573  17
  -1   8  10 3522.01 499.720   8
  -1   8  10 4405.58 580.936  18
  -1   8  10 2971.97 399.072  19
  -1   8   9 1838.78 410.243  18
  -1   8   9 1681.32 323.005  19
  -1   8   9 1610.20 417.050   7
  -1   8   9 2229.01 339.214   9
  -1   8   9 1754.45 370.062   8
  -1   8   9 2257.24 461.460  32
  -1   8   9 2042.32 541.772  17
  -1   8   8 3778.15 457.825  19
  -1   8   8 2995.86 525.538  18
  -1   8   8 3391.91 608.511  17
  -1   8   8 4251.08 546.856   8
  -1   8   8 4062.72 441.307   9
  -1   8   8 5452.09 663.126  32
  -1   8   8 5231.73 612.877   7
  -1   8   7 1965.83 391.453   7
  -1   8   7 2618.81 461.064  32
  -1   8   7 2873.75 488.200  18
  -1   8   7 2757.55 359.109   9
  -1   8   7 2712.97 414.456  19
  -1   8   7 1993.15 440.200   8
  -1   8   6 1528.46 290.547   8
  -1   8   6 1568.51 361.462  18
  -1   8   6 1707.47 309.223  19
  -1   8   6 1405.61 347.541  17
  -1   8   6 1517.93 317.704  32
  -1   8   6 1781.77 278.442   9
   1  -8  -6 1590.88 670.923  33
  -1   8   5 31602.2 2457.44   5
  -1   8   4 28230.2 2251.26   4
  -1   8   4 31296.2 2288.96   5
  -1   8   3 553.059 425.706   4
  -1   8   3 1898.86 740.214   5
  -1   8   2 12107.9 1264.30   5
  -1   8   2 13227.9 1527.11   4
  -1   8   1 14945.8 1316.76   5
  -1   8   1 16551.1 1696.57   4
  -1   8   0 17587.6 1761.18   4
  -1   8   0 16757.5 1315.22   5
  -1   8  -1 1698.59 610.013   4
  -1   8  -2 4802.05 947.523   4
  -1   8  -3 14955.3 1686.27   4
  -1   8  -4 15506.8 1748.27   4
  -1   8  -5 2944.53 806.921   4
  -1   8  -6 834.637 251.690  16
  -1   8  -6 1007.98 521.696   4
   1  -8   7 4070.07 458.630  11
  -1   8  -7 3987.52 446.851  15
  -1   8  -7 4686.19 1202.28   4
  -1   8  -7 3981.80 524.182  16
   1  -8   8 2285.07 843.973   1
  -1   8  -8 3878.57 471.520  15
  -1   8  -8 3382.51 387.131  23
   1  -8   8 3234.30 440.684  11
  -1   8  -9 16964.4 953.600  15
   1  -8   9 17711.1 1024.39  11
  -1   8  -9 17275.0 836.639  23
  -1   8 -10 1923.43 276.240  23
   1  -8  10 1673.22 357.013  11
  -1   8 -10 1667.97 341.806  15
  -1   8 -11 5690.19 477.362  24
  -1   8 -11 5332.17 537.921  15
   1  -8  11 6063.94 630.552  11
  -1   8 -12 15104.4 846.566  15
   1  -8  12 13092.4 944.088  11
  -1   8 -12 15157.2 715.406  24
  -1   8 -13 8215.16 477.685  24
   1  -8  13 8021.86 643.925  11
  -1   8 -14 337.401 117.496  24
  -1   8 -15 2857.97 187.427  24
  -1   7  15 1629.39 405.402  18
  -1   7  14-516.853 402.656  18
  -1   7  14 262.269 159.467  19
  -1   7  14 87.8132 544.043  17
  -1   7  13 543.320 623.620  17
  -1   7  13 164.673 274.424  18
  -1   7  13 90.5942 142.577  19
  -1   7  12 5094.24 470.180  19
  -1   7  12 5748.94 554.311   9
  -1   7  12 5688.08 1110.25   7
  -1   7  12 6572.76 593.211  18
  -1   7  12 5728.39 698.134  17
  -1   7  11 5345.99 621.271  17
  -1   7  11 5887.38 934.705   7
  -1   7  11 4849.60 529.995  18
  -1   7  11 4671.38 1075.49  32
  -1   7  11 4928.90 443.923   9
  -1   7  11 4411.95 481.160  19
  -1   7  10 3930.51 539.269   8
  -1   7  10 3570.82 385.774   9
  -1   7  10 3537.86 425.779  19
  -1   7  10 4609.12 639.921   7
  -1   7  10 4203.11 513.402  18
  -1   7  10 4076.07 542.591  17
  -1   7  10 3758.30 665.131  32
  -1   7   9 900.095 312.096  17
  -1   7   9 429.353 221.892   8
  -1   7   9 151.324 203.913  19
  -1   7   9 357.389 140.489   9
  -1   7   9 237.146 205.698   7
  -1   7   9 667.868 263.354  18
  -1   7   9 507.431 250.480  32
  -1   7   8 480.840 276.195  17
  -1   7   8 103.644 145.935   9
  -1   7   8 431.572 229.926  18
  -1   7   8 414.510 216.326   7
  -1   7   8 267.984 184.585  19
  -1   7   8 302.444 194.410  32
  -1   7   8 64.4064 176.644   8
  -1   7   7 73.9641 149.199  19
  -1   7   7 249.821 177.665   8
  -1   7   7 297.264 176.969  17
  -1   7   7 110.021 133.998   9
  -1   7   7 189.885 176.656  32
  -1   7   7 316.518 198.285  18
  -1   7   6 1097.65 563.055   5
   1  -7  -6 1336.24 664.549  33
  -1   7   5 14176.1 1551.43   5
  -1   7   5 11225.9 1301.20   4
  -1   7   4 3464.52 792.138   5
  -1   7   4 1727.31 566.858   4
  -1   7   3 506.884 320.382   5
  -1   7   3-68.0564 221.037   4
  -1   7   2 75278.8 2905.16   5
  -1   7   2 83102.5 3458.56   4
  -1   7   1 13743.9 1159.75   5
  -1   7   1 13920.7 1432.52   4
  -1   7   0 1.06244 201.972   4
  -1   7   0 61.6613 165.682   5
  -1   7  -1 23595.5 1844.52   4
  -1   7  -1 21876.6 1257.35   5
  -1   7  -2 55383.4 2841.89   4
  -1   7  -3 10962.9 1292.54   4
  -1   7  -4 10636.5 1332.53   4
  -1   7  -5 3394.64 757.997   4
  -1   7  -6 3474.15 788.148   4
  -1   7  -7 4605.03 976.941   4
  -1   7  -8 6967.32 1199.08   4
   1  -7   8 8137.14 683.469  11
  -1   7  -8 8146.47 627.069  15
   1  -7   8 6197.51 943.983   3
  -1   7  -8 7267.57 549.624  23
  -1   7  -9 18305.4 833.449  23
  -1   7  -9 18637.5 984.978  15
   1  -7   9 17365.4 1616.99   3
   1  -7   9 20508.6 2690.27   1
   1  -7   9 19733.3 1071.53  11
   1  -7  10 2463.06 437.398  11
  -1   7 -10 2016.12 338.065  15
   1  -7  11 360.129 289.208  11
  -1   7 -11 218.478 163.338  15
   1  -7  11 965.518 283.054  30
   1  -7  12 13338.7 755.674  30
  -1   7 -12 13999.1 727.775  24
   1  -7  12 13721.7 950.700  11
  -1   7 -12 13779.2 813.409  15
   1  -7  13 5240.35 445.121  30
   1  -7  13 5021.08 557.400  11
   1  -7  14 332.460 130.336  30
  -1   7 -14 363.276 137.370  24
   1  -7  14 220.568 161.701  11
  -1   7 -15 480.842 114.498  24
  -1   6  15-214.407 302.935  18
  -1   6  15-120.227 122.432  19
  -1   6  14 1782.66 564.508  17
  -1   6  14 1930.19 257.771  19
  -1   6  14 2569.48 348.663  18
  -1   6  13 110.236 146.945  19
  -1   6  13 531.868 409.892  17
  -1   6  13 322.573 218.511  18
  -1   6  12 6317.37 1132.97   7
  -1   6  12 6037.62 598.237  17
  -1   6  12 6068.10 569.803  18
  -1   6  12 4666.46 494.482  19
  -1   6  11 6520.24 601.134  18
  -1   6  11 5704.55 468.781   9
  -1   6  11 6172.97 811.510   7
  -1   6  11 5961.54 1038.94  32
  -1   6  11 6598.99 636.774  17
  -1   6  10 50355.5 1623.49  18
  -1   6  10 47108.4 1684.89   7
  -1   6  10 44378.5 1270.48   9
  -1   6  10 48034.9 1633.40  17
  -1   6  10 48573.3 1770.59  32
  -1   6  10 48320.6 1602.64   8
  -1   6   9 5136.45 434.252   9
  -1   6   9 5160.49 540.951   8
  -1   6   9 5399.60 554.779   7
  -1   6   9 5227.08 580.604  32
  -1   6   9 5187.83 518.728  18
  -1   6   8 166.408 184.267   7
  -1   6   8 221.768 162.558  18
  -1   6   8 379.433 382.753   3
  -1   6   8 172.152 222.713   8
  -1   6   8 631.250 212.260  32
  -1   6   8 97.8160 93.7660   9
  -1   6   7 19766.6 1780.61   3
  -1   6   7 21576.8 2047.43   5
  -1   6   6 77314.1 3599.76   5
  -1   6   5 31165.8 2122.71   5
  -1   6   5 27891.6 1830.73   4
  -1   6   4 4429.96 754.806   4
  -1   6   4 4731.33 793.925   5
  -1   6   3 42637.1 2134.47   5
  -1   6   3 44683.8 2250.84   4
  -1   6   2 2444.19 561.220   4
  -1   6   2 2460.15 496.249   5
  -1   6   1 9422.03 1072.34   4
  -1   6   1 9953.64 892.478   5
  -1   6   0 37461.4 2104.28   4
  -1   6   0 35965.3 1563.06   5
  -1   6  -1 9393.24 736.721   5
  -1   6  -1 10590.7 1118.01   4
  -1   6  -2-57.3141 152.093   5
  -1   6  -2 131.252 239.985   4
  -1   6  -3 29539.0 1905.53   4
  -1   6  -4 2007.59 546.371   4
  -1   6  -5 15384.7 1471.60   4
  -1   6  -6 1237.76 426.173   4
  -1   6  -7 8660.99 1228.25   4
   1  -6   8 227.716 294.331   3
  -1   6  -8 308.726 286.218   4
   1  -6   9 3397.12 714.786   3
  -1   6  -9 3644.26 423.628  15
   1  -6   9 3666.48 453.559  11
  -1   6 -10 6266.75 570.494  15
   1  -6  10 5706.32 967.310   3
   1  -6  10 5174.78 1378.08   1
   1  -6  10 6568.59 737.740  11
   1  -6  10 6217.60 572.889  30
   1  -6  11 8094.50 797.450  11
   1  -6  11 9106.30 721.666  30
   1  -6  12 790.733 289.487  11
  -1   6 -12 233.544 177.398  15
   1  -6  12 666.184 259.650  30
   1  -6  13 3431.00 387.968  30
  -1   6 -13 3589.93 381.932  24
   1  -6  13 3345.54 465.323  11
  -1   6 -14 2284.37 307.472  24
   1  -6  14 2533.71 440.889  11
   1  -6  14 3578.73 382.179  30
  -1   6 -15 1215.85 173.918  24
   1  -6  15 994.766 193.456  30
  -1   6 -16 298.196 81.8375  24
  -1   5  15 560.833 187.506  18
  -1   5  15 628.525 143.969  19
  -1   5  14 4375.27 430.829  18
  -1   5  14 3969.85 535.378  17
  -1   5  13 15141.6 857.498  17
  -1   5  13 16604.7 1385.61   7
  -1   5  13 17496.6 899.289  18
  -1   5  12 1336.07 901.521   7
  -1   5  12 1666.51 383.697  17
  -1   5  12 1221.04 340.149  18
  -1   5  11 7402.81 1183.89  32
  -1   5  11 11174.9 970.228   7
  -1   5  10 2278.18 649.843  32
  -1   5  10 2444.62 341.378   9
  -1   5  10 2852.82 514.734   7
  -1   5  10 1807.63 535.091   3
  -1   5   9 589.206 225.374   7
  -1   5   9 6.56779 216.883   8
  -1   5   9 222.117 165.880   3
  -1   5   9 323.249 216.536  32
  -1   5   9 203.046 111.848   9
  -1   5   8 21882.0 1880.30   3
  -1   5   7-300.559 388.843   3
  -1   5   7 399.385 534.461   5
  -1   5   6 21336.2 1734.16   5
   1  -5  -6 21662.3 1691.44  33
  -1   5   6 20997.9 1604.49   3
  -1   5   5 52.6530 166.516   3
  -1   5   5 75.8028 232.314   5
  -1   5   4 9146.73 938.401   4
  -1   5   4 8999.15 940.268   3
  -1   5   3 2750.35 617.397   5
  -1   5   3 2519.79 568.512   4
  -1   5   2 90481.8 2830.38   4
  -1   5   2 86298.9 2542.96   5
  -1   5   1 47545.8 1741.11   5
  -1   5   1 46988.6 2049.02   4
  -1   5   0 82615.2 2083.80   5
  -1   5   0 79434.6 2677.27   4
  -1   5  -1 3485.11 439.207   5
  -1   5  -1 3326.64 595.906   4
  -1   5  -2 1609.72 254.222   5
  -1   5  -2 1965.07 470.465   4
  -1   5  -3 33564.0 1989.42   4
  -1   5  -3 31789.9 853.166   5
  -1   5  -4 8687.26 981.931   4
  -1   5  -5 2386.75 566.175   4
  -1   5  -6 594.367 319.132   4
  -1   5  -7 35162.6 2215.64   4
   1  -5   8 7043.41 960.448   3
   1  -5   9 20886.1 1066.42  29
   1  -5   9 20166.1 1031.07  11
   1  -5   9 22324.2 1816.35   3
  -1   5  -9 20859.5 948.429  15
  -1   5 -10 1499.10 257.588  15
   1  -5  10 1286.88 469.407   3
   1  -5  10 1960.87 382.771  11
  -1   5 -11 516.698 226.695  15
   1  -5  11 1265.18 399.536  11
   1  -5  12 1440.39 335.366  11
   1  -5  12 2394.56 365.082  30
  -1   5 -12 1730.35 331.829  15
  -1   5 -13 8010.05 581.051  24
   1  -5  13 8219.89 622.666  30
   1  -5  13 7085.46 693.419  11
  -1   5 -14 10091.8 570.026  24
   1  -5  14 8635.37 608.662  30
  -1   5 -15 1507.15 199.881  24
   1  -5  15 2071.47 302.953  30
  -1   5 -16 5388.13 267.618  24
   1  -5  16 4195.32 299.597  30
  -1   4  16 312.095 140.631  18
  -1   4  15 245.221 168.900  18
  -1   4  15 38.0035 111.002  19
  -1   4  14 6329.14 528.019  17
  -1   4  14 8156.70 580.702  18
  -1   4  13 742.239 1002.01   7
  -1   4  13 1138.39 248.031  30
  -1   4  13 449.646 222.081  17
  -1   4  12 746.355 222.095  30
  -1   4  12 750.179 806.137   7
  -1   4  11 904.717 460.847   7
  -1   4  11 1687.43 980.417  32
  -1   4  11 463.312 187.834  30
  -1   4  11 535.987 423.948   3
  -1   4  10 34617.8 1398.70   7
  -1   4  10 38613.2 2710.09   3
  -1   4  10 36433.8 1516.33  32
  -1   4   9 12219.5 1434.59   3
  -1   4   8 2679.11 645.078   3
  -1   4   8 2369.72 639.549   5
  -1   4   7 2302.34 599.771   5
  -1   4   7 1835.20 466.385   3
   1  -4  -6 3019.47 655.974  33
  -1   4   6 2667.76 676.036   5
  -1   4   5 155438. 3665.38   3
  -1   4   5 152018. 3961.78   5
  -1   4   4 9168.45 895.432   5
  -1   4   4 10713.3 854.808   4
  -1   4   4 9703.57 872.397   3
  -1   4   3 6829.73 742.618   5
  -1   4   3 6915.67 694.937   3
  -1   4   3 6844.50 681.393   4
  -1   4   2 36790.4 1577.83   4
  -1   4   2 38922.6 1564.45   5
  -1   4   1 3402.05 428.388   5
  -1   4   1 3627.20 508.333   4
  -1   4   0 99324.2 1999.28   5
  -1   4   0 100711. 2551.88   4
  -1   4  -1 8321.82 517.153   5
  -1   4  -1 10127.5 840.269   4
  -1   4  -2 101991. 2741.95   4
  -1   4  -2 94821.5 1542.27   5
  -1   4  -3 6126.89 344.348   5
  -1   4  -3 8027.49 817.196   4
  -1   4  -4 4329.89 631.632   4
  -1   4  -4 2171.80 178.684   5
  -1   4  -5 16951.3 1293.08   4
  -1   4  -6 3160.60 639.817   4
   1  -4   7 9729.63 1015.58   3
  -1   4  -7 9363.54 1074.52   4
   1  -4   8 7038.75 961.858   3
   1  -4   9 8758.12 1135.97   3
   1  -4  10 93.6670 291.695   3
   1  -4  10 3234.38 435.090  11
  -1   4 -10 1259.70 314.220  15
   1  -4  10 2573.88 448.734  29
   1  -4  11 9713.30 800.401  11
   1  -4  11 10280.9 1351.61   3
  -1   4 -11 9615.04 664.923  15
   1  -4  11 10419.7 718.033  30
   1  -4  11 9684.03 1921.42   1
  -1   4 -12 482.430 165.627  15
   1  -4  12 587.817 242.755  11
   1  -4  12 496.208 229.265  30
   1  -4  13 317.158 217.808  11
   1  -4  13 429.542 195.565  30
   1  -4  14 2315.56 382.367  30
  -1   4 -14 1688.73 274.218  24
   1  -4  15 302.975 177.531  30
  -1   4 -15 50.3836 94.1010  24
  -1   4 -16 1774.92 169.509  24
   1  -4  16 1649.27 223.487  30
  -1   3  16 212.642 93.1220  19
  -1   3  16 130.518 107.147  18
  -1   3  15 4249.71 395.291  18
  -1   3  15 4969.21 405.164  30
  -1   3  14 1699.86 304.267  30
  -1   3  14 1757.81 302.719  17
  -1   3  13 12019.2 753.189  30
  -1   3  13 11325.3 736.560  29
  -1   3  13 11396.6 1240.05   7
  -1   3  12 19846.6 1010.89  29
  -1   3  12 20577.7 1004.38  30
  -1   3  12 21580.6 1407.76   7
  -1   3  11 4814.44 483.640  29
  -1   3  11 4584.89 928.760   3
  -1   3  11 5775.21 754.018   7
  -1   3  11 5417.86 536.600  30
  -1   3  10 370.502 530.381  32
  -1   3  10 661.105 190.321  30
  -1   3  10 363.182 177.730   3
  -1   3  10 395.983 196.935   7
  -1   3   9 2851.83 816.240   1
  -1   3   9 5046.43 887.268   3
  -1   3   8 12289.8 1223.57   3
  -1   3   8 10267.9 1302.66   5
  -1   3   8 13200.2 1620.37   1
  -1   3   7 797.191 381.114   3
  -1   3   7 993.057 598.961   1
  -1   3   7 756.245 556.272   5
  -1   3   6 245.457 256.533   1
   1  -3  -6 509.136 253.359  33
  -1   3   6-80.1307 169.957   2
  -1   3   6 308.171 239.951   3
  -1   3   6 333.360 325.886   5
  -1   3   5 121012. 3157.69   2
  -1   3   5 127211. 2991.53   3
  -1   3   5 130262. 3654.26   1
  -1   3   5 136805. 3437.13   5
  -1   3   4 93418.7 2376.20   3
  -1   3   4 91832.8 2563.79   5
  -1   3   4 91557.9 2013.08   4
  -1   3   4 90416.0 2715.51   1
  -1   3   3 66771.0 1981.10   5
  -1   3   3 68523.5 1861.45   3
  -1   3   3 71444.6 1774.85   4
  -1   3   2 4832.51 476.807   4
  -1   3   2 4802.52 478.767   3
  -1   3   1 8824.53 643.124   4
  -1   3   0 14152.1 816.110   4
  -1   3   0 13915.2 648.447   5
  -1   3  -1 7197.19 432.044   5
  -1   3  -1 6783.21 608.024   4
  -1   3  -2 9641.53 744.947   4
  -1   3  -3 12439.2 968.094   4
  -1   3  -4 57840.8 2090.97   4
  -1   3  -5 215861. 4200.86   4
  -1   3  -6 3783.76 596.055   4
   1  -3   7 12453.3 1153.95   3
  -1   3  -7 6883.08 871.723   4
   1  -3   8 4486.52 744.532   3
   1  -3   9 426.435 259.155   3
   1  -3  10 2023.20 570.627   3
   1  -3  10 1583.95 320.725  11
   1  -3  10 1875.07 323.890  29
   1  -3  11 20246.1 2766.96   1
   1  -3  11 18204.6 960.928  30
   1  -3  11 18354.0 1092.00  11
   1  -3  11 21823.7 2012.51   3
   1  -3  11 18235.5 1058.92  29
   1  -3  12 5770.35 711.737  11
   1  -3  12 4792.38 641.945  30
   1  -3  13 870.874 312.302  11
   1  -3  13 1370.08 314.830  30
  -1   3 -14 485.848 197.183  24
   1  -3  14 606.807 310.540  30
  -1   3 -15 3285.07 300.009  24
   1  -3  15 3543.53 402.457  30
   1  -3  16 85.1194 116.994  30
  -1   3 -16 180.770 79.6823  24
  -1   2  16 5470.36 371.285  18
  -1   2  16 5833.40 372.620  30
  -1   2  15 7698.70 544.635  30
  -1   2  14 4035.31 451.288  30
  -1   2  13 14749.3 846.101  30
  -1   2  13 14462.5 860.346  29
  -1   2  12 12828.2 804.027  30
  -1   2  12 12358.4 1163.08   7
  -1   2  12 12851.8 821.083  29
  -1   2  11 21121.8 926.103  27
  -1   2  11 22577.7 1056.02  30
  -1   2  11 22644.8 2057.51   3
  -1   2  11 21577.3 1039.68  29
  -1   2  11 22847.3 1204.29   7
  -1   2  11 20074.3 2588.68   1
  -1   2  10 929.353 333.901   7
  -1   2  10 665.347 515.191   3
  -1   2  10 409.452 628.689   1
  -1   2   9 1127.90 559.906   1
  -1   2   9 958.775 408.104   3
  -1   2   8 4187.65 950.429   1
  -1   2   8 3714.73 654.039   3
  -1   2   7 3112.63 649.170   5
  -1   2   7 2375.84 497.505   3
  -1   2   7 2728.02 723.445   1
  -1   2   7 2928.66 694.981   2
  -1   2   6 1613.11 503.009   1
  -1   2   6 1761.32 390.230   3
  -1   2   6 1700.71 413.326   5
  -1   2   6 1848.28 464.555   2
  -1   2   5 704.771 280.217   5
  -1   2   5 419.816 201.159   3
  -1   2   5 539.147 336.031   1
   1  -2  -5 397.074 173.260  33
  -1   2   5 722.018 288.812   2
  -1   2   4 18937.8 1297.24   1
  -1   2   4 17662.4 1038.12   5
  -1   2   4 20245.5 1196.28   2
  -1   2   4 17977.0 960.872   3
  -1   2   3 44777.2 1320.41   3
  -1   2   3 40371.4 1378.98   5
  -1   2   3 45641.2 1625.01   2
  -1   2   3 38786.1 974.008   4
  -1   2   3 44490.1 1723.18   1
  -1   2   2 3782.41 326.671   4
  -1   2   2 4649.10 509.406   2
  -1   2   2 4270.35 390.994   3
  -1   2   1 41076.5 1068.22   4
  -1   2   0 25216.4 886.633   4
  -1   2  -1 52960.5 1356.51  33
  -1   2  -1 52385.9 1385.74   4
  -1   2  -2 920193. 5801.47  33
  -1   2  -3 945.669 225.302  33
  -1   2  -4 7711.41 586.568  33
  -1   2  -5 23369.6 1049.87  33
  -1   2  -5 24129.5 1303.94   4
  -1   2  -6 29160.8 1537.40   4
   1  -2   6 27887.9 1480.97   3
   1  -2   7 286.428 197.580   3
  -1   2  -7 230.102 184.730   4
   1  -2   8 3374.47 716.528   3
   1  -2   9 2374.41 599.863   3
   1  -2  10 1879.43 355.941  11
   1  -2  10 1726.20 517.991   3
   1  -2  10 1726.50 334.237  29
   1  -2  11 6392.47 1084.24   3
   1  -2  11 5571.12 613.833  11
   1  -2  11 6430.77 1635.46   1
   1  -2  11 6195.56 570.147  30
   1  -2  11 5733.63 593.901  29
   1  -2  12 49394.5 1863.30  11
   1  -2  12 55717.4 1715.35  30
   1  -2  13 10546.4 749.055  30
  -1   2 -13 10024.8 624.157  24
  -1   2 -14 2258.71 282.602  24
   1  -2  14 2677.55 380.290  30
  -1   2 -15 250.135 107.373  24
   1  -2  15 241.866 150.328  30
   1  -2  16 671.714 182.767  30
  -1   1  16 1400.09 209.775  30
  -1   1  15 207.007 149.129  30
  -1   1  14 10278.3 711.008  30
  -1   1  13 5289.58 577.008  29
  -1   1  13 5898.72 553.905  30
  -1   1  12 498.581 772.198   7
  -1   1  12 1470.22 308.688  30
  -1   1  12 1260.48 315.314  29
  -1   1  11 29649.1 3269.12   1
  -1   1  11 29603.5 2264.60   3
  -1   1  11 28275.9 1319.09   7
  -1   1  11 27161.1 1159.58  29
  -1   1  11 26980.7 1028.08  27
  -1   1  10 17334.5 1605.15   3
  -1   1  10 17091.1 2297.90   1
  -1   1   9 21748.3 2340.65   1
  -1   1   9 21412.7 1610.49   3
  -1   1   8 42854.7 3018.38   1
  -1   1   8 42297.2 2040.60   3
  -1   1   8 39326.5 2579.49   2
  -1   1   7 14258.9 1178.58   5
  -1   1   7 14051.8 1076.22   3
  -1   1   7 14159.3 1411.68   2
  -1   1   7 14698.4 1597.22   1
  -1   1   6 2173.81 451.486   5
  -1   1   6 2229.73 404.679   3
  -1   1   6 2687.03 592.563   2
  -1   1   6 2235.83 604.754   1
  -1   1   5 716.256 274.606   5
   1  -1  -5 619.825 111.080  33
  -1   1   5 624.904 349.415   1
  -1   1   5 641.529 218.537   3
  -1   1   5 883.727 356.880   2
  -1   1   4 26907.0 1161.30   5
  -1   1   4 29425.5 1097.79   3
  -1   1   4 29370.9 1685.71   1
   1  -1  -4 28898.4 770.058  33
  -1   1   3 564.927 164.962   5
  -1   1   3 520.793 148.034   3
  -1   1   3 584.023 265.178   1
  -1   1   3 704.762 240.350   2
  -1   1   2 176.799 109.546   5
  -1   1   2 146.715 84.2193   3
  -1   1   2 54.8592 133.044   1
  -1   1   2 222.617 202.317   2
  -1   1   1 29444.5 755.558  33
  -1   1   1 29346.2 1051.20   2
  -1   1   1 27744.7 667.717   3
  -1   1   0 24975.7 759.423  33
  -1   1  -1 162428. 2172.72  33
  -1   1  -2 468980. 4050.02  33
  -1   1  -3 199640. 2836.08  33
  -1   1  -4 787.111 263.680  33
   1  -1   4 1289.58 289.537   3
   1  -1   5 25230.1 1243.42   3
  -1   1  -5 26797.2 1129.28  33
  -1   1  -6 48826.1 1533.90  33
   1  -1   6 49994.5 1922.89   3
   1  -1   7 6059.20 746.153   3
  -1   1  -7 5209.54 675.831   4
   1  -1   8 3943.87 665.309   3
   1  -1   9 1919.46 537.276   3
   1  -1  10 942.499 233.335  29
   1  -1  10 1104.93 251.406  30
   1  -1  10 1317.60 436.676   3
   1  -1  11 5456.13 1024.00   3
   1  -1  11 6305.66 1589.65   1
   1  -1  11 3863.61 495.371  29
   1  -1  11 3936.14 540.004  11
   1  -1  11 4715.17 509.160  30
   1  -1  12 411.413 246.280  30
  -1   1 -13 16116.9 754.390  24
   1  -1  13 16043.6 929.825  30
   1  -1  14 5379.68 521.115  30
  -1   1 -14 5063.24 376.838  24
   1  -1  15 112.244 142.713  30
   1  -1  16-20.4511 113.170  30
   1  -1  16 9.69834 78.7323  18
  -1   0  17 857.818 136.082  30
  -1   0  16 2930.49 304.188  30
   1   0 -15 5004.44 335.185  24
  -1   0  15 5444.64 491.063  30
  -1   0  14 2399.08 388.193  30
  -1   0  14 2361.90 357.620  29
  -1   0  13 836.335 253.468  30
  -1   0  13 694.592 246.410  29
  -1   0  12 16112.4 1708.76   3
  -1   0  12 16544.7 965.325  29
  -1   0  11 13837.2 1534.48   3
  -1   0  11 10559.8 923.301   7
  -1   0  11 11346.0 2055.54   1
  -1   0  11 11805.4 805.261  29
  -1   0  11 11319.3 655.618  27
  -1   0  10 6626.61 1415.21   1
  -1   0  10 8000.92 1050.70   3
  -1   0   9 3573.54 662.246   3
  -1   0   9 2900.24 862.870   1
  -1   0   9 2966.36 842.492   2
  -1   0   8 1310.15 351.791   3
  -1   0   8 1267.65 570.621   1
  -1   0   8 1416.83 599.175   2
  -1   0   7 5446.46 633.575   3
  -1   0   7 6554.86 1126.00   1
  -1   0   6 5105.92 569.948   5
  -1   0   6 5317.04 567.155   3
  -1   0   5 94.5228 150.253   5
   1   0  -5 146.741 63.7987   4
  -1   0   5 53.0241 100.352   3
  -1   0   4 25008.4 959.320   5
  -1   0   4 24434.5 924.207   3
   1   0  -3 2181.14 168.091   4
  -1   0   3 2076.75 240.260   5
  -1   0   3 2051.93 225.275   3
  -1   0   2 27402.7 683.985   5
  -1   0   2 22848.7 575.406   3
   1   0  -2 28036.7 558.523   4
  -1   0   2 24784.7 1082.48   1
  -1   0   1 59.6559 67.8432  33
  -1   0   1-25.8771 94.8900   1
   1   0  -1 23.2158 49.7469   4
  -1   0   1 21.2541 21.6201   3
  -1   0   0 468545. 3244.30   2
  -1   0   0 457012. 3324.59  33
  -1   0  -1 187.353 123.988  33
  -1   0  -2 58065.8 1512.31  33
   1   0   2 56822.0 1168.62   3
  -1   0  -3 20094.8 989.772  33
   1   0   3 20090.1 826.909   3
   1   0   4 76657.1 1955.33   3
  -1   0  -4 86369.2 2295.26  33
  -1   0  -5 4878.29 543.889  33
   1   0   5 4481.36 529.091   3
   1   0   6 49735.2 1951.75   3
  -1   0  -6 50433.8 1773.97  33
   1   0   7 5598.28 719.455   3
   1   0   8 38882.4 2113.02   3
   1   0   9 5360.35 866.967   3
   1   0  10 1124.76 664.689   7
   1   0  10 1538.58 511.332   3
   1   0  10 1270.24 251.496  30
   1   0  10 1278.15 284.285  29
   1   0  10 1185.95 644.449   1
   1   0  11 2707.03 380.231  30
   1   0  11 3113.14 1168.92   1
   1   0  11 2950.63 784.960   3
   1   0  11 2675.08 412.220  29
   1   0  12 8344.69 689.314  30
   1   0  13 5727.80 562.823  30
   1   0  14 6384.49 568.895  30
   1   0  15 1385.19 292.503  30
   1   0  16 296.174 122.343  30
   1   0  16 181.414 97.3638  18
  -1  -1  17 2985.49 246.014  30
  -1  -1  16 675.595 190.546  30
   1   1 -16 650.095 119.114  24
  -1  -1  15 1746.01 311.711  30
   1   1 -15 1528.95 207.234  24
  -1  -1  14 5827.82 584.159  29
  -1  -1  14 6377.98 586.026  30
  -1  -1  13 595.529 222.114  29
  -1  -1  13 416.518 238.391  30
  -1  -1  12 3328.95 461.264  29
  -1  -1  12 2598.61 652.922   3
  -1  -1  11 77190.6 5278.98   1
  -1  -1  11 67016.4 1931.32  11
  -1  -1  11 76834.8 2049.21  29
  -1  -1  11 78889.9 3538.89   3
  -1  -1  10 213.974 455.465   1
  -1  -1  10 733.448 336.516   3
  -1  -1  10 810.254 535.345   2
  -1  -1   9 833.518 321.649   3
  -1  -1   9 998.994 650.648   1
  -1  -1   8 17181.3 1980.56   1
  -1  -1   8 14945.8 1180.42   3
  -1  -1   7 1095.89 334.971   3
   1   1  -6 2626.97 325.305   4
  -1  -1   6 3540.45 476.191   3
  -1  -1   5 28916.7 1131.76   3
   1   1  -5 30635.0 1057.09   4
  -1  -1   5 26710.8 990.192   5
  -1  -1   4 20075.8 876.405   3
  -1  -1   4 20043.0 753.545   5
  -1  -1   3 34043.9 889.974   3
  -1  -1   3 33089.3 694.911  33
  -1  -1   3 32637.3 711.519   5
   1   1  -3 34164.8 1028.23   4
  -1  -1   2 53256.9 1647.91   1
   1   1  -2 54993.5 1284.78   4
  -1  -1   1 33963.2 1093.51   1
   1   1  -1 38271.3 1086.15   4
   1   1   0 30272.6 570.994   3
   1   1   0 28609.8 997.182   4
   1   1   1 4833.37 301.141   3
   1   1   1 4594.20 452.368   4
  -1  -1  -1 4806.09 456.797  33
  -1  -1  -2 999999. 6994.72  33
   1   1   2 998342. 5261.82   3
  -1  -1  -3 699212. 6288.74  33
   1   1   3 707596. 5178.95   3
  -1  -1  -4 111742. 2728.20  33
   1   1   4 112099. 2394.61   3
  -1  -1  -5 411.191 194.201  33
   1   1   5 1047.15 296.065   3
   1   1   6 9768.88 887.023   3
  -1  -1  -6 9832.76 916.774  33
   1   1   7 106.220 208.851   3
   1   1   8 1989.20 500.587   3
   1   1   9 8025.80 1467.46   1
   1   1   9 5191.44 880.668   3
   1   1  10 7739.25 1127.56   3
   1   1  10 6467.52 566.813  29
   1   1  10 6877.65 564.209  30
   1   1  10 7473.07 955.620   7
   1   1  10 6927.50 1467.00   1
   1   1  11 2011.34 352.886  29
   1   1  11 2470.59 388.606  30
   1   1  11 2926.76 729.024   3
   1   1  12 25732.3 1181.31  30
   1   1  13 7272.61 636.976  30
   1   1  14 279.592 179.060  30
   1   1  15 506.086 170.923  30
   1   1  15 233.946 147.122  18
   1   1  16 1919.79 230.700  30
   1   1  16 1097.32 143.090  18
  -1  -2  17 1808.47 201.831  30
  -1  -2  16 16068.3 691.005  30
   1   2 -16 16086.5 530.079  24
  -1  -2  15 1229.11 406.426  30
   1   2 -15 249.725 126.884  24
  -1  -2  14 5953.38 548.874  30
  -1  -2  13 7190.34 637.399  30
  -1  -2  13 5692.18 582.934  11
  -1  -2  13 6219.84 627.756  29
  -1  -2  12 3509.14 477.343  11
  -1  -2  12 3206.94 474.736  29
  -1  -2  11 180.105 292.722   2
  -1  -2  11-71.6427 219.154   3
  -1  -2  11-16.6004 152.272  11
  -1  -2  11 127.354 150.940  29
  -1  -2  11-302.398 487.758   1
  -1  -2  10 12413.1 1304.43   3
  -1  -2  10 11121.8 1883.31   1
  -1  -2  10 12244.1 781.525  29
  -1  -2   9 15603.9 2240.08   1
  -1  -2   9 14243.8 1273.59   3
  -1  -2   8 16686.4 2059.85   1
  -1  -2   8 15211.7 1184.15   3
  -1  -2   7 3847.48 538.954   3
   1   2  -6 169.802 173.603   4
  -1  -2   6 177.259 172.039   3
   1   2  -5 840.533 310.681   4
  -1  -2   5 1960.95 391.203   3
   1   2  -4 26137.0 1179.33   4
   1   2  -3 4284.56 473.987   4
   1   2  -2 3722.21 438.040   4
  -1  -2   1 101195. 1964.57   1
   1   2  -1 97993.5 2196.61   4
   1   2   0 95604.3 2221.83   4
   1   2   1 12099.8 850.571   4
   1   2   1 12863.6 600.266   3
   1   2   2 686.044 170.712   3
   1   2   2 581.663 260.382   4
  -1  -2  -3 56704.4 2064.95  33
   1   2   3 54251.2 1591.44   3
   1   2   4 3678.70 574.567   3
  -1  -2  -4 4008.44 661.286  33
  -1  -2  -5 34390.8 1816.48  33
   1   2   5 35340.5 1593.91   3
   1   2   6 115721. 3192.07   3
  -1  -2  -6 111871. 3435.60  33
   1   2   7 3338.54 667.945   3
   1   2   8 139.356 165.137   3
   1   2   9 3061.28 701.259   3
   1   2   9 2555.87 866.740   1
   1   2  10 2259.48 412.320  30
   1   2  10 1457.18 874.672   7
   1   2  10 195.646 551.096   3
   1   2  11 3961.02 1024.03   7
   1   2  11 4832.50 516.948  30
   1   2  11 4989.45 977.933   3
   1   2  12 2417.87 407.557  30
   1   2  13 1068.33 280.884  30
   1   2  14-225.466 163.291  18
   1   2  14 879.670 239.779  30
   1   2  15 4288.77 343.370  18
   1   2  15 4615.38 398.723  30
   1   2  16 1209.01 163.397  19
   1   3 -16 15406.2 522.523  24
  -1  -3  16 15845.7 664.999  30
   1   3 -15 344.119 146.395  24
  -1  -3  15 447.789 161.992  30
  -1  -3  14 332.810 173.744  11
  -1  -3  14 324.099 206.944  30
  -1  -3  13 4403.27 526.372  11
  -1  -3  13 4897.89 556.481  29
   1   3 -12 8679.31 614.645  15
  -1  -3  12 8430.46 698.038  11
  -1  -3  12 8579.79 725.239  29
  -1  -3  11 511.703 429.032   1
   1   3 -11 640.425 253.322  15
  -1  -3  11 1404.37 355.236  29
  -1  -3  11 1369.90 383.286  11
  -1  -3  11 1865.73 873.320   2
  -1  -3  10 11948.7 780.901  11
  -1  -3  10 11989.3 791.949  29
  -1  -3  10 11488.2 1228.16   3
  -1  -3  10 11355.8 1952.84   1
  -1  -3   9 31267.6 1851.80   3
  -1  -3   9 31270.1 2943.06   1
  -1  -3   8 287.268 206.760   3
  -1  -3   8 509.160 700.890   1
  -1  -3   7 48694.6 1938.44   3
   1   3  -6 56056.9 2209.69   4
  -1  -3   6 54413.2 1881.35   3
   1   3  -5 33231.9 1615.53   4
   1   3  -4 520.118 272.871   4
   1   3  -3 58444.7 2070.51   4
  -1  -3   2 8032.69 720.571   1
   1   3  -2 8521.56 790.406   4
   1   3  -1 140758. 3080.56   4
  -1  -3   1 135939. 2352.61   1
   1   3   0 73921.9 2247.46   4
   1   3   1 192764. 3767.52   4
   1   3   1 174765. 2699.33   3
   1   3   2 1203.89 255.366   3
   1   3   2 1365.04 387.101   4
   1   3   2 1198.23 345.158   5
  -1  -3  -3 5849.74 736.742  33
   1   3   3 5653.76 560.233   3
  -1  -3  -4 81121.1 2853.28  33
   1   3   4 79126.5 2357.11   3
  -1  -3  -5 56118.4 2542.92  33
   1   3   5 58374.4 2177.33   3
   1   3   6 10883.6 1042.94   3
   1   3   6 9587.16 1087.41   1
  -1  -3  -6 8049.71 1068.35  33
   1   3   7-456.965 272.899   3
   1   3   8 11844.6 1297.82   3
   1   3   9 3167.53 780.911   3
   1   3   9 4519.00 709.131   7
   1   3   9 3973.26 943.218  32
   1   3  10-127.968 221.812   3
   1   3  10 159.513 770.689   7
   1   3  10 240.832 199.430  30
   1   3  10 347.223 165.995  17
   1   3  11 5490.52 1111.42   7
   1   3  11 7133.27 630.901  30
   1   3  12 4273.77 484.101  30
   1   3  13 468.710 189.191  30
   1   3  13 221.381 185.825  18
   1   3  14 88.3462 135.480  18
   1   3  14 327.178 168.322  30
   1   3  15 4926.24 366.826  18
   1   3  15 4359.64 368.941  19
   1   3  16 978.863 136.480  19
   1   4 -16 1301.37 161.940  24
  -1  -4  16 1074.27 172.392  30
  -1  -4  15 1662.67 289.895  30
   1   4 -15 1549.45 231.859  24
  -1  -4  14 2323.79 369.712  11
  -1  -4  14 2061.84 327.604  30
   1   4 -13 15102.4 798.710  15
  -1  -4  13 14445.0 916.039  11
  -1  -4  13 16067.3 886.601  30
  -1  -4  13 14370.2 919.095  29
   1   4 -12 41149.0 1382.57  15
  -1  -4  12 40054.9 1541.56  29
  -1  -4  12 41662.7 1559.09  11
  -1  -4  11 9373.99 739.600  29
  -1  -4  11 7900.33 1665.10   1
  -1  -4  11 8895.96 703.731  11
   1   4 -11 8439.47 638.510  15
  -1  -4  10 17333.6 956.626  29
  -1  -4  10 17353.3 935.376  11
  -1  -4  10 19710.0 2572.03   1
  -1  -4   9 1289.08 601.444   1
  -1  -4   9 1249.49 381.919   3
  -1  -4   8 2494.14 501.926   3
  -1  -4   8 2216.97 804.935   1
  -1  -4   7 3942.80 569.800   3
  -1  -4   7 4434.03 1060.44   1
   1   4  -7 3592.74 671.231   4
   1   4  -6 528.533 291.488   4
   1   4  -5 266.053 333.086   4
   1   4  -4 91797.3 2999.64   4
   1   4  -3 27545.6 1612.48   4
  -1  -4   3 25640.8 1536.11   1
   1   4  -2 2635.29 528.759   4
  -1  -4   2 3264.83 494.504   1
   1   4  -1 125550. 3341.44   4
  -1  -4   1 123718. 2325.35   1
   1   4   0 277053. 4948.68   4
   1   4   1 130094. 3497.83   4
   1   4   2 10191.2 807.716   3
   1   4   2 7218.51 898.100   4
   1   4   3 712.782 252.308   3
   1   4   3 825.137 385.824   4
   1   4   4 104502. 2933.18   3
  -1  -4  -4 95863.6 3480.19  33
   1   4   5 2742.50 534.170   3
  -1  -4  -5 1854.49 475.006  33
   1   4   6 12573.3 1221.49   3
  -1  -4  -6 13988.5 1491.45  33
  -1  -4  -7 5010.67 950.734  33
   1   4   7 4131.08 754.765   3
   1   4   8 7918.29 1123.04   3
   1   4   9 11402.8 1542.24   3
   1   4   9 9863.91 991.221   7
   1   4   9 10870.3 762.426  17
   1   4   9 8187.22 732.186   8
   1   4   9 8263.52 1080.76  32
   1   4  10 2500.37 699.665   3
   1   4  10 2957.91 387.010  30
   1   4  10 3164.34 926.673   7
   1   4  10 3445.31 451.638  17
   1   4  11 4729.85 1157.96   7
   1   4  11 4158.61 473.397  30
   1   4  11 4820.72 495.513  18
   1   4  11 4214.95 501.074  17
   1   4  12 619.325 222.447  30
   1   4  12 62.3174 310.153  17
   1   4  12-7.43735 173.097  18
   1   4  13 741.701 203.569  30
   1   4  13 704.120 221.370  18
   1   4  14 2568.84 312.247  18
   1   4  14 2147.47 300.462  19
   1   4  14 1681.80 231.939  20
   1   4  15 213.198 210.445  18
   1   4  15 95.5578 109.413  19
  -1  -5  16 4239.22 296.247  30
   1   5 -16 4449.27 274.995  24
   1   5 -15 3433.47 302.070  24
  -1  -5  15 3556.24 354.145  30
  -1  -5  14 136.104 158.739  11
  -1  -5  14 14.5463 146.530  30
   1   5 -14 55.0836 109.937  15
  -1  -5  13 742.158 309.699  11
   1   5 -13 801.743 217.561  15
  -1  -5  13 886.539 302.552  30
   1   5 -12 568.235 221.709  15
  -1  -5  12 775.274 293.233  29
  -1  -5  12 629.256 251.731  11
   1   5 -11 42002.0 1453.37  15
  -1  -5  11 42461.8 1552.65  11
  -1  -5  11 39370.6 1494.45  29
  -1  -5  10 12943.4 856.270  29
  -1  -5  10 15586.0 915.394  11
  -1  -5  10 13321.3 2176.74   1
  -1  -5   9 1493.84 264.859  29
  -1  -5   9 1519.48 276.216  14
  -1  -5   9 1391.16 705.688   1
  -1  -5   9 1563.52 282.921  11
  -1  -5   8 7747.87 1577.56   1
  -1  -5   8 5407.53 737.142   3
  -1  -5   7 14093.7 1821.37   1
   1   5  -7 13634.1 1412.09   4
  -1  -5   7 12926.1 1053.99   3
  -1  -5   6 32655.9 2507.53   1
   1   5  -6 35264.9 2224.03   4
   1   5  -5 451.286 329.679   4
  -1  -5   5 38.4049 226.809   1
   1   5  -4 37297.1 2340.49   4
  -1  -5   4 51824.3 2641.32   1
   1   5  -3 199567. 4839.13   4
  -1  -5   3 191729. 4320.57   1
   1   5  -2 4558.16 808.080   4
  -1  -5   2 4096.13 552.974   1
   1   5  -1 20152.5 1560.71   4
   1   5   0 5649.50 842.832   4
   1   5   1 11707.7 1188.34   4
   1   5   2 288702. 5996.41   4
   1   5   3 20200.0 1766.47   4
  -1  -5  -4 51676.5 2741.89  33
   1   5   4 47332.4 2166.89   3
   1   5   5 1748.70 483.566   3
  -1  -5  -5 1831.61 573.713  33
   1   5   6 5835.59 884.407   3
  -1  -5  -6 6304.03 1070.49  33
   1   5   7 1954.92 566.349   3
  -1  -5  -7 2021.40 699.922  33
   1   5   8 30010.8 1267.40   7
   1   5   8 29491.4 1129.36  18
   1   5   8 32200.8 2441.49   3
   1   5   8 29328.8 1201.87  17
   1   5   8 24248.0 998.871   8
   1   5   8 27753.5 1304.44  32
   1   5   8 25868.2 930.753   9
   1   5   9 5139.50 830.687   7
   1   5   9 5756.52 534.898  18
   1   5   9 5023.51 531.490  17
   1   5   9 5498.79 435.958   9
   1   5   9 5528.20 536.174   8
   1   5   9 5338.79 856.694  32
   1   5   9 5820.28 1097.77   3
   1   5  10 1461.05 326.432  18
   1   5  10 1205.81 955.619   7
   1   5  10 1077.40 330.238  17
   1   5  11 502.795 409.972  17
   1   5  11 397.103 216.735  18
   1   5  12 3432.77 416.311  18
   1   5  12 3149.65 614.336  17
   1   5  13 151.184 146.186  20
   1   5  13 235.288 189.854  19
   1   5  13 312.209 210.581  18
   1   5  14 96.6186 136.600  19
   1   5  14-214.650 242.321  18
   1   5  15 1635.54 197.929  19
   1   6 -16 3779.66 211.813  24
   1   6 -15 2350.05 237.561  24
  -1  -6  15 2156.20 273.772  11
  -1  -6  15 2013.03 237.030  30
  -1  -6  14 7731.90 513.039  30
  -1  -6  14 7512.84 586.026  11
   1   6 -14 7760.88 505.378  15
  -1  -6  13 1602.95 320.132  11
  -1  -6  13 1836.00 301.707  30
   1   6 -13 1290.00 243.752  15
   1   6 -12 4604.51 502.606  15
  -1  -6  12 4749.59 554.323  11
  -1  -6  11 12618.6 899.342  11
  -1  -6  11 12075.8 837.779  29
   1   6 -11 12031.2 797.382  15
  -1  -6  10 9277.13 1829.64   1
  -1  -6  10 10098.9 767.877  29
  -1  -6  10 12635.9 887.305  11
   1   6 -10 10957.4 756.378  15
  -1  -6   9 26623.6 1173.10  11
  -1  -6   9 23935.3 1046.76  14
  -1  -6   9 23109.3 2769.76   1
  -1  -6   9 24971.1 1100.47  29
  -1  -6   8 928.569 224.460  11
  -1  -6   8 1129.53 611.437   1
   1   6  -8 839.021 214.106  16
   1   6  -7 5163.73 1019.69   4
  -1  -6   7 10131.9 1628.96   1
   1   6  -6-81.5413 319.976   4
  -1  -6   6 22.6255 257.780   1
   1   6  -5 17535.7 1664.23   4
  -1  -6   5 15953.7 1651.86   1
  -1  -6   4 2922.72 641.894   1
   1   6  -4 3332.47 770.622   4
  -1  -6   3 3864.49 642.126   1
   1   6  -3 3762.07 766.813   4
   1   6  -2 2203.15 607.755   4
   1   6  -1 47954.9 2609.53   4
   1   6   0 58963.6 2912.63   4
   1   6   1 38989.7 2422.06   4
   1   6   2 75076.5 3424.11   4
   1   6   3 34576.7 2383.79   4
  -1  -6  -4 22212.6 2016.21  33
  -1  -6  -5 2025.04 699.359  33
  -1  -6  -6 25211.3 2323.72  33
   1   6   7 6070.74 585.856   7
   1   6   7 5637.54 1022.60   3
  -1  -6  -7 5954.31 1147.92  33
   1   6   7 5596.59 483.617   9
   1   6   7 5043.53 494.042   8
   1   6   7 6466.74 613.152  17
   1   6   7 6026.62 509.746  18
   1   6   7 5936.17 588.936  32
   1   6   8 40518.1 2871.58   3
   1   6   8 39065.6 1237.86   9
   1   6   8 39801.1 1570.48   7
   1   6   8 38888.4 1640.97  32
   1   6   8 38367.9 1494.13  17
   1   6   8 36829.1 1338.47  18
   1   6   8 38445.9 1370.83   8
   1   6   9 360.558 229.347  18
   1   6   9 556.544 756.921  32
   1   6   9 57.6216 390.368  17
   1   6   9-125.312 174.425   9
   1   6   9 105.690 204.907   8
   1   6   9 422.931 770.844   7
   1   6  10 49157.0 1652.58  19
   1   6  10 51922.7 1359.87   9
   1   6  10 48487.8 1727.30  17
   1   6  10 50638.3 2000.84   7
   1   6  10 52228.7 1621.20  18
   1   6  11 167.797 184.706  19
   1   6  11 348.228 684.863  17
   1   6  11 340.392 191.073  20
   1   6  11 660.749 213.687  18
   1   6  12 3587.30 455.020  18
   1   6  12 3424.86 426.676  19
   1   6  12 2846.89 355.769  20
   1   6  12 3600.98 846.714  17
   1   6  13 275.888 160.089  19
   1   6  13-92.6802 130.978  20
   1   6  13 181.489 352.258  18
   1   6  13 203.610 501.002  17
   1   6  14 239.333 120.719  19
   1   6  14 669.220 455.700  18
   1   7 -15 203.259 85.6489  24
  -1  -7  14 576.191 151.873  30
  -1  -7  14 237.972 202.027  11
   1   7 -14 256.766 141.430  24
  -1  -7  13 2595.88 308.424  30
  -1  -7  13 2125.01 343.344  11
   1   7 -13 1681.98 284.190  15
   1   7 -12 1457.91 295.343  15
  -1  -7  12 1617.33 251.077  30
  -1  -7  12 1572.24 326.817  11
   1   7 -11 3590.00 438.652  15
  -1  -7  11 3933.93 493.292  11
   1   7 -10 5223.86 535.674  15
  -1  -7  10 4498.39 514.525  11
   1   7 -10 4394.97 422.137  23
  -1  -7   9 1178.19 306.354  11
  -1  -7   9 427.313 463.183   1
   1   7  -8 9256.13 761.750  16
  -1  -7   8 9395.33 691.207  11
   1   7  -7 2560.48 340.099  22
  -1  -7   7 2958.22 379.824  11
  -1  -7   7 2193.92 718.619   1
   1   7  -7 2587.77 390.766  16
   1   7  -7 2245.21 661.380   4
   1   7  -6 7408.03 1217.84   4
   1   7  -5 3873.11 873.520   4
   1   7  -4 4065.08 890.580   4
   1   7  -3 7247.16 1157.32   4
   1   7  -2 29535.2 2282.84   4
   1   7  -1 25135.0 2101.97   4
   1   7   0 6766.48 1091.04   4
   1   7   1 17763.2 1780.18   4
   1   7   2 4277.94 948.301   4
   1   7   3 18212.7 1898.12   4
  -1  -7  -4 9305.17 1443.46  33
  -1  -7  -5 3224.10 902.972  33
   1   7   6 7870.98 683.730  20
   1   7   6 7017.57 594.194   8
  -1  -7  -6 8600.91 1534.59  33
   1   7   6 10738.0 919.672  17
   1   7   6 8709.26 696.825  32
   1   7   6 7653.93 667.482  18
   1   7   6 8019.22 649.609  19
   1   7   7 11771.5 706.659   9
   1   7   7 11905.4 884.787   7
   1   7   7 12486.5 813.391  18
   1   7   7 12521.8 758.976   8
   1   7   7 11660.8 849.165  32
   1   7   7 12666.0 803.205  19
   1   7   7 11420.4 788.316  20
   1   7   7 11696.9 976.981  17
   1   7   8 16546.6 943.998  18
   1   7   8 16236.8 1101.58  32
   1   7   8 18252.9 986.081  19
   1   7   8 16318.5 1149.96   7
   1   7   8 16394.6 966.087  20
   1   7   8 16239.3 893.217   8
   1   7   8 15833.4 828.202   9
   1   7   8 15840.0 1144.86  17
   1   7   9 10383.9 748.988   8
   1   7   9 9639.20 1130.69  32
   1   7   9 10592.2 1144.85   7
   1   7   9 10743.5 772.007  20
   1   7   9 10442.4 662.438   9
   1   7   9 11016.6 806.202  18
   1   7   9 9400.93 1033.28  17
   1   7   9 10462.5 763.427  19
   1   7  10 8891.68 674.090  20
   1   7  10 8785.86 586.613   9
   1   7  10 9306.70 711.910  19
   1   7  10 9210.18 755.345  18
   1   7  10 7835.64 1123.81  17
   1   7  11 3374.83 427.599  19
   1   7  11 3416.15 401.468  20
   1   7  11 3345.47 339.831   9
   1   7  11 3390.85 582.436  18
   1   7  11 3476.66 937.501  17
   1   7  12 910.877 684.371  17
   1   7  12 1699.98 285.387  19
   1   7  12 1467.32 227.504  20
   1   7  12 1773.36 635.181  18
   1   7  13 1239.11 421.289  17
   1   7  13 1065.33 228.530  19
   1   7  14-180.266 206.077  19
  -1  -8  14 7499.29 495.604  11
   1   8 -14 8408.05 385.367  24
   1   8 -13 3605.61 332.897  24
   1   8 -13 4225.40 402.555  15
  -1  -8  13 3100.79 399.904  11
  -1  -8  12 13029.1 813.252  11
   1   8 -12 12708.2 761.215  15
  -1  -8  11 31254.5 1306.32  11
   1   8 -11 31019.0 1248.57  15
   1   8 -11 29203.2 970.138  23
   1   8 -10 2803.26 401.764  15
   1   8 -10 2741.69 339.875  23
  -1  -8  10 2307.96 387.381  11
   1   8  -9 30324.6 1262.75  15
  -1  -8   9 30647.2 1313.91  11
  -1  -8   8 15143.1 934.538  11
   1   8  -8 14716.5 998.472  16
  -1  -8   7 41331.2 1440.73  11
   1   8  -7 40418.8 1597.66  16
   1   8  -7 38513.8 1341.61  22
   1   8  -7 40176.3 3085.22   4
   1   8  -6 537.083 202.222  22
   1   8  -6 526.944 249.961  16
  -1  -8   6 1015.71 234.329  11
   1   8  -6 163.320 425.584   4
   1   8  -5 59560.4 3657.99   4
   1   8  -5 61393.7 1679.87  22
   1   8  -5 62220.3 1917.27  16
   1   8  -4 11860.6 1637.69   4
   1   8  -3 3493.66 844.262   4
   1   8  -2 2003.28 737.010   4
   1   8  -1 1230.78 575.051   4
   1   8   0 31632.8 2617.66   4
   1   8   1 1276.99 600.442   4
   1   8   2 27154.4 2476.97   4
  -1  -8  -3 8473.29 1446.83  33
   1   8   3 7045.69 1287.15   4
   1   8   4 2210.48 317.963   8
   1   8   4 4780.98 973.414  17
   1   8   4 3168.67 458.533  19
  -1  -8  -4 3723.60 1069.00  33
   1   8   4 3499.84 818.865  18
   1   8   4 2648.81 403.306  20
   1   8   5 8540.36 658.302  19
   1   8   5 7200.98 612.537  32
   1   8   5 9014.41 1017.23  18
   1   8   5 8211.91 661.034  20
   1   8   5 8136.44 1107.00  17
  -1  -8  -5 9909.40 1642.60  33
   1   8   5 8094.27 632.027   8
   1   8   6 203.503 170.393   9
  -1  -8  -6-176.580 373.088  33
   1   8   6-1228.02 787.604  18
   1   8   6 108.702 210.940  32
   1   8   6 160.409 176.977  20
   1   8   6 162.723 195.418  19
   1   8   6-602.987 1045.63  17
   1   8   6 69.4149 160.118   8
   1   8   7 3156.22 862.979  18
   1   8   7 2211.09 470.388  19
   1   8   7 3221.36 480.757   9
   1   8   7 1954.44 445.236   8
   1   8   7 2129.22 714.976   7
   1   8   7 2384.38 511.135  20
   1   8   7 2582.63 606.642  32
   1   8   8 16060.0 928.016  20
   1   8   8 16526.7 962.067  19
   1   8   8 16513.5 1151.54  32
   1   8   8 16027.6 842.197   9
   1   8   8 15755.0 893.453   8
   1   8   8 16734.2 1176.72   7
   1   8   8 14336.6 1347.17  17
   1   8   8 15791.1 1159.83  18
   1   8   9 601.058 1044.69  17
   1   8   9 2112.02 362.248  20
   1   8   9 1676.38 782.288  18
   1   8   9 2150.75 370.698   8
   1   8   9 2043.07 1061.02  32
   1   8   9 2337.91 403.719  19
   1   8   9 2687.45 372.102   9
   1   8  10 671.597 195.571   9
   1   8  10 290.336 140.245  20
   1   8  10-103.412 960.692  17
   1   8  10 518.863 240.856  19
   1   8  10 25.0820 841.844  18
   1   8  11 2169.77 294.291  20
   1   8  11 2421.10 797.901  17
   1   8  11 2909.06 420.732  19
   1   8  11 2795.92 867.504  18
   1   8  11 2485.00 283.574   9
   1   8  12 5213.09 769.560  18
   1   8  12 4941.01 651.733  17
   1   8  12 6105.68 514.856  19
   1   8  13-183.252 303.682  18
   1   8  13 355.031 290.881  19
  -1  -9  14 2448.61 256.163  11
   1   9 -13-74.2121 87.6066  24
   1   9 -13-131.712 116.946  15
  -1  -9  13-297.389 163.571  11
   1   9 -12 576.752 192.798  15
  -1  -9  12 536.145 204.401  11
   1   9 -12 591.205 135.902  24
   1   9 -11 5663.94 418.780  23
   1   9 -11 5969.06 400.221  24
  -1  -9  11 5465.70 536.790  11
   1   9 -11 5422.97 499.088  15
   1   9 -10 1955.67 312.863  23
   1   9 -10 1622.84 323.535  15
  -1  -9   9 189.637 150.755  11
   1   9  -9 230.379 181.822  15
  -1  -9   8 2187.53 355.504  11
   1   9  -8 2570.69 389.264  15
   1   9  -8 1970.05 372.618  16
   1   9  -7 24366.4 1125.25  22
  -1  -9   7 25058.1 1152.79  11
   1   9  -7 22529.0 1062.08  15
   1   9  -7 24324.9 1270.77  16
   1   9  -6 4191.52 486.018  22
   1   9  -6 2766.38 414.044  15
   1   9  -6 2716.51 521.147  16
   1   9  -6 2795.33 870.557   4
   1   9  -5 4294.07 484.047  22
  -1  -9   5 4573.71 468.806  11
   1   9  -5 3626.61 990.551   4
   1   9  -5 4088.59 430.048  15
   1   9  -5 4289.51 550.746  16
   1   9  -4 7660.63 633.693  22
   1   9  -4 8476.05 766.666  16
   1   9  -4 6596.85 1309.40   4
  -1  -9   4 7283.80 569.479  11
   1   9  -3 16505.8 2040.91   4
   1   9  -3 17637.4 937.953  22
   1   9  -2 1127.90 648.807   4
   1   9  -2 1224.78 283.084  22
   1   9  -1 13578.0 809.660  22
   1   9  -1 12191.9 805.122  20
   1   9  -1 12165.3 1737.55   4
   1   9   0 4564.49 482.909  22
   1   9   0 4393.10 1019.28   4
   1   9   0 4247.89 488.318  20
   1   9   0 3921.26 532.204  19
   1   9   1 25967.4 1200.54  19
   1   9   1 26882.5 1157.18  20
   1   9   1 28355.7 2689.57   4
   1   9   1 24798.1 1086.66  22
   1   9   2 765.742 417.421  17
   1   9   2 1453.40 553.630   4
  -1  -9  -2 643.375 524.521  33
   1   9   2 331.606 585.139  19
   1   9   2 799.205 237.607  20
   1   9   2 163.782 364.617  18
   1   9   2 897.718 222.741  22
   1   9   3 12555.1 927.710  19
   1   9   3 13093.6 808.412  20
   1   9   3 12432.6 1067.35  17
   1   9   3 13296.4 958.839  18
   1   9   3 12950.8 1861.65   4
  -1  -9  -3 12435.4 1917.20  33
   1   9   4 1036.56 338.646  20
  -1  -9  -4 99.9831 438.912  33
   1   9   4 640.117 241.760  32
   1   9   4 280.645 496.893  19
   1   9   4 258.557 226.073   8
   1   9   4 1270.09 696.278  18
   1   9   5 9646.81 1151.50  17
   1   9   5 6693.17 638.935  20
  -1  -9  -5 7182.29 1501.68  33
   1   9   5 7420.19 652.701   8
   1   9   5 8117.88 771.226  19
   1   9   5 7225.56 998.691  18
   1   9   5 7833.90 683.671  32
   1   9   6 6057.37 616.424  32
   1   9   6 7420.20 620.840   8
   1   9   6 6968.62 1149.96  17
   1   9   6 7201.21 1079.02  18
   1   9   6 6700.68 602.931  20
   1   9   6 7737.05 738.172  19
   1   9   6 6599.47 551.781   9
   1   9   7 1593.32 296.984   9
   1   9   7 1838.30 349.751   8
   1   9   7 1777.03 341.044  20
   1   9   7 1264.70 547.246  32
   1   9   7 1153.80 1029.44  18
   1   9   7 1338.62 456.202  19
   1   9   7 1728.01 995.877  17
   1   9   8 2678.55 360.875   9
   1   9   8 3026.51 1056.30  17
   1   9   8 2985.23 1064.60  18
   1   9   8 2653.31 387.434  20
   1   9   8 2860.38 838.742  32
   1   9   8 2852.87 405.592   8
   1   9   8 2804.94 543.645  19
   1   9   9 2195.26 366.434   8
   1   9   9 2689.54 342.242   9
   1   9   9 3019.50 956.006  18
   1   9   9 2270.86 349.273  20
   1   9   9 3107.30 529.406  19
   1   9   9 2591.71 954.227  17
   1   9  10 363.033 165.836  20
   1   9  10 974.168 744.363  18
   1   9  10 352.218 147.880   9
   1   9  10 615.167 467.801  19
   1   9  10-56.1580 705.432  17
   1   9  11 192.000 158.306   9
   1   9  11 374.829 444.995  19
   1   9  11-379.605 516.568  18
   1   9  11 31.6386 102.639  20
   1   9  11 915.827 544.209  17
   1   9  12 5188.50 540.450  19
   1   9  12 5200.95 476.465  18
  -1 -10  13 884.767 194.084  11
   1  10 -12 3621.26 352.452  15
  -1 -10  12 4485.69 422.512  11
  -1 -10  11 263.221 241.662  11
   1  10 -11 5.09346 147.757  23
   1  10 -11 88.6683 157.854  15
   1  10 -10 944.335 197.027  23
  -1 -10  10 1000.71 261.640  11
   1  10 -10 926.776 218.988  15
  -1 -10   9 1976.83 331.476  11
   1  10  -9 1771.83 299.666  15
   1  10  -9 1944.62 290.851  23
   1  10  -8 6857.81 602.926  15
   1  10  -8 6300.46 656.309  16
   1  10  -7 1204.88 252.397  15
   1  10  -7 1326.04 327.830  16
  -1 -10   7 1682.78 317.792  11
   1  10  -6 185.015 139.070  22
   1  10  -6 0.49897 156.282  16
  -1 -10   6 189.978 136.873  11
   1  10  -6-237.482 183.681  15
  -1 -10   5 465.476 216.460  11
   1  10  -5 690.786 268.660  16
   1  10  -5 681.726 228.632  22
   1  10  -5 787.359 205.947  15
   1  10  -4-135.665 208.649  16
  -1 -10   4 243.569 124.038  11
   1  10  -4 272.484 172.297  22
   1  10  -3 2261.56 400.516  16
   1  10  -3 2939.60 867.134   4
   1  10  -3 2383.20 358.406  22
  -1 -10   3 1709.08 686.027  33
   1  10  -2-4.18816 167.162  22
   1  10  -2 301.388 287.979   4
  -1 -10   1 3708.87 962.247  33
   1  10  -1 3144.05 933.659   4
   1  10  -1 3685.98 442.119  22
   1  10   0 54.6061 125.364  22
   1  10   0 48.6979 211.430  20
   1  10   1 946.388 612.853  19
   1  10   1 431.867 402.074   4
   1  10   1 866.671 239.522  22
   1  10   1 768.235 238.516  20
  -1 -10  -1 1335.19 661.076  33
   1  10   2-623.529 797.188  19
   1  10   2 47.1886 195.721  20
   1  10   2 146.645 125.863  22
   1  10   2 462.171 402.147   4
  -1 -10  -2 19.8162 459.602  33
   1  10   3 517.061 248.877  20
   1  10   3 21.3135 791.182  19
   1  10   3-19.5957 415.121  18
   1  10   4 3071.70 881.913  19
   1  10   4 5907.63 887.644  17
   1  10   4 3743.13 509.045  20
   1  10   4 4242.82 505.905   8
   1  10   4 4440.39 752.202  18
   1  10   4 3625.46 421.949   9
   1  10   5 32508.1 1317.84  20
   1  10   5 30109.1 1546.43  17
   1  10   5 32736.5 1503.36  18
   1  10   5 32069.7 1308.40  32
   1  10   5 33658.0 1532.87  19
   1  10   5 32472.8 1175.72   9
   1  10   5 33647.3 1286.58   8
   1  10   6-4.85937 193.540   8
   1  10   6 1658.58 833.550  17
   1  10   6 924.501 820.583  19
   1  10   6 180.095 214.111  20
   1  10   6 1202.77 641.888  18
   1  10   6 815.206 272.397   9
   1  10   6 870.218 429.394  32
   1  10   7 4330.26 434.946   9
   1  10   7 3973.05 921.473  17
   1  10   7 4162.98 776.562  18
   1  10   7 3949.35 452.303  20
   1  10   7 4018.83 454.799   8
   1  10   7 4100.03 856.414  19
   1  10   7 4159.71 803.950  32
   1  10   8 5073.03 784.818  18
   1  10   8 5179.03 479.762  20
   1  10   8 6425.39 932.156  17
   1  10   8 6612.92 896.883  19
   1  10   8 6926.47 531.919   8
   1  10   8 6846.84 525.854   9
   1  10   9 492.884 259.315   8
   1  10   9-84.1002 180.022  20
   1  10   9 557.180 681.743  19
   1  10   9 549.139 185.324   9
   1  10   9 517.976 658.225  17
   1  10   9 330.823 503.378  18
   1  10  10 14776.3 614.253  20
   1  10  10 17831.0 963.196  19
   1  10  10 16566.5 885.867  18
   1  10  10 19418.2 715.740   9
   1  10  11 541.547 511.126  19
   1  10  11 187.374 184.116   9
  -1 -11  12 3637.53 304.347  11
   1  11 -11 162.164 98.7221  23
  -1 -11  11 296.426 125.199  11
  -1 -11  10 13208.8 722.787  11
   1  11 -10 13719.1 697.241  15
   1  11 -10 13600.0 617.566  23
   1  11  -9 74577.2 1703.67  15
  -1 -11   9 72629.1 1750.84  11
   1  11  -9 72472.5 1578.31  23
   1  11  -8 632.560 193.399  23
   1  11  -8 752.963 235.433  15
  -1 -11   8 567.833 225.722  11
  -1 -11   7 607.795 204.074  11
   1  11  -7 304.528 202.388  16
   1  11  -7 571.027 215.376  15
   1  11  -6 641.703 173.872  15
   1  11  -6 832.663 238.206  22
  -1 -11   6 768.606 212.876  11
   1  11  -6 670.904 288.946  16
  -1 -11   5 24118.7 1028.53  11
   1  11  -5 24385.4 1128.32  22
   1  11  -5 26585.8 1331.92  16
   1  11  -4 18354.7 1139.07  16
   1  11  -4 18276.5 975.855  22
   1  11  -3 851.883 469.886  16
   1  11  -3 3779.03 559.823  22
   1  11  -2 15256.4 892.083  22
   1  11  -1 4045.56 472.037  22
   1  11   0-76.3125 140.663  22
   1  11   1 29955.4 1045.10   9
   1  11   1 32273.3 1241.87  22
   1  11   1 31641.2 1364.78  20
   1  11   2 223.742 170.122  22
   1  11   2 371.768 165.204   9
   1  11   2 674.521 283.745  20
   1  11   2 492.144 753.968  19
   1  11   3 8073.35 569.651   9
   1  11   3 7438.08 1073.56  19
   1  11   3 8045.51 693.476  20
   1  11   3 8653.62 681.118   8
   1  11   4 2115.86 408.198  20
   1  11   4 2346.82 1050.75  19
   1  11   4 1784.67 404.670   8
   1  11   4 2164.08 335.508   9
   1  11   5 24798.3 1144.93  20
   1  11   5 26673.6 1028.02   9
   1  11   5 27082.5 1129.12   8
   1  11   6 2045.95 329.482   8
   1  11   6 2352.33 1018.53  19
   1  11   6 2300.94 322.843   9
   1  11   6 2109.62 380.193  20
   1  11   6 2804.11 702.457  32
   1  11   7 2662.80 371.692  20
   1  11   7 3383.73 381.077   8
   1  11   7 2108.14 1000.13  19
   1  11   7 3410.78 380.949   9
   1  11   8 4023.42 878.541  19
   1  11   8 3558.45 372.021   8
   1  11   8 2744.45 328.151  20
   1  11   8 3476.70 346.168   9
   1  11   9 2620.18 279.134   9
   1  11   9 2144.03 246.177  20
   1  11   9 1815.96 725.000  19
   1  11  10 9531.55 432.170   9
   1  11  10 8103.10 664.890  19
  -1 -12  11 4140.33 285.884  11
  -1 -12  10 894.174 171.936  11
   1  12 -10 907.757 149.017  23
  -1 -12   9 823.626 167.526  11
   1  12  -9 831.613 164.888  23
   1  12  -8 37004.9 1093.86  15
  -1 -12   8 35794.3 1109.16  11
   1  12  -8 37657.3 1106.77  23
  -1 -12   7 93.2065 104.064  11
   1  12  -7-102.189 159.850  16
   1  12  -7-5.76543 101.101  15
   1  12  -7 207.906 157.748  23
  -1 -12   6 1199.61 217.653  11
   1  12  -6 1440.77 316.194  16
   1  12  -6 1325.13 244.545  23
   1  12  -5 3244.63 449.937  16
   1  12  -5 3407.01 408.859  22
   1  12  -4 11603.1 755.510  22
   1  12  -4 11955.4 884.952  16
   1  12  -3 10538.1 840.387  16
   1  12  -3 11058.5 734.996  22
   1  12  -2 10291.8 833.377  16
   1  12  -2 10774.5 727.091  22
   1  12  -1 18704.8 961.772  22
   1  12  -1 20527.5 1175.70  16
   1  12   0 517.171 194.304  22
   1  12   1 7770.65 504.649   9
   1  12   1 8762.19 625.549  22
   1  12   2 184.488 126.287   9
   1  12   2 224.723 116.187  22
   1  12   2 496.354 247.158   8
   1  12   3 50.1802 128.061   9
   1  12   3 249.068 191.089   8
   1  12   4 1042.22 283.684  20
   1  12   4 1645.17 261.727   9
   1  12   4 1418.66 298.090   8
   1  12   5 4976.46 429.339   9
   1  12   5 3802.79 948.335  19
   1  12   5 4116.95 450.454  20
   1  12   5 5133.80 473.969   8
   1  12   6 8844.93 526.394   9
   1  12   6 7265.39 549.694  20
   1  12   6 8230.14 547.753   8
   1  12   6 6996.63 1008.59  19
   1  12   7 3402.93 315.366   9
   1  12   7 3632.00 338.575   8
   1  12   7 2581.13 814.213  19
   1  12   8 2442.84 247.210   9
   1  12   9 1035.88 172.541   9
   1  13  -9 173.773 76.5920  23
   1  13  -8 1198.92 185.584  23
   1  13  -7 10196.3 529.238  23
   1  13  -6 1363.98 213.755  23
   1  13  -6 1436.25 280.294  16
   1  13  -5 6445.69 588.246  16
   1  13  -5 8766.68 555.904  23
   1  13  -4 1434.70 257.162  23
   1  13  -4 1694.33 354.651  16
   1  13  -3 554.203 196.787  22
   1  13  -3 412.290 197.298  16
   1  13  -3 444.583 144.295  23
   1  13  -2 134.183 113.271  23
   1  13  -2 213.729 161.566  22
   1  13  -2 146.097 164.223  16
   1  13  -1 131.151 107.573  23
   1  13  -1-19.8747 127.400  22
   1  13  -1 61.0680 161.891  16
   1  13   0 5638.87 477.175  22
   1  13   0 6066.51 597.445  16
   1  13   1 6453.42 606.366  16
   1  13   1 5770.72 385.633   9
   1  13   1 6546.66 541.460   8
   1  13   1 7078.48 500.837  22
   1  13   2 2617.85 280.398  22
   1  13   2 2450.97 274.280   9
   1  13   2 2752.33 365.203   8
   1  13   3 7583.45 455.237   9
   1  13   3 8186.13 562.117   8
   1  13   4 134.836 115.475   9
   1  13   4 225.445 159.021   8
   1  13   5 2569.05 266.975   9
   1  13   5 2652.40 305.917   8
   1  13   6 1519.38 197.602   9
   1  13   6 1492.44 214.663   8
   1  13   7 2248.45 214.990   9
   1  13   8 2634.46 205.659   9
   1  14  -8 4124.74 225.791  23
   1  14  -7 7842.12 360.051  23
   1  14  -6 2232.41 215.795  23
   1  14  -5 2704.75 249.928  23
   1  14  -5 2244.74 302.991  16
   1  14  -4 221.107 161.903  16
   1  14  -4 64.5099 89.8014  23
   1  14  -3 6850.95 386.781  23
   1  14  -3 6203.39 510.784  16
   1  14  -2 2183.49 212.273  23
   1  14  -2 1984.11 306.248  16
   1  14  -1 3127.30 384.314  16
   1  14   0 852.667 228.609  16
   1  14   0 690.112 203.801   8
   1  14   1 6522.42 468.956   8
   1  14   1 6247.45 505.885  16
   1  14   2 3.71843 120.334  16
   1  14   2-103.121 77.5565   9
   1  14   3 8493.71 383.208   9
   1  14   3 8782.54 477.002   8
   1  14   4 504.280 155.186   8
   1  14   4 401.872 126.342  16
   1  14   4 399.451 106.662   9
   1  14   5 967.531 134.635   9
   1  15  -4 93.0663 88.1523   8
   1  15  -3 83.2188 75.4821  16
   1  15  -3 168.975 109.736   8
   1  15  -2 2876.70 278.157  16
   1  15  -2 2803.23 251.741   8
   1  15  -1 41.0885 101.330   8
   1  15  -1 12.2710 92.7235  16
   1  15   0 1323.84 191.244  16
   1  15   0 1344.38 190.438   8
   1  15   1 189.670 91.3584  16
   1  15   1 274.642 116.219   8
  -2  16   3-83.1057 109.489   8
  -2  16   2 242.807 132.600   8
  -2  16   1 1099.73 187.124   8
  -2  16   0 3149.70 289.160   8
  -2  16  -1 1735.04 214.737   8
  -2  16  -2 2763.66 252.913   8
  -2  16  -3 135.763 115.878   8
  -2  16  -4 8895.11 377.216   8
  -2  15   6 3555.53 277.408   8
  -2  15   5 459.871 162.032   8
  -2  15   5 479.137 239.331   9
  -2  15   4 204.188 160.283   8
  -2  15   4 25.9452 214.713   9
  -2  15   3 4295.82 387.739   8
  -2  15   2 33855.7 1042.54   8
  -2  15   1 7120.22 504.815   8
  -2  15   1 6126.89 436.922  16
  -2  15   0 4196.77 403.118   8
  -2  15   0 3876.49 372.801  16
  -2  15  -1 336.457 219.390   8
  -2  15  -1-451.186 193.290  16
  -2  15  -2 5599.74 326.337  23
  -2  15  -2 5126.78 435.056  16
  -2  15  -2 4952.52 404.802  31
  -2  15  -3 8556.80 480.569  31
  -2  15  -3 8833.12 560.703  16
  -2  15  -3 9239.74 435.624  23
  -2  15  -4 5193.24 337.428  23
  -2  15  -4 4743.41 338.789  31
  -2  15  -5 1240.57 179.518  31
  -2  15  -5 1636.53 191.921  23
  -2  15  -6 1444.95 173.802  23
  -2  15  -7 3574.53 234.945  23
  -2  14   8 2096.66 406.516   9
  -2  14   7 80.9593 139.746   8
  -2  14   7-129.403 451.159  32
  -2  14   7 287.166 250.365   9
  -2  14   6 3335.55 411.779  32
  -2  14   6 3462.25 385.054   8
  -2  14   5 553.628 186.185   9
  -2  14   5 764.902 252.530   8
  -2  14   5 609.154 215.668  32
  -2  14   4 616.231 217.083   8
  -2  14   4 552.465 158.238   9
  -2  14   3 357.183 172.047   9
  -2  14   3 68.1181 200.774   8
  -2  14   3-75.4001 149.585  16
  -2  14   2 185.343 127.397  16
  -2  14   2 376.764 246.283   8
  -2  14   1 19674.8 958.872  16
  -2  14   1 19746.6 948.913   8
  -2  14   0 1448.73 279.518  31
  -2  14   0 2032.17 330.323  16
  -2  14  -1 46.1746 187.317  31
  -2  14  -1-131.147 172.701  16
  -2  14  -2 1626.35 226.856  23
  -2  14  -2 1513.89 305.220  31
  -2  14  -2 1177.21 268.815  16
  -2  14  -3 1331.77 222.075  23
  -2  14  -3 1571.48 288.203  31
  -2  14  -3 1223.33 258.531  16
  -2  14  -4 15632.5 691.307  23
  -2  14  -4 15042.6 740.930  31
  -2  14  -4 15330.3 860.272  16
  -2  14  -5 25.8436 143.548  31
  -2  14  -5 75.8534 104.000  23
  -2  14  -6 172.118 130.335  23
  -2  14  -6 88.9147 117.886  31
  -2  14  -7 8932.95 470.899  23
  -2  14  -7 8377.63 454.869  31
  -2  14  -8 1783.43 190.477  31
  -2  14  -8 2033.94 211.663  23
  -2  14  -9 1409.01 156.911  23
   2 -14   9 1449.27 171.570  13
  -2  13   9 804.881 338.325   9
  -2  13   8 1646.96 294.016   9
  -2  13   8 2074.85 517.140  32
  -2  13   8 2031.94 301.861   8
  -2  13   7 1257.38 260.679   9
  -2  13   7 1149.39 328.648  32
  -2  13   7 1169.04 279.617   8
  -2  13   6 1444.84 294.068  32
  -2  13   6 1369.48 314.303   8
  -2  13   6 1378.38 241.828   9
  -2  13   5 181.720 222.733   8
  -2  13   5 112.107 120.352   9
  -2  13   5-8.80929 156.774  32
  -2  13   4 8415.70 672.134   8
  -2  13   4 7434.35 591.394  32
  -2  13   4 7611.51 509.629   9
  -2  13   3 402.115 186.187  16
  -2  13   3 1154.44 287.503  32
  -2  13   3 1070.57 310.571   8
  -2  13   3 811.730 234.455   9
  -2  13   2-127.465 164.913  16
  -2  13   2-34.3880 251.889   8
  -2  13   2-111.765 147.787   9
  -2  13   2-49.2797 188.162  31
  -2  13   1 111.887 141.710  16
  -2  13   1 357.188 206.267  31
  -2  13   0 30223.2 1323.93  16
  -2  13   0 27621.5 1176.48  31
  -2  13  -1 82.5444 200.314  16
  -2  13  -1 559.285 236.779  31
  -2  13  -1 344.332 136.867  23
  -2  13  -2 995.344 237.543  23
  -2  13  -2 727.837 260.227  31
  -2  13  -2 482.058 184.228  16
  -2  13  -3 192.660 167.453  23
  -2  13  -3 327.619 185.131  16
  -2  13  -3 3.12996 170.844  31
  -2  13  -4 798.929 241.181  23
  -2  13  -4 671.681 259.424  31
  -2  13  -4 668.741 277.189  16
  -2  13  -5 10790.6 645.077  23
  -2  13  -5 10653.0 793.401  16
  -2  13  -5 9981.28 672.894  31
  -2  13  -6 297.037 173.020  23
  -2  13  -6 407.082 205.042  31
  -2  13  -7 1575.67 248.820  23
  -2  13  -7 1407.16 252.578  31
  -2  13  -8 560.639 193.756  31
  -2  13  -8 451.236 167.044  23
  -2  13  -9-116.774 108.418  31
  -2  13  -9 926.129 172.655  23
   2 -13  10 1641.20 187.258  13
  -2  13 -10 1482.51 166.577  31
  -2  13 -10 1770.71 185.034  23
  -2  12  10 2792.14 442.411   9
  -2  12   9 1697.48 724.955  17
  -2  12   9 674.798 258.698   8
  -2  12   9 598.665 566.065  19
  -2  12   9 525.032 265.696   9
  -2  12   9 68.5052 446.245  18
  -2  12   9 1151.80 555.390  32
  -2  12   8 156.177 233.909   8
  -2  12   8 535.770 303.664  32
  -2  12   8 281.609 778.171  17
  -2  12   8 163.811 702.758  19
  -2  12   8 641.032 223.890   9
  -2  12   8 88.8659 557.122  18
  -2  12   7 16295.3 912.782   8
  -2  12   7 15405.6 1054.61  18
  -2  12   7 15998.6 787.854   9
  -2  12   7 15034.7 1171.81  17
  -2  12   7 15120.3 897.659  32
  -2  12   6 9022.99 603.230   9
  -2  12   6 8452.53 848.177  18
  -2  12   6 9485.16 716.668  32
  -2  12   6 8018.72 943.970  17
  -2  12   6 9718.31 736.718   8
  -2  12   5 2648.59 407.721  32
  -2  12   5 1052.76 856.469  19
  -2  12   5 2123.69 736.991  17
  -2  12   5 2324.12 584.240  18
  -2  12   5 2757.21 344.192   9
  -2  12   5 2920.93 436.216   8
  -2  12   4 6912.87 830.674  17
  -2  12   4 7455.60 537.586   9
  -2  12   4 7957.95 672.949  32
  -2  12   4 7710.35 708.129   8
  -2  12   3 7271.24 612.165  32
  -2  12   3 8017.52 544.578   9
  -2  12   3 8026.67 710.913   8
  -2  12   3 7534.61 620.948  31
  -2  12   2 2986.72 419.049  31
  -2  12   2 1826.69 268.672   9
  -2  12   2 2468.84 357.723  32
  -2  12   1 5892.85 568.420  31
  -2  12   1 7426.80 697.386  16
  -2  12   0 6392.88 643.348  16
  -2  12   0 5778.38 574.242  31
  -2  12  -1 31899.1 1112.76  23
  -2  12  -1 33177.4 1311.02  31
  -2  12  -1 34287.4 1477.49  16
  -2  12  -2 3810.62 507.491  16
  -2  12  -2 3548.04 449.358  31
  -2  12  -2 4253.46 433.412  23
  -2  12  -3 4273.95 495.806  31
  -2  12  -3 4233.99 433.803  23
  -2  12  -3 4459.49 562.809  16
  -2  12  -4-11.6914 127.088  23
  -2  12  -4 76.2978 178.078  16
  -2  12  -5 433.344 182.116  23
  -2  12  -5 29.8588 154.924  16
  -2  12  -6 15627.5 822.428  23
  -2  12  -6 16635.1 1024.48  16
  -2  12  -7 1571.60 270.162  23
   2 -12   8 28.9418 120.537  11
  -2  12  -8 49.0405 141.594  23
   2 -12   9 1891.61 339.866  11
  -2  12  -9 1962.67 283.461  23
  -2  12 -10 544.099 138.233  23
   2 -12  10 303.407 128.985  11
   2 -12  11 1377.38 166.897  13
  -2  12 -11 1247.84 157.479  23
  -2  11  12 537.452 305.395  18
  -2  11  11 751.287 467.944  18
  -2  11  11 277.825 457.951   9
  -2  11  11 1083.67 627.547  17
  -2  11  10-41.0847 566.204  19
  -2  11  10 1172.36 351.078   9
  -2  11  10-677.363 869.481  17
  -2  11  10 267.319 638.643  32
  -2  11  10-98.4154 731.975  18
  -2  11   9-578.200 608.881   7
  -2  11   9-594.434 701.517  19
  -2  11   9-407.655 1031.85  17
  -2  11   9 244.746 203.677   9
  -2  11   9 118.046 328.463  32
  -2  11   9 117.817 208.579   8
  -2  11   9 195.755 838.778  18
  -2  11   8 12421.0 1076.29  19
  -2  11   8 13961.7 1428.36  17
  -2  11   8 18951.5 887.063   9
  -2  11   8 16023.5 1316.02  18
  -2  11   8 17459.4 992.530   8
  -2  11   8 16560.0 980.573  32
  -2  11   7 3200.45 932.172  18
  -2  11   7 3258.53 461.825   8
  -2  11   7 2579.96 1100.67  17
  -2  11   7 2726.91 819.928  19
  -2  11   7 3477.52 431.554   9
  -2  11   7 3460.15 486.564  32
  -2  11   6 1839.65 386.539  32
  -2  11   6 1970.10 813.446  18
  -2  11   6 1784.56 1069.68  17
  -2  11   6 771.912 805.683  19
  -2  11   6 1490.88 320.680   8
  -2  11   6 1651.15 300.460   9
  -2  11   5 8483.16 1074.17  17
  -2  11   5 8507.46 716.578   8
  -2  11   5 7406.75 980.454  19
  -2  11   5 8042.79 579.705   9
  -2  11   5 8246.02 908.096  18
  -2  11   5 8091.59 699.087  32
  -2  11   4 4111.78 542.269   8
  -2  11   4 3401.98 819.274  17
  -2  11   4 3050.50 455.027  32
  -2  11   4 2935.01 892.566  19
  -2  11   4 3240.52 703.598  18
  -2  11   4 3082.62 362.727   9
  -2  11   3 1238.49 289.869  32
  -2  11   3 395.064 529.642  17
  -2  11   3 654.477 218.274  20
  -2  11   3 435.294 775.759  19
  -2  11   3 1108.14 221.174   9
  -2  11   3 665.231 458.832  18
  -2  11   3 661.120 216.107  31
  -2  11   2 10108.5 841.529  17
  -2  11   2 12467.2 795.727  31
  -2  11   2 11207.1 757.150  32
  -2  11   2 11275.7 636.877   9
  -2  11   2 12117.2 1822.94   4
  -2  11   1 24471.8 2715.53   4
  -2  11   1 27570.7 1214.20  31
  -2  11   1 25357.1 1105.49  32
  -2  11   1 27734.8 1112.04  22
  -2  11   0 21323.2 985.040  22
  -2  11   0 21702.7 908.663  23
  -2  11   0 22086.8 2488.06   4
  -2  11   0 22909.5 1093.37  31
  -2  11  -1 75998.6 1932.07  31
  -2  11  -1 75697.9 4627.31   4
  -2  11  -1 71915.3 1684.99  23
  -2  11  -1 77353.8 1892.66  22
  -2  11  -1 79612.1 2215.85  16
  -2  11  -2 6563.94 689.150  16
  -2  11  -2 7365.21 629.713  22
  -2  11  -2 7729.59 589.341  23
  -2  11  -2 7333.63 1479.08   4
  -2  11  -3 3990.34 610.792  16
  -2  11  -3 4377.22 1118.13   4
  -2  11  -4 1412.02 297.260  15
  -2  11  -4 1736.91 344.261  23
  -2  11  -4 917.017 341.314  16
  -2  11  -5 840.922 239.936  23
  -2  11  -5 650.315 197.162  15
  -2  11  -5 826.078 286.278  16
  -2  11  -6 906.773 237.217  23
  -2  11  -6 1040.80 301.236  16
  -2  11  -6 622.374 202.502  15
  -2  11  -7 5293.32 501.080  23
  -2  11  -7 4689.70 503.698  15
   2 -11   7 5468.35 554.759  11
   2 -11   8 429.912 254.404  11
  -2  11  -8 1094.64 274.781  23
   2 -11   9 407.798 198.191  11
  -2  11  -9 886.645 218.038  23
  -2  11 -10 258.521 129.742  23
   2 -11  10 301.868 199.541  11
  -2  11 -11 261.828 107.436  23
   2 -11  11 306.724 105.005  13
   2 -11  11 330.924 166.848  11
  -2  11 -11 362.287 103.427  24
  -2  10  13 1202.32 419.046  17
  -2  10  13 1314.75 357.721  18
  -2  10  12-73.5955 691.309  17
  -2  10  12 652.977 666.681  18
  -2  10  11 4314.10 799.608   7
  -2  10  11 2907.45 1003.23  17
  -2  10  11 3039.56 1010.10  18
  -2  10  11 1825.36 529.455  19
  -2  10  11 3901.48 522.669   9
  -2  10  11 4144.89 931.179  32
  -2  10  10 682.189 328.546   8
  -2  10  10 1133.73 676.743   7
  -2  10  10 1210.33 529.855  32
  -2  10  10 1589.04 1105.22  17
  -2  10  10 891.662 269.804   9
  -2  10  10 501.050 506.060  19
  -2  10  10 459.811 1094.94  18
  -2  10   9 812.848 285.839   8
  -2  10   9 282.594 976.076  17
  -2  10   9 68.8604 498.935  19
  -2  10   9 316.782 152.210   9
  -2  10   9 310.461 236.170  32
  -2  10   9 368.281 401.295   7
  -2  10   9 637.301 1071.41  18
  -2  10   8 264.648 240.590   8
  -2  10   8 203.713 190.212  32
  -2  10   8 577.338 901.447  17
  -2  10   8 639.838 294.944   7
  -2  10   8-827.380 1097.71  18
  -2  10   8 466.467 215.807   9
  -2  10   8-4.65923 491.215  19
  -2  10   7 4723.21 503.424   9
  -2  10   7 4297.66 472.304   7
  -2  10   7 4877.25 711.228  19
  -2  10   7 4763.85 573.570  32
  -2  10   7 6017.69 1137.07  18
  -2  10   7 4095.01 540.353   8
  -2  10   6 268.856 961.976  18
  -2  10   6 215.040 192.696  32
  -2  10   6-154.620 756.037  17
  -2  10   6 335.071 185.353   9
  -2  10   6 458.995 549.239  19
  -2  10   6-104.258 313.884   8
  -2  10   5 5153.47 561.612   8
  -2  10   5 7951.18 1021.70  17
  -2  10   5 6631.43 1268.29   5
  -2  10   5 6082.34 621.008  32
  -2  10   5 7908.83 1174.91  18
  -2  10   5 5858.16 486.052   9
  -2  10   5 5577.97 833.170  19
  -2  10   4 3676.93 816.074  18
  -2  10   4 5323.40 545.358  32
  -2  10   4 5467.08 565.475  31
  -2  10   4 5118.88 906.986  17
  -2  10   4 4881.28 442.358   9
  -2  10   4 3361.77 718.723  19
  -2  10   4 4731.09 1051.81   5
  -2  10   4 4737.47 567.122   8
  -2  10   3 452.531 643.521  19
  -2  10   3 351.430 163.186   9
  -2  10   3 939.666 287.284  32
  -2  10   3 395.707 500.920   4
  -2  10   3 1133.37 604.624   5
  -2  10   3 984.233 646.839  17
  -2  10   3 1168.46 542.695  18
  -2  10   3 638.762 217.169  31
  -2  10   2 4893.34 481.310  31
  -2  10   2 5144.30 907.207   5
  -2  10   2 4163.47 955.233   4
  -2  10   2 5117.60 672.502  17
  -2  10   2 6127.67 783.693  19
  -2  10   2 4710.30 406.211   9
  -2  10   2 5131.32 494.553  32
  -2  10   2 4269.75 452.336  20
  -2  10   2 4985.20 578.030  18
  -2  10   1 318.840 231.275   4
  -2  10   1 520.804 205.082  31
  -2  10   0 4458.97 465.373  31
  -2  10   0 4720.07 1093.84   4
  -2  10  -1 2547.29 797.761   4
  -2  10  -1 2569.99 344.006  22
  -2  10  -2 2799.02 420.602  16
  -2  10  -2 2321.04 336.030  22
  -2  10  -2 2821.85 817.894   4
  -2  10  -3 20778.7 981.061  22
  -2  10  -3 21976.3 1153.09  16
  -2  10  -3 22308.4 2372.72   4
  -2  10  -4 6318.15 551.194  15
  -2  10  -4 6614.34 1287.58   4
  -2  10  -4 7010.03 691.942  16
  -2  10  -4 7338.53 593.632  23
  -2  10  -5 8701.28 631.230  23
  -2  10  -5 9483.06 1580.89   4
  -2  10  -5 9165.09 666.765  15
  -2  10  -5 10100.3 805.345  16
   2 -10   6 1.14315 157.364  11
  -2  10  -6 364.060 176.918  15
  -2  10  -6 455.920 211.681  23
  -2  10  -6 355.951 190.374  16
   2 -10   7 27062.8 1214.63  11
  -2  10  -7 27451.5 1109.39  23
  -2  10  -7 26481.0 1195.63  15
  -2  10  -8 3190.52 337.505  24
  -2  10  -8 3286.96 413.771  23
   2 -10   8 3470.38 508.456  11
  -2  10  -8 3066.49 435.347  15
  -2  10  -9 731.180 241.097  15
  -2  10  -9 732.417 143.278  24
  -2  10  -9 805.688 201.666  23
   2 -10   9 726.451 243.335  11
  -2  10 -10 163.788 121.960  23
   2 -10  10 376.163 214.760  11
  -2  10 -10 86.6976 112.492  24
  -2  10 -11 24496.6 786.711  24
  -2  10 -11 25457.1 823.545  23
   2 -10  11 25148.8 1168.56  11
   2 -10  11 23891.4 868.276  13
  -2  10 -12 7925.99 407.157  24
   2 -10  12 7516.61 609.339  11
  -2  10 -13 304.853 90.4550  24
  -2   9  14 4071.79 449.816  18
  -2   9  13 505.777 692.404  18
  -2   9  13-79.2871 652.260  17
  -2   9  12 277.321 777.471  18
  -2   9  12 354.890 539.584   9
  -2   9  12 273.257 767.583   7
  -2   9  12-11.8768 344.113  19
  -2   9  12 1307.99 867.291  17
  -2   9  11 279.712 368.853   9
  -2   9  11 143.173 739.242  32
  -2   9  11 153.449 282.187  19
  -2   9  11 912.295 658.005  18
  -2   9  11 366.556 718.456   7
  -2   9  11 772.238 726.572  17
  -2   9  10 6143.06 575.582  19
  -2   9  10 6346.32 693.718  32
  -2   9  10 7065.86 570.259   9
  -2   9  10 7721.88 685.367   8
  -2   9  10 6683.43 885.232  17
  -2   9  10 6952.04 818.369  18
  -2   9  10 6827.13 706.809   7
  -2   9   9 6569.90 803.565  17
  -2   9   9 3733.61 442.857   9
  -2   9   9 7066.10 704.393  32
  -2   9   9 6187.63 791.139  18
  -2   9   9 6190.82 636.426   7
  -2   9   9 4891.09 577.002   8
  -2   9   9 3500.44 461.588  19
  -2   9   8 10756.8 779.534   7
  -2   9   8 12286.1 915.614  18
  -2   9   8 11837.6 905.163  17
  -2   9   8 11880.5 863.344  32
  -2   9   8 11344.5 697.538   9
  -2   9   8 11102.5 809.153   8
  -2   9   8 10509.8 741.319  19
  -2   9   7 467.022 372.586  17
  -2   9   7-172.040 435.783  18
  -2   9   7 243.259 250.554  19
  -2   9   7 254.155 159.561   9
  -2   9   7 105.902 184.154  32
  -2   9   7 460.280 249.262   8
  -2   9   6 108.034 493.365  18
  -2   9   6 50.5820 178.909  32
  -2   9   6-148.854 216.975   8
  -2   9   6-110.103 366.064  17
  -2   9   6-93.6822 581.226   5
  -2   9   6-159.749 278.106  19
  -2   9   6 218.502 156.576   9
  -2   9   5 52780.7 1680.70  18
  -2   9   5 53566.6 3355.20   5
  -2   9   5 51065.9 1628.58  32
  -2   9   5 51447.6 1496.66  19
  -2   9   5 50196.8 1359.36   9
  -2   9   5 48187.4 1580.65   8
  -2   9   5 49015.5 1613.03  17
  -2   9   4 829.264 223.813  31
  -2   9   4 1344.18 230.509   9
  -2   9   4 1094.69 440.220   4
  -2   9   4 1377.99 330.059   8
  -2   9   4 900.788 459.868   5
  -2   9   4 898.961 632.525  18
  -2   9   3 1839.79 664.349   4
  -2   9   3 1758.57 544.888   5
  -2   9   2-142.765 275.426   4
  -2   9   2 1736.03 590.333   5
  -2   9   1 11996.2 1577.57   4
  -2   9   1 11316.3 1230.39   5
  -2   9   0 1037.02 483.053   4
  -2   9  -1 7534.59 1278.25   4
  -2   9  -2 47068.9 3157.61   4
  -2   9  -3 31801.9 2619.56   4
  -2   9  -4 2102.54 692.345   4
  -2   9  -5 4357.88 424.558  23
  -2   9  -5 4009.84 430.777  15
  -2   9  -5 4239.59 515.943  16
  -2   9  -5 3745.74 896.888   4
  -2   9  -6 153.558 320.491   4
   2  -9   6-88.5849 209.617  11
  -2   9  -6 111.973 161.402  16
  -2   9  -6 260.640 168.332  23
  -2   9  -6 29.1290 107.870  15
  -2   9  -7 137.806 143.777  23
  -2   9  -7 108.132 118.884  24
   2  -9   7 5.19236 142.932  11
  -2   9  -7 134.135 145.386  15
  -2   9  -8 1536.07 257.996  23
  -2   9  -8 1310.86 235.031  24
   2  -9   8 1145.29 278.370  11
  -2   9  -8 1052.98 258.435  15
  -2   9  -9 506.005 168.251  24
  -2   9  -9 367.729 192.473  15
   2  -9   9 232.937 182.973  11
  -2   9  -9 351.608 157.719  23
  -2   9 -10 3811.14 474.669  15
  -2   9 -10 3822.58 376.600  23
   2  -9  10 4819.36 576.811  11
  -2   9 -10 3636.15 355.699  24
   2  -9  11 1220.93 483.761  11
  -2   9 -11 1201.89 281.692  24
  -2   9 -11 1112.62 220.364  23
  -2   9 -12 5324.38 385.994  24
   2  -9  12 3807.61 477.329  11
   2  -9  13 1153.00 252.897  11
  -2   9 -13 1533.88 198.219  24
  -2   9 -14 7048.13 317.564  24
  -2   8  14 3949.99 659.024  17
  -2   8  14 6336.76 696.373  18
  -2   8  13 167.428 644.054  17
  -2   8  13 508.231 445.848  18
  -2   8  13 555.808 238.532  19
  -2   8  12 1534.31 441.363  18
  -2   8  12 1115.73 247.099  19
  -2   8  12 1731.15 565.671   9
  -2   8  12 1883.74 878.044   7
  -2   8  12 1938.39 573.508  17
  -2   8  11 3955.18 489.120   9
  -2   8  11 5644.40 848.131  32
  -2   8  11 5404.18 584.399  18
  -2   8  11 4378.97 443.516  19
  -2   8  11 6707.90 752.561  17
  -2   8  11 5897.56 776.234   7
  -2   8  10 9116.94 759.338   7
  -2   8  10 10344.9 800.640   8
  -2   8  10 9846.26 762.614  18
  -2   8  10 9603.12 801.497  32
  -2   8  10 9250.41 645.193  19
  -2   8  10 9162.92 623.384   9
  -2   8  10 10284.5 801.491  17
  -2   8   9 55.2361 138.284   9
  -2   8   9 153.217 197.233   7
  -2   8   9-219.352 305.380   8
  -2   8   9 46.9563 145.164  19
  -2   8   9 164.004 195.626  32
  -2   8   9 94.4621 242.212  18
  -2   8   9 328.608 262.553  17
  -2   8   8 32803.6 1315.10  18
  -2   8   8 33186.6 1347.25  17
  -2   8   8 30359.8 1273.85   8
  -2   8   8 33214.4 1405.05  32
  -2   8   8 32261.9 1212.84  19
  -2   8   8 32031.8 1117.36   9
  -2   8   7 3850.62 471.932   8
  -2   8   7 4185.76 471.359  18
  -2   8   7 4303.50 411.236   9
  -2   8   7 3683.82 419.660  19
  -2   8   7 4050.12 1030.39   5
  -2   8   7 3556.07 471.004  32
  -2   8   7 4574.35 528.525  17
  -2   8   6 6091.97 1134.53   5
  -2   8   6 5270.58 514.123  18
  -2   8   6 5575.70 567.449  32
  -2   8   6 5086.17 430.589   9
  -2   8   6 5485.80 518.202   8
  -2   8   6 5973.85 548.784  17
  -2   8   5 1452.92 573.288   5
  -2   8   4 1179.69 533.594   4
  -2   8   4 6429.24 1130.07   5
  -2   8   3 857.203 586.693   5
  -2   8   3 365.077 367.086   4
  -2   8   2 1671.41 546.711   4
  -2   8   2 1242.21 434.789   5
  -2   8   1 7337.40 937.986   5
  -2   8   1 7411.37 1120.84   4
  -2   8   0 539.153 300.883   5
  -2   8   0 439.621 378.465   4
  -2   8  -1 25887.3 1483.07   5
  -2   8  -1 29709.3 2250.73   4
  -2   8  -2 6654.14 1086.00   4
  -2   8  -3 136501. 4960.55   4
  -2   8  -4 12299.2 1524.74   4
  -2   8  -5 5093.96 1031.51   4
  -2   8  -6 6436.07 613.281  16
  -2   8  -6 6472.45 1186.41   4
  -2   8  -7 13136.2 795.783  15
  -2   8  -7 10508.6 625.420  24
  -2   8  -7 12290.0 695.670  23
   2  -8   7 12671.7 810.579  11
  -2   8  -7 11071.8 1596.06   4
  -2   8  -8 3599.44 450.820  15
  -2   8  -8 3106.11 362.034  23
  -2   8  -8 3697.68 378.476  24
   2  -8   8 3280.89 470.754  11
  -2   8  -8 4152.89 1002.94   4
  -2   8  -9 34986.9 1165.47  24
  -2   8  -9 34862.3 1161.43  23
   2  -8   9 35377.0 1468.02  11
  -2   8  -9 36595.7 1405.70  15
  -2   8 -10 1462.61 249.439  24
   2  -8  10 1663.42 379.812  11
  -2   8 -10 1334.50 223.595  23
  -2   8 -10 1444.53 291.351  15
   2  -8  11 8735.29 817.020  11
  -2   8 -11 8663.09 562.077  24
  -2   8 -11 6787.60 633.657  15
  -2   8 -12 3423.64 350.830  24
   2  -8  12 2782.67 436.065  11
   2  -8  13 8831.18 683.170  11
  -2   8 -13 9825.93 520.256  24
  -2   8 -14 3273.02 259.654  24
  -2   8 -15 1344.12 138.709  24
  -2   7  15 2355.11 456.556  18
  -2   7  14 369.060 264.199  18
  -2   7  14 48.7892 532.633  17
  -2   7  13 1412.95 229.925  19
  -2   7  13 2264.04 973.299   7
  -2   7  13 1622.26 324.051  18
  -2   7  13 1943.19 479.852  17
  -2   7  12 5624.13 855.295   7
  -2   7  12 6233.48 602.726  17
  -2   7  12 4606.26 625.915   9
  -2   7  12 4172.61 423.130  19
  -2   7  12 6027.76 1176.25  32
  -2   7  12 5087.01 523.566  18
  -2   7  11 193.995 265.654   9
  -2   7  11 452.409 252.812  18
  -2   7  11-296.717 615.326  32
  -2   7  11-62.4624 142.021  19
  -2   7  11 332.227 390.736   7
  -2   7  11 463.803 292.258  17
  -2   7  10 996.521 228.666   9
  -2   7  10 1987.05 405.825  17
  -2   7  10 1213.64 271.741  19
  -2   7  10 1801.62 409.410   7
  -2   7  10 1602.66 332.722  18
  -2   7  10 2517.52 463.101  32
  -2   7  10 1571.47 417.510   8
  -2   7   9 2758.06 432.776  18
  -2   7   9 2279.71 338.699   9
  -2   7   9 1264.94 402.074   8
  -2   7   9 2420.49 430.050   7
  -2   7   9 1775.57 381.318  19
  -2   7   9 2602.61 583.697  32
  -2   7   8 78.1744 213.463   8
  -2   7   8 205.212 184.321  18
  -2   7   8 210.603 130.350   9
  -2   7   8 225.241 192.248   5
  -2   7   8 333.016 158.752  19
  -2   7   8 275.638 175.944  32
  -2   7   7 13805.9 854.165  32
  -2   7   7 13581.1 787.072   8
  -2   7   7 15212.7 1775.09   5
  -2   7   6 13633.6 1585.21   5
  -2   7   5 39162.5 2482.98   5
  -2   7   4 8729.43 1058.18   4
  -2   7   4 11742.4 1277.78   5
  -2   7   3 2233.34 583.173   4
  -2   7   3 5102.94 851.171   5
  -2   7   2 18952.1 1575.15   4
  -2   7   2 19616.4 1462.06   5
  -2   7   1 7606.48 1046.06   4
  -2   7   1 7986.02 876.627   5
  -2   7   0 0.99893 202.604   4
  -2   7   0 12.0221 140.877   5
  -2   7  -1 78.4271 125.874   5
  -2   7  -1 209.353 213.356   4
  -2   7  -2 10865.6 1266.64   4
  -2   7  -2 10088.1 777.944   5
  -2   7  -3 17755.4 1632.20   4
  -2   7  -4 5187.50 937.235   4
  -2   7  -5 13928.4 1526.30   4
  -2   7  -6 5396.80 1035.41   4
  -2   7  -7 5590.57 1062.04   4
  -2   7  -8 807.664 454.876   4
   2  -7   8 1325.98 289.285  11
  -2   7  -8 1178.01 266.025  15
  -2   7  -8 1006.04 216.626  23
   2  -7   9 43032.1 1613.26  11
   2  -7   9 45326.7 2720.80   3
  -2   7  -9 36405.6 1152.26  23
  -2   7  -9 37966.5 1398.06  15
   2  -7  10 0.47069 182.603  11
  -2   7 -10 79.8586 129.691  15
  -2   7 -10 196.560 157.452  24
  -2   7 -11 12356.6 726.075  24
  -2   7 -11 12047.8 794.340  15
   2  -7  11 11935.1 731.379  30
   2  -7  11 12359.8 908.111  11
   2  -7  12 1212.59 327.835  11
  -2   7 -12 1100.84 226.564  24
   2  -7  12 888.488 230.077  30
   2  -7  13 4435.64 557.483  11
   2  -7  13 5071.16 433.866  30
  -2   7 -13 5705.94 434.193  24
  -2   7 -14 7826.80 441.393  24
   2  -7  14 6811.23 436.858  30
  -2   7 -15 724.614 125.163  24
  -2   6  15 144.206 437.516  17
  -2   6  15 345.545 214.877  18
  -2   6  14 512.082 324.799  17
  -2   6  14 119.309 171.744  18
  -2   6  14 144.268 144.097  19
  -2   6  13 216.789 237.983  17
  -2   6  13 88.6586 132.041  19
  -2   6  13-73.7311 925.083   7
  -2   6  13 87.4349 180.485  18
  -2   6  12 2225.16 567.371   9
  -2   6  12 2208.07 356.005  19
  -2   6  12 4913.17 547.699  17
  -2   6  12 3891.85 466.555  18
  -2   6  12 4422.45 761.542   7
  -2   6  12 3235.39 1090.58  32
  -2   6  11 5520.42 563.839   9
  -2   6  11 5196.15 565.117  18
  -2   6  11 4381.53 738.978  32
  -2   6  11 4171.29 556.126   7
  -2   6  10 7519.21 684.788   7
  -2   6  10 8506.96 609.875   9
  -2   6  10 9348.13 719.755  18
  -2   6  10 7542.75 686.194  32
  -2   6  10 9292.99 784.915   8
  -2   6   9 1682.15 250.778   9
  -2   6   9 2128.97 383.057   8
  -2   6   8 15467.2 926.224  32
  -2   6   8 17555.6 1899.50   5
  -2   6   8 15774.8 873.586   8
  -2   6   7 11085.1 1413.48   5
  -2   6   6 86.7147 223.564   5
  -2   6   5 16653.6 1528.81   5
  -2   6   4 2178.17 691.884   5
  -2   6   4 1470.92 418.591   4
  -2   6   3 31696.8 1799.09   4
  -2   6   3 31765.4 1798.27   5
  -2   6   2 40294.3 2034.22   4
  -2   6   2 36515.6 1788.87   5
  -2   6   1 14685.5 1285.66   4
  -2   6   1 15491.6 1136.45   5
  -2   6   0 3579.58 651.573   4
  -2   6   0 2749.02 449.631   5
  -2   6  -1 102714. 3299.61   4
  -2   6  -1 94553.9 2314.73   5
  -2   6  -2 16475.4 1377.16   4
  -2   6  -2 15196.5 860.140   5
  -2   6  -3 22333.8 1687.62   4
  -2   6  -3 20822.1 911.034   5
  -2   6  -4 2544.98 613.951   4
  -2   6  -5 111157. 3975.37   4
  -2   6  -6 10965.9 1321.50   4
  -2   6  -7 6872.73 1126.57   4
  -2   6  -8 25965.1 2187.94   4
   2  -6   8 26285.8 1954.73   3
  -2   6  -8 23916.4 1030.81  15
   2  -6   8 23893.5 1101.27  11
   2  -6   9 729.709 186.830  30
   2  -6   9 823.412 260.646  11
  -2   6  -9 647.922 198.988  15
   2  -6   9 807.261 369.281   3
   2  -6  10 18576.4 955.223  30
  -2   6 -10 17973.9 966.159  15
   2  -6  10 19157.7 1122.38  11
   2  -6  10 19406.7 1821.79   3
   2  -6  11 19635.9 972.149  30
  -2   6 -11 18351.5 965.102  15
  -2   6 -11 21802.4 931.617  24
   2  -6  11 21587.3 1231.06  11
  -2   6 -12 735.816 276.511  24
   2  -6  12 1532.60 438.518  11
   2  -6  12 1756.87 309.964  30
   2  -6  13 2550.98 355.540  30
  -2   6 -13 3235.63 338.714  24
   2  -6  14 11277.9 629.970  30
  -2   6 -14 13067.8 597.360  24
   2  -6  15 2560.53 282.414  30
  -2   6 -15 2953.32 250.227  24
  -2   5  16 4717.35 335.217  18
  -2   5  15 102.437 154.809  18
  -2   5  15 494.942 313.931  17
  -2   5  14 4451.38 463.407  17
  -2   5  14 4865.62 458.864  18
  -2   5  13 1020.06 285.240  18
  -2   5  13 1222.39 291.946  17
  -2   5  13 1725.99 919.160   7
  -2   5  12 7852.61 800.189   7
  -2   5  11 8284.15 933.430  32
  -2   5  11 8542.76 750.490   7
  -2   5  10 4649.56 951.441   3
  -2   5  10 5169.97 557.272   7
  -2   5  10 5056.84 428.099   9
  -2   5  10 4832.43 576.775  32
  -2   5   9 121.247 276.836   3
  -2   5   9-520.612 251.643   8
  -2   5   9 5.91682 346.404   5
  -2   5   9 145.892 202.472  32
  -2   5   8 31596.8 2391.07   5
  -2   5   8 30351.2 2167.09   3
  -2   5   7 910.005 371.515   3
  -2   5   7 1149.76 647.067   5
  -2   5   6 785.082 336.618   3
  -2   5   6 615.332 367.858   5
  -2   5   5 14951.0 1337.33   5
  -2   5   5 13481.1 1176.30   3
  -2   5   4 15673.8 1072.81   4
  -2   5   4 17744.6 1352.46   5
  -2   5   3 93799.7 2833.98   5
  -2   5   3 87693.3 2626.71   4
  -2   5   2 2697.26 488.588   4
  -2   5   2 2544.04 458.048   5
  -2   5   1 240.213 209.380   5
  -2   5   1 61.8218 198.894   4
  -2   5   0 70333.2 1964.11   5
  -2   5   0 64915.2 2330.58   4
  -2   5  -1 51338.1 2169.53   4
  -2   5  -1 51161.3 1561.43   5
  -2   5  -2 58614.4 2441.64   4
  -2   5  -2 55690.7 1551.59   5
  -2   5  -3 20420.6 1439.78   4
  -2   5  -4 11920.4 1197.99   4
  -2   5  -5 3641.91 695.369   4
  -2   5  -6 19969.7 1684.52   4
  -2   5  -7 41887.3 2522.48   4
  -2   5  -8 20237.8 1818.80   4
   2  -5   8 23428.7 1845.68   3
   2  -5   9 52.2743 271.685   3
  -2   5  -9 131.068 110.289  15
   2  -5   9 258.130 148.352  30
   2  -5   9 66.2631 113.333  11
   2  -5  10 243.224 251.602   3
   2  -5  10 305.270 225.871  11
  -2   5 -10 349.887 173.028  15
   2  -5  10 539.788 200.168  30
   2  -5  11 9574.69 764.460  30
   2  -5  11 9836.51 848.954  11
  -2   5 -12 11228.2 666.828  24
   2  -5  12 12698.6 818.852  30
   2  -5  12 11983.9 941.535  11
   2  -5  13 821.972 238.218  30
  -2   5 -13 1127.49 232.886  24
   2  -5  13 595.700 300.975  11
  -2   5 -14 18039.4 718.732  24
   2  -5  14 16645.1 820.228  30
  -2   5 -15 1671.87 203.469  24
   2  -5  15 2334.61 287.523  30
  -2   4  16 2312.31 248.671  18
  -2   4  15 66.5225 188.532  17
  -2   4  15 163.836 158.144  18
  -2   4  15 134.582 116.231  19
  -2   4  14 6786.36 555.297  17
  -2   4  14 6748.02 491.469  30
  -2   4  13 1642.92 285.754  29
  -2   4  13 1457.60 890.878   7
  -2   4  13 1857.52 313.960  30
  -2   4  12 2914.47 610.831   7
  -2   4  12 2046.73 329.360  29
  -2   4  12 3379.74 380.173  30
  -2   4  11 2392.35 423.596   7
  -2   4  11 1966.82 716.325  32
  -2   4  11 2229.46 332.114  29
  -2   4  11 1739.58 591.799   3
  -2   4  10 3844.01 836.017   3
  -2   4  10 4330.41 548.016  32
  -2   4  10 4345.59 503.156   7
  -2   4   9 3829.71 896.843   5
  -2   4   9 4067.08 825.361   3
  -2   4   8 5550.03 939.678   5
  -2   4   8 6353.28 938.309   3
  -2   4   7 2922.44 655.956   5
  -2   4   7 3247.35 621.897   3
  -2   4   6 27259.5 1671.18   3
  -2   4   6 30595.3 1864.30   5
  -2   4   5 40605.0 1914.51   3
  -2   4   5 40305.7 1996.94   5
  -2   4   4 5626.04 697.682   5
  -2   4   4 5384.90 666.225   3
  -2   4   4 5803.77 548.212   4
  -2   4   3 76705.7 2046.08   4
  -2   4   3 71672.5 2256.94   5
  -2   4   2 49134.0 1713.09   5
  -2   4   2 51406.0 1685.93   4
  -2   4   1 6169.19 583.790   5
  -2   4   1 6660.92 646.559   4
  -2   4   0 6422.71 573.754   5
  -2   4   0 6438.00 667.019   4
  -2   4  -1 15057.6 1037.80   4
  -2   4  -2 251.989 249.915   4
  -2   4  -3 44858.5 1971.37   4
  -2   4  -4 18692.2 1390.79   4
  -2   4  -5 146709. 4007.48   4
  -2   4  -6 5793.31 849.581   4
   2  -4   7 49701.4 2407.56   3
  -2   4  -7 48754.6 2575.58   4
  -2   4  -8 1202.46 429.868   4
   2  -4   8 1362.56 459.571   3
   2  -4   9 14485.7 917.038  11
   2  -4   9 17433.4 1653.20   3
   2  -4  10 50667.9 1789.03  11
   2  -4  10 49530.6 1552.84  30
  -2   4 -10 49793.3 1467.76  15
   2  -4  11 4440.01 492.942  30
   2  -4  11 4276.50 573.150  11
  -2   4 -11 4007.72 430.029  15
  -2   4 -12 8342.56 558.918  24
   2  -4  12 7265.59 748.058  11
   2  -4  12 7666.55 643.842  30
  -2   4 -13 1381.37 255.865  24
   2  -4  13 1552.71 311.410  30
   2  -4  14 4664.54 504.485  30
  -2   4 -14 3671.25 339.827  24
  -2   4 -15 190.988 109.329  24
   2  -4  15 741.427 213.348  30
   2  -4  16 3988.47 311.767  30
  -2   3  16 14136.3 590.338  18
  -2   3  15 26.2707 141.257  17
  -2   3  15 322.366 136.196  30
  -2   3  14-73.7119 135.017  30
  -2   3  14 271.184 145.572  29
  -2   3  13 2462.93 906.519   7
  -2   3  13 2301.34 342.170  29
  -2   3  13 3052.92 397.503  30
  -2   3  12 3179.87 612.772   7
  -2   3  12 2972.91 410.545  30
  -2   3  12 2760.04 375.308  29
  -2   3  11 6167.82 611.456   7
  -2   3  11 5249.73 912.548  32
  -2   3  11 6563.93 546.137  27
  -2   3  11 6889.61 1160.05   3
  -2   3  11 6424.63 552.842  29
  -2   3  10 320.548 159.445  29
  -2   3  10 243.869 329.317  32
  -2   3  10 277.767 175.939   7
  -2   3  10 94.2889 258.664   3
  -2   3  10 293.371 150.561  27
  -2   3   9 2799.00 754.666   5
  -2   3   9 2372.14 762.425   1
  -2   3   9 2819.05 658.886   3
  -2   3   8 50882.8 2705.57   5
  -2   3   8 52577.3 2485.36   3
  -2   3   8 57072.0 3437.18   1
  -2   3   7 42.3998 284.011   1
  -2   3   7 300.652 249.405   3
  -2   3   7 205.539 314.993   5
  -2   3   7 46.4282 273.623   2
  -2   3   6 1552.77 497.884   5
  -2   3   6 624.321 250.523   3
  -2   3   6 1367.04 542.314   1
  -2   3   6 1629.29 556.286   2
  -2   3   5 6209.78 672.350   3
  -2   3   5 7895.87 1084.36   5
  -2   3   5 6535.35 883.696   2
  -2   3   4 33777.6 1946.63   2
  -2   3   4 30810.1 1397.53   3
  -2   3   3 69569.4 1929.09   3
  -2   3   3 75802.1 1618.53   4
  -2   3   2 659218. 4987.52   4
  -2   3   1 1495.09 283.834   4
  -2   3   0 376658. 4549.43   4
  -2   3  -1 6433.96 623.329  33
  -2   3  -2 339790. 4516.31  33
  -2   3  -3 159042. 3182.14  33
  -2   3  -4 104340. 2654.71  33
  -2   3  -5 5498.47 771.923   4
  -2   3  -5 5672.63 665.838  33
  -2   3  -6 6031.45 856.092   4
  -2   3  -7 1312.24 450.710   4
   2  -3   7 2881.05 571.162   3
   2  -3   8 1200.49 450.971   3
   2  -3   9 5231.76 897.872   3
   2  -3  10 1772.95 307.724  30
   2  -3  10 1601.62 347.338  11
   2  -3  11-141.723 264.047   3
   2  -3  11 594.755 284.944  11
   2  -3  11 586.647 238.561  30
  -2   3 -12 4307.40 457.045  24
   2  -3  12 3782.01 486.238  30
   2  -3  12 2947.23 562.317  11
   2  -3  13 1533.55 314.369  30
  -2   3 -13 2106.75 281.408  24
  -2   3 -14 735.171 186.155  24
   2  -3  14 711.077 261.281  30
  -2   3 -15 2949.46 312.355  24
   2  -3  15 1337.30 310.445  30
   2  -3  16 6370.33 403.595  30
  -2   2  17 345.469 100.038  18
  -2   2  16 13804.0 605.566  18
  -2   2  16 14634.9 593.521  30
  -2   2  15 3774.53 353.454  17
  -2   2  15 6253.42 480.919  30
  -2   2  14 14761.6 789.942  30
  -2   2  14 14765.5 834.510  29
  -2   2  13 6895.46 602.691  29
  -2   2  13 6293.49 999.793   7
  -2   2  13 7100.43 610.492  30
  -2   2  12 4540.39 461.451  27
  -2   2  12 5869.72 751.704   7
  -2   2  12 5551.31 542.420  29
  -2   2  11-88.9136 350.167   3
  -2   2  11 291.903 144.919  29
  -2   2  11-88.1033 270.509   7
  -2   2  11 34.8637 404.618   1
  -2   2  11 66.8816 126.367  27
  -2   2  10 5158.23 924.266   3
  -2   2  10 5288.43 1326.67   1
  -2   2   9 21161.9 2323.67   1
  -2   2   9 21101.7 1631.58   3
  -2   2   8 690.304 311.115   3
  -2   2   8 312.846 389.516   2
  -2   2   8 1436.05 691.328   1
  -2   2   7 8851.46 984.434   5
  -2   2   7 8722.88 1283.60   1
  -2   2   7 9127.46 893.711   3
  -2   2   7 7919.51 1135.26   2
  -2   2   6 4432.26 623.479   5
  -2   2   6 4163.37 552.117   3
  -2   2   6 3924.66 729.061   2
  -2   2   6 4399.18 866.218   1
  -2   2   5 7518.48 726.452   5
  -2   2   5 9016.19 995.541   2
  -2   2   5 8155.85 693.916   3
  -2   2   5 8398.37 1037.20   1
  -2   2   4 4567.53 478.664   3
  -2   2   4 4037.87 711.471   1
  -2   2   4 4221.72 505.547   5
  -2   2   4 4283.88 661.857   2
  -2   2   3 3064.69 405.444   5
  -2   2   3 3016.84 360.701   3
  -2   2   3 3428.84 558.710   2
  -2   2   3 2443.46 204.522   4
  -2   2   2 18142.1 1154.53   2
  -2   2   2 17669.1 669.739   4
  -2   2   1 11835.9 712.028  33
  -2   2   0 331922. 3891.87  33
  -2   2  -1 64989.4 1834.16  33
  -2   2  -2 7609.95 672.425  33
  -2   2  -3 2267.47 403.047  33
  -2   2  -4 37763.8 1591.28  33
  -2   2  -5 3018.06 494.909  33
  -2   2  -6 64811.7 2188.63  33
   2  -2   6 62607.2 2331.85   3
   2  -2   7 2010.89 473.372   3
   2  -2   8 8893.24 1053.66   3
   2  -2   9 10219.9 1223.05   3
   2  -2  10 2991.74 471.757  11
   2  -2  10 3796.99 443.331  30
   2  -2  11 3564.32 527.297  11
   2  -2  11 4515.86 499.673  30
  -2   2 -12 2669.52 389.445  24
   2  -2  12 7486.00 741.693  30
  -2   2 -13 855.570 198.882  24
   2  -2  13 673.338 263.657  30
   2  -2  14 1502.86 319.930  30
  -2   2 -14 1692.44 220.471  24
  -2   2 -15-28.6767 74.8776  24
   2  -2  15 66.3496 151.631  30
   2  -2  16 694.782 165.371  30
  -2   1  17 8270.48 367.090  18
  -2   1  16 3978.24 354.839  30
  -2   1  15 73.2322 139.836  30
  -2   1  14 1463.86 297.844  29
  -2   1  14 2225.65 340.652  30
  -2   1  13 581.956 237.995  30
  -2   1  13-64.3610 738.074   7
  -2   1  13 581.409 165.400  27
  -2   1  13 831.010 262.292  29
  -2   1  12 147.532 122.892  27
  -2   1  12 56.3482 548.086   7
  -2   1  12 349.071 211.600  29
  -2   1  11 29162.7 1294.18   7
  -2   1  11 29373.4 1256.66  29
  -2   1  11 30500.5 2222.69   3
  -2   1  11 27723.0 1076.07  27
  -2   1  10 9334.41 1143.34   3
  -2   1  10 7343.81 1510.15   1
  -2   1   9 13725.1 1255.08   3
  -2   1   9 15753.6 2041.48   1
  -2   1   9 15030.7 1871.44   2
  -2   1   8 31603.4 2690.87   1
  -2   1   8 33054.0 1892.27   5
  -2   1   8 31933.2 2507.49   2
  -2   1   8 29355.7 1674.22   3
  -2   1   7 434.317 499.275   2
  -2   1   7 695.630 394.513   5
  -2   1   7 238.818 150.139   3
  -2   1   7 498.279 412.341   1
  -2   1   6 2643.89 670.703   5
  -2   1   6 1788.17 347.978   3
  -2   1   6 2720.11 816.124   1
  -2   1   6 2628.19 623.563   2
  -2   1   5 8371.22 1116.40   1
  -2   1   5 7925.62 701.778   5
  -2   1   5 8999.07 1021.58   2
  -2   1   5 8662.56 648.441   3
  -2   1   4 8886.38 595.348   3
  -2   1   4 9845.64 689.849   5
  -2   1   4 9248.72 998.030   1
  -2   1   4 11299.3 1047.95   2
  -2   1   3 67461.2 1392.32   3
  -2   1   3 66830.6 2311.04   1
  -2   1   3 68548.2 1621.79   5
  -2   1   3 69406.6 2358.10   2
  -2   1   2 65451.4 2177.44   2
  -2   1   2 62402.5 1406.53  33
  -2   1   1 4071.86 523.185   2
  -2   1   1 4639.35 455.978  33
  -2   1   0 49142.9 1544.91  33
  -2   1  -1 50197.0 1670.54  33
  -2   1  -2 318691. 4441.60  33
  -2   1  -3 566856. 6213.60  33
  -2   1  -4 37089.0 1693.38  33
   2  -1   4 39265.0 1460.08   3
  -2   1  -5 33305.0 1638.73  33
   2  -1   5 35035.4 1518.91   3
  -2   1  -6 17482.1 1198.93  33
   2  -1   6 17331.6 1196.82   3
   2  -1   7 2153.71 486.458   3
   2  -1   8 1773.57 526.272   3
   2  -1   9 4484.63 842.563   3
   2  -1  10 1741.79 388.805  11
   2  -1  10 2357.52 625.239   3
   2  -1  10 2806.02 376.356  30
   2  -1  11 5019.79 983.319   3
  -2   1 -11 5433.84 423.204  24
   2  -1  11 4448.29 507.569  30
   2  -1  11 4193.26 1260.19   1
  -2   1 -12 6660.29 482.101  24
   2  -1  12 6929.08 626.500  30
  -2   1 -13 1819.76 240.542  24
   2  -1  13 1913.70 386.612  30
   2  -1  14 6565.75 586.877  30
   2  -1  15 348.123 135.462  18
   2  -1  15 996.484 230.880  30
   2  -1  16 235.855 123.828  30
  -2   0  17-11.9876 89.4008  18
  -2   0  17 355.935 107.180  30
  -2   0  16 4103.13 359.676  30
  -2   0  15 776.232 225.700  30
  -2   0  14 1940.81 340.028  30
  -2   0  14 1756.98 328.468  29
  -2   0  13 928.267 192.506  27
  -2   0  13 1126.97 256.828  29
  -2   0  12 10418.9 775.839  29
  -2   0  12 9822.66 636.199  27
  -2   0  11 13396.0 848.397  29
  -2   0  11 12899.4 709.571  27
  -2   0  11 12126.5 2140.28   1
  -2   0  11 11044.9 1298.36   3
  -2   0  10 81467.2 5077.44   1
  -2   0  10 84964.5 4832.66   2
  -2   0   9 3453.29 897.227   2
  -2   0   9 3328.78 586.165   3
  -2   0   9 3543.29 901.480   1
  -2   0   8 11193.5 979.767   3
  -2   0   8 11115.0 1562.68   1
  -2   0   8 12307.2 1567.43   2
  -2   0   7 7658.26 1208.71   1
  -2   0   7 8028.74 751.260   3
  -2   0   7 8665.31 815.086   5
  -2   0   7 6501.61 1042.64   2
  -2   0   6 216340. 5967.88   1
  -2   0   6 219790. 3466.88   3
  -2   0   5 404.446 140.315   3
  -2   0   5 409.399 153.596   5
  -2   0   5 659.315 393.042   1
  -2   0   4 231105. 4822.33   1
  -2   0   4 236505. 2864.88   5
  -2   0   3 399.946 123.730  33
  -2   0   3 304.159 108.270   3
  -2   0   3 650.606 327.186   1
  -2   0   3 353.093 147.950   5
  -2   0   2 451353. 3967.84  33
  -2   0   2 447550. 2253.80   3
  -2   0   1 96.3971 143.334  33
  -2   0   1 120.555 160.774   2
  -2   0   0 6548.99 577.092   2
  -2   0   0 5845.10 550.943  33
  -2   0  -1 151.676 165.236  33
   2   0   1 156.631 76.0789   3
   2   0   2 701753. 4580.49   3
  -2   0  -2 716175. 6933.11  33
  -2   0  -3 30344.1 1504.14  33
   2   0   3 31907.4 1151.46   3
   2   0   4 595951. 5583.11   3
  -2   0  -4 583231. 6963.06  33
  -2   0  -5 1482.85 406.571  33
   2   0   5 2344.19 410.110   3
  -2   0  -6 28186.4 1649.13  33
   2   0   6 27184.7 1536.75   3
   2   0   7 30016.9 1749.80   3
   2   0   8 73277.4 3019.07   3
   2   0   9 127.385 149.666   3
   2   0  10 29509.0 1192.31  30
   2   0  10 35725.2 2505.48   3
   2   0  11 1015.66 280.840  30
   2   0  11 1268.25 551.019   3
   2   0  12 8385.00 679.810  30
   2   0  13 3221.08 428.027  30
   2   0  14-17.6037 141.639  30
   2   0  15 1086.18 219.419  30
   2   0  15 143.973 110.433  18
   2   0  16 1968.77 223.027  30
  -2  -1  17 4783.77 306.515  30
  -2  -1  16 3861.73 348.327  30
   2   1 -16 3556.87 249.630  24
  -2  -1  15 260.872 201.771  30
  -2  -1  14 2582.56 404.511  29
  -2  -1  14 2786.20 396.780  30
  -2  -1  13 1456.75 236.817  27
  -2  -1  13 1782.97 373.246  29
  -2  -1  12 411.178 151.230  27
  -2  -1  12 189.096 151.505  29
  -2  -1  11 605.175 567.910   2
  -2  -1  11 1552.55 379.520  29
  -2  -1  10 1274.01 398.481   3
  -2  -1  10 1441.94 298.895  29
  -2  -1  10 2552.89 938.732   2
  -2  -1  10 854.670 625.136   1
  -2  -1  10 1655.45 299.318  14
  -2  -1   9 50232.3 3692.47   1
  -2  -1   9 56093.2 3830.01   2
  -2  -1   9 51457.1 2282.98   3
  -2  -1   8 16669.1 1177.02   3
  -2  -1   8 16556.0 1956.71   1
  -2  -1   7 14821.9 997.825   3
  -2  -1   7 15834.0 1776.52   1
  -2  -1   6 36142.5 2507.26   1
  -2  -1   6 32430.1 1219.31   5
  -2  -1   6 33636.1 1322.41   3
   2   1  -5 5560.12 480.685   4
  -2  -1   5 4637.54 427.159   3
  -2  -1   5 4578.20 806.058   1
  -2  -1   5 5044.06 411.454   5
  -2  -1   4 15268.4 597.169  33
  -2  -1   4 25594.2 1797.94   1
  -2  -1   4 22138.0 780.107   3
  -2  -1   4 16230.0 650.854   5
   2   1  -4 11984.7 758.107   4
  -2  -1   3 11046.3 458.588   3
  -2  -1   3 13201.1 813.070  33
  -2  -1   2 45741.4 1765.58   1
   2   1  -2 49454.4 1549.21   4
  -2  -1   2 48487.2 1485.60  33
   2   1  -1 240.188 201.703   4
  -2  -1   1 297.493 204.264  33
  -2  -1   0 31816.8 1335.98  33
   2   1   0 34860.2 649.298   3
  -2  -1   0 32281.6 1261.99   2
  -2  -1  -1 8790.28 775.894  33
   2   1   1 10269.8 485.043   3
   2   1   2 30061.5 992.261   3
  -2  -1  -2 28957.1 1479.83  33
  -2  -1  -3 185.296 204.004  33
   2   1   3 141.650 140.807   3
   2   1   4 26983.5 1254.50   3
  -2  -1  -4 25918.1 1593.89  33
  -2  -1  -5 29190.2 1824.82  33
   2   1   5 33678.2 1572.42   3
   2   1   6 32343.9 1712.74   3
  -2  -1  -6 29501.6 1849.05  33
   2   1   7-39.9315 183.814   3
  -2  -1  -7 25.8346 228.477  33
   2   1   8 2298.37 590.268   3
   2   1   9 616.390 323.591   3
   2   1  10 1247.25 269.530  30
   2   1  10 1947.76 630.510   3
   2   1  11 11388.6 778.212  30
   2   1  12 1604.35 335.509  30
   2   1  13 519.142 196.684  30
   2   1  14 2799.31 310.360  18
   2   1  14 3531.03 405.872  30
   2   1  15 34.7569 96.8704  18
   2   1  15 838.279 204.020  30
   2   1  16 395.844 98.4040  30
   2   1  16 62.7521 84.3480  19
  -2  -2  17 9765.97 407.559  30
   2   2 -16 5021.49 310.785  24
  -2  -2  16 8147.12 499.559  30
  -2  -2  15 24505.6 975.839  30
  -2  -2  14 66.6009 180.766  29
  -2  -2  14 294.304 230.306  30
  -2  -2  13 262.034 231.028  29
  -2  -2  13 423.569 199.110  11
  -2  -2  12 2702.21 326.904  27
  -2  -2  12 3080.77 446.531  29
  -2  -2  12 2859.04 408.555  11
  -2  -2  11 9068.71 1981.85   1
  -2  -2  11 8598.35 703.832  29
  -2  -2  11 7661.71 612.621  11
  -2  -2  11 9831.67 2020.14   2
  -2  -2  10 4155.33 1197.70   1
  -2  -2  10 4908.13 493.623  29
  -2  -2  10 4653.98 477.053  14
  -2  -2  10 3785.86 1174.46   2
  -2  -2   9 20779.0 2425.93   1
  -2  -2   9 17963.7 1324.24   3
  -2  -2   8 89558.5 4658.91   1
  -2  -2   8 86314.7 2615.01   3
  -2  -2   7 49684.9 3167.62   1
  -2  -2   7 49900.6 1782.23   3
   2   2  -6 16116.6 1018.03   4
  -2  -2   6 17798.5 1731.57   1
  -2  -2   6 15701.9 891.470   3
  -2  -2   5 4878.72 879.614   1
   2   2  -5 4582.14 563.907   4
  -2  -2   5 4390.68 409.481   3
  -2  -2   4 35724.7 1250.85  33
   2   2  -4 36081.9 1518.62   4
  -2  -2   4 32227.8 953.044   3
  -2  -2   4 32305.4 1936.12   1
  -2  -2   3 12686.7 813.785  33
   2   2  -3 12859.3 915.065   4
  -2  -2   3 12014.1 1064.99   1
   2   2  -2 103382. 2610.75   4
  -2  -2   2 101025. 2391.96  33
   2   2  -1 239902. 4106.45   4
  -2  -2   1 240527. 3921.63  33
  -2  -2   0 35074.2 1574.00  33
   2   2   0 30169.4 1512.96   4
  -2  -2  -1 51385.3 1988.42  33
   2   2   1 49945.6 2026.65   4
  -2  -2  -1 46542.0 1261.11   2
   2   2   1 49246.6 1203.68   3
   2   2   2 72713.9 1687.02   3
  -2  -2  -2 74486.0 2553.24  33
  -2  -2  -3 63427.4 2531.76  33
   2   2   3 63674.4 1787.16   3
  -2  -2  -4 492.808 352.348  33
   2   2   4 458.778 234.726   3
  -2  -2  -5 77415.2 3163.88  33
   2   2   5 83808.3 2582.58   3
  -2  -2  -6 56222.1 2788.85  33
   2   2   6 56129.7 2364.47   3
   2   2   7-70.0068 187.328   3
  -2  -2  -7-396.388 307.564  33
   2   2   8 675.243 278.854   3
   2   2   9 12326.6 1415.10   3
   2   2   9 9409.72 656.572  30
   2   2   9 10824.0 1045.57   7
   2   2  10 3076.22 408.060  30
   2   2  10 3664.82 852.888   3
   2   2  11 957.985 298.880  30
   2   2  12 3252.32 432.916  30
   2   2  13 342.717 209.300  30
   2   2  13 74.4379 154.716  18
   2   2  14 984.412 208.852  18
   2   2  14 1051.87 243.862  30
   2   2  15 715.217 155.774  30
   2   2  16 10.7429 68.3837  19
  -2  -3  16 3435.00 331.365  30
   2   3 -16 2685.02 239.300  24
  -2  -3  15 791.774 212.121  30
  -2  -3  14 487.035 189.954  11
  -2  -3  14 529.172 218.055  30
  -2  -3  14 154.246 159.446  29
   2   3 -13 9890.35 633.572  15
  -2  -3  13 9758.95 725.034  11
  -2  -3  13 9876.90 758.284  29
  -2  -3  12 15245.5 906.839  11
  -2  -3  12 14309.3 948.414  29
   2   3 -12 13013.8 819.920  15
  -2  -3  11 3835.25 505.315  29
  -2  -3  11 4327.53 486.171  11
  -2  -3  11 4445.12 1379.29   2
  -2  -3  11 6008.20 1595.06   1
  -2  -3  10 1296.46 315.379  14
  -2  -3  10 1178.69 715.557   1
  -2  -3  10 1152.88 271.363  11
  -2  -3  10 1161.35 285.817  29
  -2  -3   9 10728.4 1778.04   1
  -2  -3   8 3466.39 1017.26   1
  -2  -3   8 1740.07 367.987   3
  -2  -3   7 3992.89 953.879   1
  -2  -3   7 3152.98 458.621   3
  -2  -3   6 2415.10 348.857   3
   2   3  -6 2657.39 496.527   4
  -2  -3   6 2441.33 676.686   1
  -2  -3   5 3169.04 401.477  33
  -2  -3   5 3313.37 366.548   3
   2   3  -5 2884.01 520.642   4
  -2  -3   5 3070.16 680.172   1
  -2  -3   4 14416.9 1004.68  33
   2   3  -4 10460.0 988.514   4
   2   3  -3 3073.90 542.003   4
  -2  -3   3 2980.71 543.486   1
  -2  -3   2 1278.83 346.781   1
   2   3  -2 911.624 308.670   4
   2   3  -1 447.573 289.720   4
   2   3   0 139962. 3579.00   4
   2   3   1 121049. 3453.20   4
   2   3   1 112323. 2185.36   3
  -2  -3  -1 109664. 2107.20   2
  -2  -3  -1 119877. 3366.95  33
   2   3   2 16153.3 906.306   3
  -2  -3  -2 14720.6 1308.27  33
  -2  -3  -3 2507.18 568.145  33
   2   3   3 2826.98 429.625   3
  -2  -3  -4 72048.1 3088.87  33
   2   3   4 78910.9 2412.58   3
   2   3   5 79038.4 2669.44   3
  -2  -3  -5 71435.8 3231.75  33
  -2  -3  -6 11356.7 1371.03  33
   2   3   6 11738.8 1132.71   3
  -2  -3  -7 5672.32 1029.21  33
   2   3   7 5858.96 885.084   3
   2   3   8 13585.1 1425.73   3
   2   3   9 8954.17 1057.78   7
   2   3   9 9655.04 1302.97   3
   2   3   9 7706.18 599.501  30
   2   3  10 23958.2 1098.72  30
   2   3  10 27531.2 2348.89   3
   2   3  11 5138.18 513.532  18
   2   3  11 6260.15 575.008  30
   2   3  12 3245.48 473.046  30
   2   3  12 2423.04 358.594  18
   2   3  13 6019.28 489.622  18
   2   3  13 4647.64 506.732  30
   2   3  14 3760.52 332.384  18
   2   3  14 3719.16 363.694  30
   2   3  15 3742.52 310.904  19
   2   4 -16 2191.99 201.208  24
  -2  -4  16 2682.07 269.952  30
  -2  -4  15 1141.90 233.764  30
  -2  -4  15 1341.33 233.245  11
  -2  -4  14 9426.44 674.241  11
   2   4 -14 9342.63 565.400  15
  -2  -4  14 9700.83 671.255  30
  -2  -4  13 1280.40 293.590  11
   2   4 -13 1370.78 255.717  15
  -2  -4  13 1329.26 304.374  29
  -2  -4  12 739.787 250.185  11
   2   4 -12 684.806 222.300  15
  -2  -4  12 395.486 189.799  29
  -2  -4  11 2593.18 390.267  29
  -2  -4  11 2646.50 1064.05   2
  -2  -4  11 2343.42 359.994  11
  -2  -4  11 2629.70 1105.99   1
  -2  -4  10 9801.99 2367.66   1
  -2  -4  10 10138.1 745.360  14
  -2  -4  10 8942.95 733.859  11
  -2  -4  10 9001.16 811.242  29
  -2  -4   9 5254.83 1319.83   1
  -2  -4   9 5391.71 505.863  11
  -2  -4   8 4570.50 1169.30   1
  -2  -4   7 25563.1 2523.35   1
  -2  -4   6 5719.75 578.402   3
   2   4  -6 6031.10 842.161   4
  -2  -4   5 1286.06 320.626  33
   2   4  -5 1421.88 453.826   4
  -2  -4   5 739.191 370.134   1
  -2  -4   4 14289.7 1487.60   1
   2   4  -4 3415.65 754.547   4
   2   4  -3 13883.8 1228.21   4
  -2  -4   3 12805.3 1135.99   1
   2   4  -2 22881.0 1586.88   4
   2   4  -1 3133.95 639.951   4
   2   4   0 701.661 337.104   4
   2   4   1 86985.3 3236.94   4
  -2  -4  -1 83413.9 3220.39  33
  -2  -4  -1 79388.5 1986.07   2
   2   4   2 1242.89 516.253   4
  -2  -4  -2 2460.77 611.811  33
   2   4   2 2186.78 408.265   3
   2   4   3 27782.1 1436.43   3
  -2  -4  -3 22314.2 1825.01  33
   2   4   4 89105.9 2810.67   3
  -2  -4  -4 82542.8 3594.70  33
   2   4   5 35.1341 229.244   3
  -2  -4  -5 403.118 357.929  33
   2   4   6 1383.09 465.320   3
  -2  -4  -6 1276.24 538.652  33
  -2  -4  -7 43893.0 3031.99  33
   2   4   7 49632.2 2756.19   3
   2   4   8 94.6030 695.060  32
   2   4   8 217.129 209.243  17
   2   4   8-118.950 183.215  18
   2   4   8-16.5137 158.829   3
   2   4   8 36.9309 652.856   7
   2   4   9 1129.08 878.969   7
   2   4   9 1030.51 235.354  18
   2   4   9 627.584 293.127   3
   2   4   9 1442.80 381.958  17
   2   4   9 1060.63 252.064  30
   2   4  10 1210.66 240.290  18
   2   4  10 910.637 407.066  17
   2   4  10 1346.54 296.024  30
   2   4  11 18233.1 966.987  30
   2   4  11 19052.6 948.899  18
   2   4  12 18449.9 868.427  18
   2   4  12 17289.9 887.484  30
   2   4  13-176.851 180.275  18
   2   4  13 501.067 175.409  30
   2   4  14 4183.42 383.227  18
   2   4  14 3370.80 317.581  20
   2   4  15-127.430 95.7213  19
  -2  -5  16 1958.38 197.101  30
   2   5 -16 2148.69 189.501  24
  -2  -5  15 6639.30 432.687  30
  -2  -5  15 6471.83 464.255  11
  -2  -5  14 3887.37 411.623  30
  -2  -5  14 3710.39 413.755  11
   2   5 -14 3464.90 351.868  15
  -2  -5  13 1045.04 275.077  11
   2   5 -13 618.253 195.032  15
  -2  -5  12 13632.7 895.125  11
   2   5 -12 14450.4 850.830  15
  -2  -5  12 13678.5 871.718  29
  -2  -5  11 17823.7 985.900  11
  -2  -5  11 14177.1 918.945  29
  -2  -5  10 73049.1 1953.34  14
  -2  -5  10 73909.7 1936.23  29
  -2  -5  10 72171.4 5080.75   1
  -2  -5   9 7062.68 561.826  29
  -2  -5   9 7888.55 616.143  11
  -2  -5   9 7334.82 1549.51   1
  -2  -5   9 8179.26 608.278  14
  -2  -5   8 19268.0 2508.98   1
  -2  -5   7 2883.79 930.314   1
  -2  -5   6 5803.56 1073.15   1
   2   5  -6 5576.98 901.084   4
  -2  -5   5 225.148 281.550   1
  -2  -5   5 138.633 215.192  33
   2   5  -5 416.166 293.256   4
   2   5  -4 23552.7 1799.43   4
  -2  -5   4 26304.7 1906.59   1
  -2  -5   3 81486.9 2921.19   1
   2   5  -3 88404.3 3462.30   4
   2   5  -2 55958.6 2751.39   4
   2   5  -1 1487.85 493.244   4
   2   5   0 46699.0 2562.90   4
   2   5   1 197.070 234.836   4
  -2  -5  -1 23.5450 290.361  33
   2   5   2 913.223 421.538   4
  -2  -5  -2 1615.98 530.301  33
  -2  -5  -3 1068.54 447.927  33
  -2  -5  -4 63208.7 3403.47  33
   2   5   4 61643.7 2587.87   3
   2   5   5 238.667 230.525   3
  -2  -5  -5 751.105 443.050  33
   2   5   6 7169.49 1030.60   3
  -2  -5  -6 7255.56 1247.33  33
   2   5   7 27076.6 2159.88   3
   2   5   7 22228.7 1228.13  32
  -2  -5  -7 24949.9 2429.53  33
   2   5   8 7568.34 718.646  17
   2   5   8 6737.99 502.113   9
   2   5   8 7647.19 573.626  18
   2   5   8 7612.97 1208.85   3
   2   5   8 7203.44 985.161   7
   2   5   8 6280.60 966.497  32
   2   5   9 8024.00 622.964  18
   2   5   9 8220.64 539.984   9
   2   5   9 7611.68 770.633  17
   2   5   9 8871.90 1375.88   3
   2   5  10 15224.2 1080.41  17
   2   5  10 16293.3 879.143  18
   2   5  11-567.325 786.000  17
   2   5  11 490.221 212.223  18
   2   5  12-289.886 280.490  18
   2   5  12-83.3151 186.328  20
   2   5  12-58.7888 183.462  19
   2   5  13 1738.66 378.890  18
   2   5  13 1846.31 287.384  19
   2   5  13 898.621 199.851  20
   2   5  14-95.2751 356.884  18
   2   5  14-43.2600 100.951  20
   2   5  14 5.79640 110.277  19
  -2  -6  15 4192.05 303.085  30
   2   6 -15 5028.58 320.968  24
  -2  -6  15 4010.15 342.673  11
  -2  -6  14 1348.75 319.574  11
  -2  -6  14 2347.23 316.500  30
  -2  -6  13 258.503 165.045  11
   2   6 -13 216.767 131.299  15
  -2  -6  12 11263.5 784.307  11
   2   6 -12 10721.6 726.763  15
  -2  -6  11 2038.46 374.838  11
   2   6 -11 1783.59 350.694  15
  -2  -6  11 1931.64 356.186  29
  -2  -6  10 11847.7 829.638  11
  -2  -6  10 10916.7 727.545  14
  -2  -6   9 42669.8 3751.02   1
  -2  -6   9 48564.3 1591.19  11
  -2  -6   9 42730.4 1400.28  14
  -2  -6   8 13700.0 1983.81   1
   2   6  -8 14340.5 914.543  16
  -2  -6   8 13680.5 825.113  11
  -2  -6   7 18268.0 2121.17   1
  -2  -6   6 5208.71 1047.76   1
   2   6  -6 4240.44 888.328   4
  -2  -6   5 120.417 363.046   1
   2   6  -5 216.597 297.702   4
  -2  -6   5 243.754 225.091  33
   2   6  -4 753.330 395.715   4
   2   6  -3 18592.9 1759.99   4
   2   6  -2 9914.90 1291.27   4
   2   6  -1 35195.8 2439.11   4
   2   6   0 231446. 6275.23   4
   2   6   1 29375.0 2271.27   4
  -2  -6  -1 35378.6 2517.42  33
   2   6   2 17284.8 1786.13   4
  -2  -6  -2 16576.7 1806.67  33
  -2  -6  -3 5127.82 1048.16  33
  -2  -6  -4 3392.74 966.312  33
  -2  -6  -5 3658.78 904.138  33
   2   6   6 153.373 152.548  19
   2   6   6 219.690 214.181  32
   2   6   6 981.223 603.050  17
  -2  -6  -6 567.075 516.534  33
   2   6   6 265.503 234.142  18
   2   6   7 3513.89 772.330   7
   2   6   7 3006.94 732.814  17
   2   6   7 3287.58 614.564  32
   2   6   7 3356.02 445.031  19
   2   6   7 2520.85 381.143   8
   2   6   7 2751.08 378.527  18
  -2  -6  -7 3368.91 959.614  33
   2   6   8 407.722 196.001   8
   2   6   8 718.748 219.756   9
   2   6   8-171.780 828.186  32
   2   6   8 226.719 201.980  19
   2   6   8 1413.05 755.952  17
   2   6   8 1005.71 306.517  18
   2   6   9 15727.1 850.072   8
   2   6   9 14295.5 935.182  20
   2   6   9 14684.1 900.890  19
   2   6   9 14715.9 867.717  18
   2   6   9 15057.7 774.576   9
   2   6   9 14623.5 1186.55  17
   2   6  10 4924.80 1007.49  17
   2   6  10 4929.83 554.899  20
   2   6  10 5068.27 551.936  18
   2   6  10 5021.59 421.899   9
   2   6  10 5049.22 535.452  19
   2   6  11 625.973 729.391  17
   2   6  11 519.247 389.417  18
   2   6  11 164.210 174.794  20
   2   6  11 249.592 196.836  19
   2   6  12 5361.70 669.908  18
   2   6  12 5878.17 491.550  20
   2   6  12 6333.29 524.814  19
   2   6  12 4194.14 629.870  17
   2   6  13 38.8055 468.070  18
   2   6  13-37.5580 136.096  19
   2   6  13 173.640 126.612  20
   2   6  14 119.154 158.845  19
   2   7 -15 6869.94 309.724  24
  -2  -7  15 6103.31 370.133  11
   2   7 -14 363.115 127.675  24
  -2  -7  14 283.731 107.501  30
   2   7 -14 259.338 109.671  15
  -2  -7  14 206.791 137.759  11
   2   7 -13 634.073 182.913  15
  -2  -7  13 616.387 175.598  30
  -2  -7  13 752.943 220.121  11
   2   7 -12 2142.73 321.125  15
  -2  -7  12 2263.55 362.747  11
   2   7 -11 117.962 172.544  15
  -2  -7  11 610.349 243.907  11
  -2  -7  10 4216.97 495.132  11
  -2  -7   9 6928.16 615.267  11
   2   7  -8 10219.6 669.549  22
   2   7  -8 10392.3 802.520  16
  -2  -7   8 10859.7 773.381  11
   2   7  -7 1046.53 220.045  22
  -2  -7   7 976.715 226.381  11
   2   7  -7 973.376 256.444  16
   2   7  -6 477.799 182.707  16
  -2  -7   6 494.502 191.437  11
   2   7  -6 57.3109 307.698   4
   2   7  -5 907.982 491.044   4
  -2  -7   4 638.364 334.725  33
   2   7  -4 1031.13 490.841   4
   2   7  -3-157.833 290.715   4
   2   7  -2 16284.4 1808.68   4
   2   7  -1 53742.8 3264.53   4
   2   7   0-173.892 420.671   4
  -2  -7   0 317.471 391.012  33
  -2  -7  -1 2929.47 757.023  33
   2   7   1 2144.15 694.604   4
   2   7   2 1814.24 749.425   4
  -2  -7  -2 2684.70 961.183  33
  -2  -7  -3 6395.09 1221.50  33
  -2  -7  -4 271.939 294.901  33
   2   7   5 20501.6 1320.09  17
   2   7   5 19866.5 1006.49  20
   2   7   5 19784.8 1112.98  18
   2   7   5 15873.1 792.653   8
  -2  -7  -5 21712.5 2399.78  33
   2   7   5 17208.7 938.160  32
   2   7   5 19213.3 946.230  19
   2   7   6 7222.44 585.569   8
  -2  -7  -6 9358.22 1682.58  33
   2   7   6 7625.08 652.327  20
   2   7   6 8538.51 1082.76  17
   2   7   6 7734.30 788.269  18
   2   7   6 7157.22 701.954  32
   2   7   6 7829.50 630.599  19
   2   7   7 7049.62 837.752  32
   2   7   7 7181.63 588.320   8
   2   7   7 7392.24 1073.12  17
   2   7   7 7279.65 661.963  20
   2   7   7 7598.16 635.289  19
   2   7   7 7214.04 778.064  18
   2   7   8-71.5479 200.037   8
   2   7   8-21.5377 200.445  19
   2   7   8 845.720 963.923  17
   2   7   8-730.500 274.425  20
   2   7   8 180.222 189.211   9
   2   7   8-42.4905 562.405  18
   2   7   8 39.7192 1006.68  32
   2   7   9 23306.6 969.167   9
   2   7   9 22313.7 1488.16  17
   2   7   9 23155.7 1141.53  20
   2   7   9 25170.1 1162.75  19
   2   7   9 22383.6 1193.87  18
   2   7   9 25357.2 1054.58   8
   2   7  10 12705.6 663.452   9
   2   7  10 13346.6 1054.58  18
   2   7  10 12274.2 818.690  20
   2   7  10 14092.3 843.689  19
   2   7  10 11196.8 1085.10  17
   2   7  11 2303.05 343.961  19
   2   7  11 2413.60 272.299   9
   2   7  11 2348.78 349.447  20
   2   7  11 2076.14 743.152  18
   2   7  11 2000.68 681.232  17
   2   7  12 7567.23 484.477  20
   2   7  12 8130.10 744.826  18
   2   7  13 3757.50 363.513  19
   2   8 -14 94.1467 80.0432  24
  -2  -8  14 218.924 141.550  11
   2   8 -13 8962.33 433.433  24
  -2  -8  13 9120.80 594.057  11
   2   8 -13 9418.53 563.812  15
  -2  -8  12 2539.80 371.029  11
   2   8 -12 2787.21 360.774  15
   2   8 -11 158.652 157.918  15
   2   8 -11 215.362 150.822  23
  -2  -8  11 437.162 221.147  11
   2   8 -10 1074.70 270.077  15
  -2  -8  10 721.138 246.996  11
  -2  -8   9 3742.62 470.838  11
   2   8  -8 21385.6 1174.24  16
   2   8  -8 20430.5 967.943  22
  -2  -8   8 20498.5 1059.26  11
  -2  -8   7 29796.7 1250.26  11
   2   8  -7 28712.9 1353.82  16
   2   8  -7 27563.7 1153.27  22
  -2  -8   6 26296.0 1138.87  11
   2   8  -6 25665.9 1267.89  16
   2   8  -6 24428.8 1096.34  22
   2   8  -6 22840.3 2399.37   4
   2   8  -5 2399.62 745.131   4
   2   8  -5 2203.06 335.464  22
  -2  -8   5 2383.24 344.626  11
   2   8  -5 1995.87 366.974  16
   2   8  -4 21621.0 1032.01  22
  -2  -8   4 20468.4 2113.05  33
   2   8  -4 20245.3 2223.55   4
  -2  -8   3 834.025 412.645  33
   2   8  -3 1091.70 494.971   4
   2   8  -2 7547.91 1367.15   4
  -2  -8   2 5418.71 1084.23  33
   2   8  -1 3956.95 966.078   4
  -2  -8   1 3782.88 970.524  33
   2   8   0 1531.23 635.463   4
  -2  -8   0 2117.51 777.936  33
  -2  -8  -1 37421.6 3070.10  33
   2   8   1 38571.2 3109.15   4
   2   8   2 5252.64 667.804  17
   2   8   2 4622.76 1086.07   4
   2   8   2 4887.41 472.486  20
   2   8   2 5243.84 617.134  19
   2   8   2 4777.67 578.574  18
  -2  -8  -2 5134.36 1175.53  33
   2   8   3 97.9385 538.181  17
   2   8   3 87.1047 151.627  20
   2   8   3-335.956 414.829  19
   2   8   3-9.06633 457.619  18
   2   8   4 944.466 260.917   8
  -2  -8  -4 763.209 535.501  33
   2   8   4 733.175 350.575  19
   2   8   4 960.942 271.205  20
   2   8   4 714.346 696.116  17
   2   8   4 1143.70 643.439  18
  -2  -8  -5 502.472 552.679  33
   2   8   5-718.014 788.178  17
   2   8   5 546.231 281.898  32
   2   8   5 513.766 233.255  20
   2   8   5 538.413 283.368  19
   2   8   5 242.110 768.319  18
   2   8   5 278.939 158.175   8
   2   8   6 7919.58 651.726  20
   2   8   6 7133.64 1066.75  17
   2   8   6 8503.72 1060.56  18
   2   8   6 8067.79 664.344  19
   2   8   6 6681.11 743.323  32
   2   8   6 7216.23 582.492   8
   2   8   7 2569.43 858.638  32
   2   8   7 4185.09 940.508  18
   2   8   7 2755.50 384.643   8
   2   8   7 2438.92 417.041  20
   2   8   7 2567.08 362.487   9
   2   8   7 2792.05 446.562  19
   2   8   7 2485.54 955.135  17
   2   8   8 1018.07 252.548   8
   2   8   8 1005.52 872.871  17
   2   8   8 1062.78 884.362  18
   2   8   8 1087.03 308.044  20
   2   8   8 1075.53 324.664  19
   2   8   8 1367.62 296.966   9
   2   8   9 2444.10 816.343  17
   2   8   9 2447.19 382.690  20
   2   8   9 3057.81 448.194  19
   2   8   9 2353.46 870.081  18
   2   8   9 2601.11 327.323   9
   2   8   9 2933.53 429.853   8
   2   8  10 4830.48 799.871  17
   2   8  10 6914.24 555.001  20
   2   8  10 7757.76 631.733  19
   2   8  10 5108.63 806.858  18
   2   8  10 7396.34 487.489   9
   2   8  11 7475.44 494.033  20
   2   8  11 10216.8 689.563  19
   2   8  11 7604.99 705.963  18
   2   8  11 9270.44 460.136   9
   2   8  12 856.744 152.405  20
   2   8  12 671.444 286.861  18
  -2  -9  14 4469.76 308.223  11
   2   9 -13 391.264 86.1598  24
  -2  -9  13 575.189 156.544  11
   2   9 -13 608.842 151.933  15
   2   9 -12 2489.16 218.819  24
  -2  -9  12 2378.12 317.646  11
   2   9 -12 2259.99 300.117  15
   2   9 -11 687.868 164.622  24
   2   9 -11 536.525 166.791  23
   2   9 -11 519.780 204.436  15
  -2  -9  11 698.039 230.390  11
   2   9 -10 14412.4 824.625  15
   2   9 -10 13748.5 711.539  23
  -2  -9  10 15943.8 900.029  11
  -2  -9   9 23719.9 1117.00  11
   2   9  -9 22643.1 1058.71  15
   2   9  -8 10354.6 718.280  15
   2   9  -8 10936.0 834.320  16
  -2  -9   8 10470.3 745.932  11
   2   9  -7 10379.3 845.943  16
   2   9  -7 9777.34 712.191  22
  -2  -9   7 11722.0 800.488  11
   2   9  -6 4605.97 1100.95   4
   2   9  -6 5434.55 531.683  22
  -2  -9   6 5701.41 542.372  11
   2   9  -6 5531.73 623.214  16
  -2  -9   5 1506.55 295.844  11
   2   9  -5 1671.10 708.369   4
   2   9  -5 1208.52 277.068  22
   2   9  -5 1025.65 288.999  16
  -2  -9   4 22577.1 1028.87  11
   2   9  -4 19468.0 2344.53   4
   2   9  -4 21306.7 1190.74  16
  -2  -9   4 16965.3 2074.47  33
   2   9  -4 21500.4 1067.30  22
  -2  -9   3 10831.9 1650.69  33
   2   9  -3 11403.7 1768.12   4
   2   9  -3 11883.7 794.164  22
   2   9  -2 8127.47 1524.44   4
   2   9  -2 10103.9 736.271  22
  -2  -9   2 8281.88 1556.65  33
   2   9  -1 34.6069 160.256  22
   2   9  -1 160.464 193.852  21
   2   9  -1 252.136 160.031  20
   2   9   0 364.350 356.881   4
   2   9   0 247.793 167.099  22
   2   9   0 470.546 212.061  21
   2   9   0 130.992 172.525  20
   2   9   0 374.634 380.733  19
  -2  -9   0 1010.09 480.204  33
   2   9   1 1139.01 275.010  22
   2   9   1 1392.78 327.147  20
   2   9   1 1212.97 577.456   4
   2   9   1 967.094 237.625  21
   2   9   1 1700.73 571.004  19
  -2  -9  -1 1087.59 668.653  33
  -2  -9  -2 12844.7 2027.14  33
   2   9   2 13283.0 837.112  21
   2   9   2 14945.3 884.108  20
   2   9   2 12702.9 1025.51  19
   2   9   2 13226.9 816.687  22
   2   9   3 45295.6 1537.45  20
  -2  -9  -3 41161.6 3619.02  33
   2   9   3 38637.2 1369.53  22
   2   9   3 41685.0 1413.52  21
   2   9   3 39994.5 1590.36  19
   2   9   3 39091.6 1610.89  18
   2   9   4 6941.35 856.286  17
   2   9   4 6006.01 612.940  20
   2   9   4 6396.28 827.686  19
   2   9   4 7074.76 792.029  18
  -2  -9  -4 4904.27 1203.34  33
   2   9   4 5961.80 530.743   8
   2   9   5 6457.49 886.415  17
   2   9   5 5338.72 745.920  19
   2   9   5 4835.84 753.074  18
   2   9   5 5390.35 566.458  20
   2   9   5 6024.66 675.178  32
   2   9   5 5088.64 515.971   8
   2   9   6 567.736 231.416   8
   2   9   6-16.5621 731.179  17
   2   9   6 579.476 593.550  18
   2   9   6 245.808 619.051  32
   2   9   6 298.586 186.780  20
   2   9   6 641.126 206.297   9
   2   9   6 132.437 532.062  19
   2   9   7 5399.45 914.473  17
   2   9   7 5469.21 817.159  18
   2   9   7 6333.76 544.472   8
   2   9   7 6813.08 563.509   9
   2   9   7 6770.58 621.789  20
   2   9   7 6158.75 760.066  19
   2   9   7 7549.20 1093.08  32
   2   9   8 35.7910 205.738   8
   2   9   8-265.368 226.163  20
   2   9   8-327.845 699.404  17
   2   9   8-423.950 597.597  18
   2   9   8 297.733 490.851  19
   2   9   8-34.8672 137.272   9
   2   9   9 1105.11 223.352   9
   2   9   9 889.328 526.069  18
   2   9   9 601.245 213.156  20
   2   9   9 989.553 551.349  19
   2   9  10 957.589 195.534   9
   2   9  10 591.096 182.467  20
   2   9  11 11664.7 746.774  19
   2   9  11 10350.0 418.158   9
   2   9  12 3779.06 435.117  19
  -2 -10  13 55.9556 83.1234  11
   2  10 -12 126.793 95.3471  15
  -2 -10  12 382.946 156.952  11
   2  10 -11 71.2026 91.9758  23
   2  10 -11 174.818 135.383  15
   2  10 -10 12539.4 644.363  23
   2  10 -10 13023.1 718.141  15
  -2 -10  10 12924.6 757.107  11
   2  10  -9 12965.8 755.651  15
  -2 -10   9 13249.8 810.695  11
  -2 -10   8 153.584 149.455  11
   2  10  -8 224.304 123.807  15
   2  10  -8 381.143 175.275  16
  -2 -10   7 2626.75 405.528  11
   2  10  -7 2264.70 400.947  22
   2  10  -7 1551.62 278.648  15
   2  10  -7 2116.13 412.724  16
   2  10  -6 17176.1 934.773  22
  -2 -10   6 17491.0 918.685  11
   2  10  -6 17682.6 1076.66  16
   2  10  -6 16819.4 868.450  15
   2  10  -5 1846.94 340.502  22
  -2 -10   5 1862.01 317.021  11
   2  10  -5 1866.13 372.655  16
   2  10  -5 1786.37 286.710  15
  -2 -10   4 26104.3 1093.74  11
   2  10  -4 27450.5 1212.26  22
   2  10  -4 27606.9 1383.09  16
   2  10  -3 10119.3 752.838  22
   2  10  -3 11000.7 889.400  16
  -2 -10   2 15273.3 2106.72  33
   2  10  -2 18131.4 987.237  22
   2  10  -1 1699.00 372.452  22
   2  10  -1 1103.51 754.624   4
   2  10   0 16623.5 942.960  22
   2  10   0 16705.5 1003.33  20
   2  10   1 30399.0 1292.89  22
   2  10   1 28308.1 1342.20  19
   2  10   1 30379.7 1337.91  20
   2  10   2 1782.16 329.797  21
   2  10   2 1977.79 367.895  20
   2  10   2 1763.45 318.044  22
   2  10   2 2180.74 783.125  19
   2  10   3 3082.21 500.832  20
   2  10   3 3086.56 437.520   8
   2  10   3 1945.02 309.728  22
   2  10   3 3125.63 448.768  21
   2  10   3 2556.95 919.323  19
   2  10   4 261.726 166.016   8
   2  10   4 371.999 234.087  20
   2  10   4 442.973 878.218  19
   2  10   5 703.780 232.898   8
   2  10   5 481.304 236.460  20
   2  10   5 885.242 902.292  19
   2  10   5 500.807 182.933   9
   2  10   6 2495.04 329.860   9
   2  10   6 2396.81 385.558  20
   2  10   6 2265.05 908.795  19
   2  10   6 2725.46 587.721  18
   2  10   6 2554.64 366.804   8
   2  10   7 1181.01 229.799   9
   2  10   7 1242.57 282.203  20
   2  10   7 1108.33 452.207  18
   2  10   7 857.139 218.783   8
   2  10   7 1552.52 912.088  19
   2  10   8 648.312 209.658   8
   2  10   8 690.123 213.318  20
   2  10   8 306.166 387.464  18
   2  10   8 957.846 203.611   9
   2  10   9 17692.2 696.230   9
   2  10   9 14763.1 1008.66  19
   2  10   9 15463.5 715.440  20
   2  10  10 2885.24 263.849  20
   2  10  10 4321.04 665.225  19
   2  10  10 3955.60 283.449   9
   2  10  11 2690.26 441.935  19
  -2 -11  12 5460.20 326.892  11
  -2 -11  11 2809.47 288.982  11
   2  11 -11 2309.77 202.462  23
   2  11 -11 2074.18 237.346  15
   2  11 -10 677.366 148.513  23
  -2 -11  10 634.026 172.485  11
   2  11 -10 567.586 145.524  15
   2  11  -9 1232.30 240.072  15
   2  11  -9 1744.22 266.731  23
  -2 -11   9 1019.28 225.291  11
  -2 -11   8 8356.78 586.368  11
   2  11  -8 8949.96 583.590  15
  -2 -11   7 3073.29 375.865  11
   2  11  -7 3183.32 440.079  16
   2  11  -7 2848.58 351.021  15
   2  11  -6 4041.23 407.552  15
   2  11  -6 3647.73 482.377  16
   2  11  -6 4209.18 455.671  22
  -2 -11   6 3910.95 409.661  11
   2  11  -5 65.8725 183.031  16
   2  11  -5 87.3122 145.170  22
  -2 -11   5 215.486 147.018  11
   2  11  -4 11803.7 897.322  16
   2  11  -4 12504.9 817.925  22
   2  11  -3-150.588 224.620  16
   2  11  -3 36.3788 169.175  22
   2  11  -2 34072.5 1355.59  22
   2  11  -1 5310.34 540.100  22
   2  11   0 474.993 175.276  22
   2  11   1 221.655 137.240  22
   2  11   1 675.118 269.392  20
   2  11   2 2388.41 343.709  22
   2  11   2 2564.44 363.324   8
   2  11   2 2109.74 419.428  20
   2  11   3 1970.43 302.274   9
   2  11   3 2051.94 338.848   8
   2  11   3 1607.87 348.095  20
   2  11   3 2442.00 893.913  19
   2  11   3 1650.67 269.417  22
   2  11   4 6595.79 523.277   9
   2  11   4 6087.08 601.738  20
   2  11   4 5347.78 1070.43  19
   2  11   4 6412.12 538.238   8
   2  11   5 7861.56 642.672  20
   2  11   5 7186.27 1090.08  19
   2  11   5 7791.24 539.078   9
   2  11   5 7947.71 579.136   8
   2  11   6 1050.56 232.641   9
   2  11   6 529.027 250.348  20
   2  11   6-48.4588 943.444  19
   2  11   6 496.937 183.020   8
   2  11   7 3055.85 379.395  20
   2  11   7 2621.03 907.544  19
   2  11   7 2630.03 300.814   8
   2  11   7 3303.34 335.643   9
   2  11   8 8569.39 475.645   9
   2  11   8 6616.38 470.093  20
   2  11   8 6906.73 856.418  19
   2  11   9 1336.97 199.022  20
   2  11   9 1219.19 589.037  19
   2  11   9 2471.87 231.994   9
  -2 -12  10 8405.84 417.889  11
   2  12 -10 8919.54 375.636  23
  -2 -12   9-154.440 108.182  11
   2  12  -9 46.3175 90.5441  23
   2  12  -8 1289.50 213.714  23
   2  12  -8 1330.44 196.458  15
  -2 -12   8 1278.97 201.713  11
   2  12  -7 100.791 104.791  15
   2  12  -7 259.613 190.821  16
  -2 -12   7 47.2959 91.0962  11
   2  12  -7 122.689 123.105  23
   2  12  -6 12454.6 802.126  16
  -2 -12   6 11921.7 635.244  11
   2  12  -5 3221.36 391.487  22
   2  12  -5 2583.12 399.907  16
   2  12  -4 262.147 175.011  16
   2  12  -4 206.809 166.071  22
   2  12  -3 622.044 228.720  16
   2  12  -3 355.396 160.503  22
   2  12  -2 1950.97 329.580  22
   2  12  -2 1867.72 365.554  16
   2  12  -1 4931.87 568.887  16
   2  12  -1 5251.78 502.115  22
   2  12   0 289.014 157.079  22
   2  12   0 124.066 103.026   9
   2  12   1 4464.00 448.042  22
   2  12   1 3663.20 348.894   9
   2  12   2 4583.69 466.474   8
   2  12   2 4263.91 409.058  22
   2  12   2 4569.65 394.706   9
   2  12   3 1996.49 274.500   9
   2  12   3 1973.53 306.970   8
   2  12   4 611.322 239.579  20
   2  12   4 683.716 190.658   8
   2  12   4 621.227 170.013   9
   2  12   5 116.768 183.583  20
   2  12   5 128.151 142.112   8
   2  12   5 523.845 168.144   9
   2  12   6 158.750 125.668   8
   2  12   6 322.421 138.400   9
   2  12   7 1033.01 171.397   9
   2  12   8 132.219 85.2739   9
   2  13  -9 49.2049 62.9696  23
   2  13  -8 9747.11 427.453  23
   2  13  -7 533.967 139.496  23
   2  13  -6 3285.31 372.216  16
   2  13  -6 3858.41 327.382  23
   2  13  -5-38.3156 135.175  16
   2  13  -5 283.215 130.909  23
   2  13  -4 5238.13 497.480  16
   2  13  -4 5050.18 390.207  23
   2  13  -3 282.975 111.805  23
   2  13  -3 365.893 152.335  22
   2  13  -3 170.856 160.785  16
   2  13  -2 172.253 101.925  23
   2  13  -2 52.6439 109.150  22
   2  13  -2 43.5530 155.319  16
   2  13  -1 2052.82 287.811  22
   2  13  -1 1452.04 293.114  16
   2  13   0 505.337 191.372   8
   2  13   0 505.973 165.150  22
   2  13   0 298.660 184.230  16
   2  13   1 2133.95 223.152   9
   2  13   1 2456.66 315.291   8
   2  13   1 2154.75 272.085  22
   2  13   1 1975.24 330.999  16
   2  13   2 2312.06 296.305   8
   2  13   2 2464.33 258.025  22
   2  13   2 2192.22 232.563   9
   2  13   3 3147.62 284.219   9
   2  13   3 2841.86 301.514   8
   2  13   4 196.551 123.356   8
   2  13   4 369.283 123.946   9
   2  13   5 393.175 112.091   9
   2  13   6 1970.73 223.435  16
   2  13   6 3770.10 253.114   9
   2  14  -6 1466.06 149.631  23
   2  14  -5 77.7540 70.0111  23
   2  14  -4 6848.27 459.673  16
   2  14  -4 6992.86 345.679  23
   2  14  -3 5992.25 309.612  23
   2  14  -3 5405.93 433.366  16
   2  14  -2 1270.70 223.912  16
   2  14  -2 1421.48 215.829   8
   2  14  -1 733.895 174.129   8
   2  14  -1 348.915 148.652  16
   2  14   0 2118.74 250.136   8
   2  14   0 1941.26 277.634  16
   2  14   1 1772.53 255.598  16
   2  14   1 2123.15 235.296   8
   2  14   2 507.334 129.667   8
   2  14   2 709.184 168.446  16
   2  14   3 3633.75 312.022  16
  -3  16   4 14558.8 508.898   8
  -3  16   3 5061.90 336.734   8
  -3  16   2 3674.47 303.524   8
  -3  16   1 9100.38 463.887   8
  -3  16   0 13882.2 570.587   8
  -3  16  -1 16298.9 607.738   8
  -3  16  -2 1829.90 221.859   8
  -3  16  -3 483.195 131.397   8
  -3  16  -4-1.35076 76.8599   8
   3 -16   5 3219.48 233.582  13
  -3  15   7 536.862 147.371   8
  -3  15   6 3546.80 305.080   8
  -3  15   5-86.3491 146.564   8
  -3  15   4 488.292 189.315   8
  -3  15   3 268.304 188.305   8
  -3  15   2 330.602 188.546   8
  -3  15   1 5920.08 476.167   8
  -3  15   0-55.6129 152.140   8
  -3  15   0 161.815 114.597  16
  -3  15   0-43.6456 157.640  31
  -3  15  -1 75.3880 96.2768  16
  -3  15  -1 0.99675 154.112  31
  -3  15  -1-46.4200 186.674   8
  -3  15  -2 116.448 106.381  16
  -3  15  -2 41.6159 148.788  31
  -3  15  -2 91.6108 73.4253  23
  -3  15  -3 6362.08 383.214  23
  -3  15  -3 5956.84 444.582  31
  -3  15  -4 1207.12 198.894  23
  -3  15  -4 1242.75 241.585  31
  -3  15  -5 103.806 117.400  31
  -3  15  -5-43.0146 79.2626  23
  -3  15  -6 7541.22 403.642  31
  -3  15  -6 8939.10 424.352  23
  -3  15  -7 282.224 93.9939  23
  -3  15  -7 144.428 80.6470  31
  -3  14   8 111.032 379.998   9
  -3  14   8-66.4743 174.932   8
  -3  14   8 328.582 396.218  32
  -3  14   7 3832.80 402.334  32
  -3  14   7 3789.18 459.320   9
  -3  14   7 4799.93 416.100   8
  -3  14   6 92.6845 180.327   8
  -3  14   6-1.00361 138.211  32
  -3  14   6-37.9394 255.115   9
  -3  14   5 5768.33 451.457   9
  -3  14   5 5655.53 468.833  32
  -3  14   5 5681.40 503.352   8
  -3  14   4 3134.76 358.872   9
  -3  14   4 3196.07 377.496  32
  -3  14   4 3342.83 428.815   8
  -3  14   3 1278.78 238.306  32
  -3  14   3 1427.00 268.918   9
  -3  14   3 1334.63 296.547   8
  -3  14   2 126.362 137.733  32
  -3  14   2 80.7195 197.429   8
  -3  14   1 3955.73 462.506   8
  -3  14   1 3667.65 444.030  31
  -3  14   1 2834.37 359.506  16
  -3  14   0 2571.91 350.189  16
  -3  14   0 2410.94 361.270  31
  -3  14  -1 12475.5 588.027  23
  -3  14  -1 12542.5 755.624  31
  -3  14  -1 12744.3 774.707  16
  -3  14  -2 2815.82 316.149  23
  -3  14  -2 2081.87 331.782  16
  -3  14  -2 2162.19 348.096  31
  -3  14  -3 2177.10 278.799  23
  -3  14  -3 1718.71 309.551  31
  -3  14  -3 2176.45 339.798  16
  -3  14  -4 1225.18 277.522  23
  -3  14  -4 648.178 214.916  31
  -3  14  -5 6240.31 440.717  23
  -3  14  -5 5949.83 497.892  31
  -3  14  -6 42910.4 1182.36  31
  -3  14  -6 43836.5 1123.45  23
  -3  14  -7 582.259 177.532  31
  -3  14  -7 1111.73 201.132  23
  -3  14  -8 7746.67 411.531  23
  -3  14  -8 7041.86 408.022  31
   3 -14   9 3095.20 255.457  13
  -3  14  -9 2627.76 210.694  31
  -3  13   9 3909.42 529.305   9
  -3  13   9 4108.93 541.210  32
  -3  13   9 4243.78 452.211   8
  -3  13   8 367.342 332.115   9
  -3  13   8 592.087 265.295  32
  -3  13   8 301.325 215.174   8
  -3  13   7 143.307 186.080  32
  -3  13   7 184.976 256.196   9
  -3  13   7-320.093 235.970   8
  -3  13   6 342.742 181.743   9
  -3  13   6 283.773 173.553  32
  -3  13   6 173.802 208.882   8
  -3  13   5-209.712 286.406   8
  -3  13   5-136.646 156.552   9
  -3  13   5 102.287 174.262  32
  -3  13   4 10771.7 753.910  32
  -3  13   4 10553.6 598.322   9
  -3  13   4 10278.6 741.845   8
  -3  13   3 2976.59 324.593   9
  -3  13   3 3494.33 448.341  32
  -3  13   3 3509.75 449.592   8
  -3  13   2 51.4217 236.708   8
  -3  13   2 54.3821 185.735  31
  -3  13   2 61.4884 139.169  32
  -3  13   1 6681.69 595.286  16
  -3  13   1 6777.52 578.298  32
  -3  13   1 6822.39 607.969  31
  -3  13   0 2549.47 394.385  31
  -3  13   0 2049.77 349.295  16
  -3  13  -1 9569.32 721.550  31
  -3  13  -1 10806.0 621.197  23
  -3  13  -1 10109.2 762.870  16
  -3  13  -2 0.82115 108.544  23
  -3  13  -2-7.46956 182.909  31
  -3  13  -2 21.0216 145.152  16
  -3  13  -3 32582.9 1115.96  23
  -3  13  -3 32945.1 1399.80  16
  -3  13  -3 31343.5 1257.65  31
  -3  13  -4 443.163 246.940  31
  -3  13  -4 456.835 206.990  23
  -3  13  -4 131.852 197.622  16
  -3  13  -5 3255.59 447.641  23
  -3  13  -5 3227.85 490.742  31
  -3  13  -6 4287.62 401.811  23
  -3  13  -7 108.758 116.833  23
  -3  13  -8 587.556 197.490  23
  -3  13  -9 1320.89 196.216  23
  -3  13 -10 91.6907 95.1583  31
   3 -13  10 7.55443 103.101  13
  -3  12  11-177.538 423.024  17
  -3  12  10 178.727 413.299  18
  -3  12  10 145.280 521.479  32
  -3  12  10 251.610 493.533   9
  -3  12  10 69.3322 626.769  17
  -3  12   9 19814.0 886.721   9
  -3  12   9 18055.0 1020.55  18
  -3  12   9 20170.6 967.534  32
  -3  12   9 21031.2 968.228   8
  -3  12   8 2491.39 412.219   8
  -3  12   8 2064.87 658.956  18
  -3  12   8 1684.31 950.422  17
  -3  12   8 1857.81 334.082  32
  -3  12   8 2024.10 359.243   9
  -3  12   7 4449.62 955.899  17
  -3  12   7 4330.32 424.468   9
  -3  12   7 2755.51 790.519  19
  -3  12   7 4022.78 502.918  32
  -3  12   7 4386.55 527.570   8
  -3  12   7 3490.64 665.639  18
  -3  12   6 8542.17 719.508  32
  -3  12   6 8790.03 594.356   9
  -3  12   6 7288.04 821.293  18
  -3  12   6 8002.60 1046.06  17
  -3  12   6 8282.49 705.727   8
  -3  12   5 1690.50 365.212   8
  -3  12   5 2206.92 323.952   9
  -3  12   5 3496.53 800.382  17
  -3  12   5 2306.50 421.317  32
  -3  12   5 2824.56 623.412  18
  -3  12   4 1002.17 266.573  32
  -3  12   4 996.829 594.268  17
  -3  12   4 1286.17 339.741   8
  -3  12   4 1288.14 243.533   9
  -3  12   3 3402.34 365.290   9
  -3  12   3 3453.69 600.738  17
  -3  12   3 3348.10 451.553  31
  -3  12   3 3353.10 463.533  32
  -3  12   3 4160.18 528.870   8
  -3  12   2 2173.57 396.548  31
  -3  12   2 2613.29 409.909  32
  -3  12   1 6770.05 595.239  32
  -3  12   1 7626.26 738.763  31
  -3  12   0 4251.14 397.724  23
  -3  12   0 4065.72 462.165  32
  -3  12   0 4309.31 514.470  31
  -3  12   0 4693.31 527.638  16
  -3  12  -1 35109.4 1160.51  23
  -3  12  -1 31834.1 1319.10  31
  -3  12  -1 33458.6 1421.34  16
  -3  12  -2 2039.65 310.551  23
  -3  12  -2 1509.69 343.679  31
  -3  12  -2 1585.14 344.191  16
  -3  12  -3 2798.62 431.918  16
  -3  12  -3 3178.11 371.197  23
  -3  12  -4 395.746 189.504  16
  -3  12  -4 469.984 214.025  23
  -3  12  -5 1291.39 324.944  16
  -3  12  -5 887.500 214.438  23
  -3  12  -6 955.564 224.864  23
  -3  12  -7 5989.53 491.996  23
  -3  12  -8 14370.6 717.226  23
   3 -12   8 11766.5 742.394  11
  -3  12  -9 8248.55 518.534  23
   3 -12   9 7310.51 570.777  11
   3 -12  10 144.208 125.111  13
  -3  12 -10 157.755 107.594  23
   3 -12  11 1798.23 191.739  13
  -3  11  12 4028.41 599.200  17
  -3  11  12 6467.41 547.616  18
  -3  11  11 9370.61 774.014   9
  -3  11  11 9944.38 771.308   7
  -3  11  11 9148.23 1047.71  17
  -3  11  11 8817.35 897.089  32
  -3  11  11 10232.5 873.760  18
  -3  11  10 1428.66 559.854   7
  -3  11  10 982.420 433.284   8
  -3  11  10 2271.21 1092.43  17
  -3  11  10 142.815 823.150  18
  -3  11  10 754.857 394.594  32
  -3  11  10 1448.99 496.345   9
  -3  11   9 1771.99 376.565  32
  -3  11   9 2098.39 446.007   7
  -3  11   9 1061.27 967.460  18
  -3  11   9 2544.40 408.386   9
  -3  11   9 1538.48 1121.63  17
  -3  11   9 2485.52 415.533   8
  -3  11   8 5078.45 1167.97  17
  -3  11   8 2882.03 991.498  18
  -3  11   8 3836.72 474.275   7
  -3  11   8 2751.57 734.588  19
  -3  11   8 3152.05 399.176   9
  -3  11   8 4779.53 588.199   8
  -3  11   8 5184.45 616.867  32
  -3  11   7 9508.75 1218.98  18
  -3  11   7 8035.05 600.174   9
  -3  11   7 6924.39 583.773   7
  -3  11   7 10345.7 1273.09  17
  -3  11   7 5790.43 872.278  19
  -3  11   7 8135.26 718.387  32
  -3  11   7 8074.09 717.380   8
  -3  11   6 118.307 186.164  32
  -3  11   6 611.022 722.327  19
  -3  11   6-4.71965 220.662   8
  -3  11   6 175.199 782.975  18
  -3  11   6 311.385 898.311  17
  -3  11   6 237.522 154.026   9
  -3  11   5 1977.08 384.958   8
  -3  11   5 720.073 645.881  18
  -3  11   5 2501.86 990.046  17
  -3  11   5 1148.05 749.426  19
  -3  11   5 1943.39 406.129  32
  -3  11   4 14996.9 765.207   9
  -3  11   4 14184.0 1133.07  17
  -3  11   4 16050.3 952.908  32
  -3  11   4 12193.9 1033.29  19
  -3  11   4 15170.7 1030.67  18
  -3  11   4 16420.1 932.951  31
  -3  11   4 15822.2 966.648   8
  -3  11   3 60559.0 1473.30   9
  -3  11   3 54633.6 3296.51   5
  -3  11   3 62490.1 1791.23  31
  -3  11   3 59754.2 1814.96  32
  -3  11   3 50395.1 1714.33  18
  -3  11   3 54849.7 1797.19  17
  -3  11   2 3810.51 490.269  32
  -3  11   2 5484.13 470.428   9
  -3  11   2 3902.55 997.716   4
  -3  11   2 5410.05 559.832  31
  -3  11   1 4892.73 532.235  32
  -3  11   1 4127.33 496.928  16
  -3  11   1 4410.11 522.131  31
  -3  11   0 21170.6 1103.34  16
  -3  11   0 21763.9 1066.54  31
  -3  11   0 19567.8 844.552  23
  -3  11   0 19217.2 976.959  32
  -3  11   0 20717.8 2372.09   4
  -3  11  -1 17335.7 819.378  23
  -3  11  -1 16471.3 875.912  32
  -3  11  -1 18823.2 1061.30  16
  -3  11  -1 17974.2 956.411  31
  -3  11  -2 15243.4 798.490  23
  -3  11  -2 15365.5 2069.29   4
  -3  11  -2 14971.5 952.407  16
  -3  11  -3 304.917 561.476   4
  -3  11  -3 298.146 214.985  16
  -3  11  -4 84086.3 2315.54  16
  -3  11  -4 85902.3 1935.53  23
  -3  11  -5 3286.68 490.410  16
  -3  11  -5 2817.71 364.954  23
  -3  11  -6 1132.86 250.558  23
   3 -11   7 7368.42 638.767  11
  -3  11  -7 6729.19 551.897  23
  -3  11  -8 11213.8 663.859  23
   3 -11   8 9631.52 735.205  11
  -3  11  -9-14.2531 81.8489  24
  -3  11  -9 125.704 130.806  23
   3 -11   9-41.1481 133.704  11
   3 -11  10 3987.96 403.479  13
  -3  11 -10 4502.33 321.595  24
  -3  11 -10 4732.47 387.669  23
   3 -11  11 2998.79 292.902  13
   3 -11  11 2705.77 359.258  11
  -3  11 -11 1970.79 203.630  24
  -3  11 -12 348.932 94.5816  24
  -3  10  13 3718.19 635.561  17
  -3  10  13 4682.52 574.299  18
  -3  10  12 1716.13 885.278  17
  -3  10  12 1656.85 665.336   7
  -3  10  12 1045.00 767.654  18
  -3  10  11 2482.81 965.811  17
  -3  10  11 2128.60 631.414   7
  -3  10  11 1000.39 961.304  18
  -3  10  11 1732.56 610.806   9
  -3  10  11 1417.56 603.125  32
  -3  10  10 3198.95 851.827  17
  -3  10  10 2499.35 428.293  32
  -3  10  10 2230.90 414.880   7
  -3  10  10 2553.17 446.775   9
  -3  10  10 2194.46 441.284   8
  -3  10  10 2311.82 982.721  18
  -3  10   9 5577.02 593.729  32
  -3  10   9 5909.02 611.602   8
  -3  10   9 3647.68 590.746  19
  -3  10   9 5970.02 526.222   9
  -3  10   9 5210.26 535.113   7
  -3  10   9 5744.04 811.403  17
  -3  10   9 5821.35 1043.40  18
  -3  10   8 13865.7 866.096   7
  -3  10   8 15329.1 833.105   9
  -3  10   8 15405.3 975.752  32
  -3  10   8 15880.4 1113.78  17
  -3  10   8 14564.9 1230.25  18
  -3  10   8 14951.1 966.862   8
  -3  10   7 17503.7 1085.00  17
  -3  10   7 15137.8 1000.39  32
  -3  10   7 12686.6 914.595  19
  -3  10   7 16309.6 830.762   9
  -3  10   7 16625.7 1325.48  18
  -3  10   7 16522.5 979.933   8
  -3  10   6 22066.6 951.717   9
  -3  10   6 22863.0 1171.69   8
  -3  10   6 22598.0 1377.45  18
  -3  10   6 25295.8 1219.17  32
  -3  10   6 24143.5 1277.44  17
  -3  10   5 2798.75 598.576  17
  -3  10   5 2530.11 417.187   8
  -3  10   5 2608.19 393.494  32
  -3  10   5 4070.13 1031.11   5
  -3  10   5 1990.81 870.558  18
  -3  10   5 2818.53 347.189   9
  -3  10   5 2329.10 624.414  19
  -3  10   4 21288.1 1083.70  32
  -3  10   4 20599.7 875.789   9
  -3  10   4 21005.0 2078.97   5
  -3  10   4 18238.4 1058.06  19
  -3  10   4 18319.7 1177.22  18
  -3  10   4 21338.4 1153.27  17
  -3  10   4 21335.0 1042.11  31
  -3  10   4 19996.2 1049.23   8
  -3  10   3 1430.82 564.425  18
  -3  10   3 2143.55 311.147   9
  -3  10   3 2518.00 729.835   4
  -3  10   3 1108.96 607.055  19
  -3  10   3 2397.85 660.899   5
  -3  10   3 3039.65 439.218  32
  -3  10   3 3719.27 732.596  17
  -3  10   3 2344.82 393.133  31
  -3  10   2 4190.66 468.634  31
  -3  10   2 3134.37 465.327  18
  -3  10   2 2990.08 842.888   4
  -3  10   2 3962.49 840.997   5
  -3  10   2 4027.52 458.768  32
  -3  10   1 6981.53 1323.86   4
  -3  10   1 4888.98 838.391   5
  -3  10   1 7294.63 604.551  31
  -3  10   0 39123.4 1382.44  31
  -3  10   0 40109.9 3085.39   4
  -3  10  -1 9678.17 1554.96   4
  -3  10  -2 434.388 165.524  23
  -3  10  -2 461.148 279.354   4
  -3  10  -3 6562.82 635.730  16
  -3  10  -3 6351.07 504.023  23
  -3  10  -3 7533.29 1416.30   4
  -3  10  -4 11843.7 703.350  23
  -3  10  -4 9930.03 692.416  15
  -3  10  -4 12241.9 856.953  16
  -3  10  -4 11057.2 1704.95   4
  -3  10  -5 4677.29 548.259  16
  -3  10  -5 4148.57 445.689  23
  -3  10  -5 4217.72 467.943  15
  -3  10  -5 4035.53 1053.57   4
  -3  10  -6 4385.19 1009.76   4
  -3  10  -6 3294.74 396.697  23
   3 -10   6 3550.79 447.944  11
  -3  10  -6 2739.26 387.567  15
  -3  10  -7 5541.84 431.729  24
  -3  10  -7 5809.22 524.733  23
   3 -10   7 6211.75 631.277  11
  -3  10  -7 5394.08 554.878  15
  -3  10  -8 33878.3 1179.89  23
  -3  10  -8 31171.8 1008.95  24
   3 -10   8 33026.1 1419.19  11
  -3  10  -9 220.101 129.833  24
  -3  10  -9 426.649 177.961  23
   3 -10   9 593.926 208.140  11
  -3  10 -10 319.044 143.829  23
  -3  10 -10-46.5625 136.127  24
   3 -10  10 111.741 173.126  11
  -3  10 -11 289.962 118.488  24
   3 -10  11 286.254 185.952  13
   3 -10  11 172.856 206.901  11
  -3  10 -11 371.589 129.503  23
  -3  10 -12 53.2638 91.0923  24
  -3  10 -13 2052.29 178.738  24
  -3   9  14 346.414 480.684  17
  -3   9  14-125.740 462.078  18
  -3   9  13-472.378 749.258  17
  -3   9  13 1085.26 658.329  18
  -3   9  12 2148.91 677.396  18
  -3   9  12 1641.93 700.598   7
  -3   9  12 2188.16 668.119  17
  -3   9  12 1973.34 908.818  32
  -3   9  11 7183.68 695.705   7
  -3   9  11 6095.10 678.853   9
  -3   9  11 6730.12 725.775  18
  -3   9  11 7237.35 764.560  32
  -3   9  11 6491.97 776.785  17
  -3   9  10 3141.62 465.960   8
  -3   9  10 3357.38 491.101  32
  -3   9  10 3047.63 453.581   7
  -3   9  10 3432.12 573.055  18
  -3   9  10 3507.65 463.925   9
  -3   9  10 4040.55 620.524  17
  -3   9   9 2197.11 396.520   7
  -3   9   9 1745.14 458.766  18
  -3   9   9 2200.65 342.778   9
  -3   9   9 2170.44 441.681  32
  -3   9   9 1567.72 342.950  19
  -3   9   9 2077.68 453.956  17
  -3   9   9 2345.25 439.886   8
  -3   9   8 9578.15 774.037   8
  -3   9   8 9151.35 644.149   9
  -3   9   8 10463.8 813.556  17
  -3   9   8 8385.51 636.954  19
  -3   9   8 9273.44 796.195  18
  -3   9   8 9129.83 794.255  32
  -3   9   7 14217.5 766.988   9
  -3   9   7 15558.8 927.301   8
  -3   9   7 15832.2 973.068  18
  -3   9   7 15323.5 928.063  17
  -3   9   7 14384.3 820.795  19
  -3   9   7 14562.5 1908.71   5
  -3   9   7 14168.5 936.065  32
  -3   9   6 1009.74 274.071   8
  -3   9   6 845.002 243.827   9
  -3   9   6 632.281 404.427  18
  -3   9   6 466.118 485.188   5
  -3   9   6 933.658 286.267  17
  -3   9   6 874.370 283.671  32
  -3   9   5 3571.23 459.913  17
  -3   9   5 3118.22 445.373  32
  -3   9   5 3002.37 340.429   9
  -3   9   5 3363.38 419.022  31
  -3   9   5 3130.80 869.364   5
  -3   9   5 3468.95 451.361   8
  -3   9   5 3235.42 599.540  18
  -3   9   4 664.796 471.397   5
  -3   9   3 1976.99 627.834   4
  -3   9   3 2019.91 567.569   5
  -3   9   2 38309.7 2726.80   4
  -3   9   2 37887.6 2383.37   5
  -3   9   1 46920.1 2488.22   5
  -3   9   1 46323.2 3044.41   4
  -3   9   0 966.891 285.609   5
  -3   9   0 1908.78 662.574   4
  -3   9  -1 2961.88 852.018   4
  -3   9  -2 15721.3 1810.49   4
  -3   9  -3 9529.34 1474.91   4
  -3   9  -4 17077.7 1942.15   4
  -3   9  -5 2299.89 377.675  16
  -3   9  -5 1699.45 645.418   4
  -3   9  -5 2105.40 297.406  23
  -3   9  -5 1826.90 312.239  15
  -3   9  -6 10886.4 590.979  24
  -3   9  -6 10645.1 674.543  23
   3  -9   6 13596.7 837.443  11
  -3   9  -6 12236.4 1763.69   4
  -3   9  -6 11165.4 765.324  15
  -3   9  -7 3873.80 381.595  24
  -3   9  -7 2377.94 587.370   4
  -3   9  -7 3537.11 409.843  23
   3  -9   7 4268.51 522.311  11
  -3   9  -7 3995.53 472.299  15
  -3   9  -8 8103.96 693.997  15
  -3   9  -8 8497.08 561.062  24
  -3   9  -8 8913.40 604.275  23
   3  -9   8 8411.83 744.109  11
  -3   9  -9-130.363 156.544  24
  -3   9  -9 37.8827 101.488  23
   3  -9   9 80.2829 148.498  11
   3  -9  10 9607.73 821.091  11
  -3   9 -10 8668.00 551.446  23
  -3   9 -10 8949.75 568.705  24
   3  -9  11-188.578 193.894  11
  -3   9 -11 120.303 125.232  24
   3  -9  11 156.800 131.952  13
  -3   9 -11 11.3817 102.355  23
  -3   9 -12 33.3131 122.165  24
   3  -9  12 3.01855 149.652  11
  -3   9 -13-8.88271 111.160  24
  -3   9 -14 2851.92 197.262  24
  -3   8  15 5282.90 492.667  18
  -3   8  14 389.855 453.132  18
  -3   8  14 1596.26 630.854  17
  -3   8  13 1187.79 407.264  18
  -3   8  13 1445.69 798.187   7
  -3   8  13 787.159 483.746  17
  -3   8  12 1867.71 557.501   7
  -3   8  12 1712.19 430.858  17
  -3   8  12 1837.19 822.409  32
  -3   8  12 1283.74 334.204  18
  -3   8  11 1947.36 359.448  18
  -3   8  11 1770.34 489.866  32
  -3   8  11 1740.47 393.080   7
  -3   8  11 1354.29 494.798   9
  -3   8  10 64.6351 272.356   8
  -3   8  10 536.025 271.721   9
  -3   8  10 396.285 292.272  17
  -3   8  10 555.125 254.639  18
  -3   8  10-0.43993 200.679  32
  -3   8  10 181.461 204.583   7
  -3   8   9 13395.7 744.047   9
  -3   8   9 12161.5 829.540  18
  -3   8   9 12601.2 899.938  17
  -3   8   9 10303.0 803.573  32
  -3   8   9 12453.1 860.288   8
  -3   8   8 1468.80 358.668  17
  -3   8   8 1847.40 352.506  32
  -3   8   8 1689.29 736.207   5
  -3   8   8 1329.05 334.525  18
  -3   8   8 1198.10 225.210   9
  -3   8   8 2244.52 417.539   8
  -3   8   7 7074.49 517.609   9
  -3   8   7 7128.36 1327.88   5
  -3   8   7 6972.88 576.436  18
  -3   8   7 6181.67 619.349  32
  -3   8   7 7167.73 625.240   8
  -3   8   6 3482.78 359.627   9
  -3   8   6 3624.24 444.964  32
  -3   8   6 3669.26 852.560   5
  -3   8   6 3714.29 434.755   8
  -3   8   5 1663.29 619.665   5
  -3   8   4 1517.58 509.122   4
  -3   8   4 2593.81 760.184   5
  -3   8   3 79977.9 3506.63   4
  -3   8   3 82910.3 3453.29   5
  -3   8   2 21595.7 1655.04   5
  -3   8   2 22302.4 1865.20   4
  -3   8   1 55108.3 2958.72   4
  -3   8   1 50797.6 2380.83   5
  -3   8   0 2038.54 454.457   5
  -3   8   0 2529.49 649.707   4
  -3   8  -1 4723.90 651.452   5
  -3   8  -1 5107.81 957.286   4
  -3   8  -2 284.890 322.964   4
  -3   8  -3 5983.09 1046.42   4
  -3   8  -4 7131.58 1207.36   4
  -3   8  -5 11396.7 1497.86   4
  -3   8  -6 1024.03 243.714  15
  -3   8  -6 719.320 222.774  23
  -3   8  -6 654.155 411.454   4
  -3   8  -7 4334.02 380.110  24
  -3   8  -7 3660.68 916.130   4
  -3   8  -7 4683.19 429.385  23
   3  -8   7 4348.68 506.966  11
  -3   8  -7 4281.98 469.736  15
  -3   8  -8 19231.0 1018.11  15
  -3   8  -8 17372.6 812.901  24
  -3   8  -8 18224.8 845.471  23
  -3   8  -8 16185.8 2018.55   4
   3  -8   8 15741.2 1001.10  11
  -3   8  -9 29.2793 107.765  23
  -3   8  -9 59.2470 126.969  24
   3  -8   9-54.2882 174.092  11
  -3   8  -9 44.7913 145.721  15
  -3   8 -10 8053.70 563.196  24
  -3   8 -10 8267.42 532.938  23
   3  -8  10 7306.42 735.624  11
   3  -8  10 7037.69 557.200  13
  -3   8 -11 2576.80 360.924  24
   3  -8  11 3810.14 622.425  11
  -3   8 -12 2431.35 309.099  24
   3  -8  12 2846.32 472.699  11
  -3   8 -13 113.553 124.866  24
  -3   8 -14 8446.34 394.175  24
  -3   7  15 102.293 452.004  17
  -3   7  15 372.394 335.729  18
  -3   7  14 1256.57 272.700  18
  -3   7  14 1098.19 376.433  17
  -3   7  13 4378.69 453.449  18
  -3   7  13 5009.96 534.158  17
  -3   7  12 3154.51 430.921  18
  -3   7  12 3405.29 470.321  17
  -3   7  12 3600.78 876.860  32
  -3   7  12 4130.23 581.442   7
  -3   7  11 13807.9 914.279   7
  -3   7  11 14136.2 853.124   9
  -3   7  11 14477.3 878.678  18
  -3   7  11 14112.1 958.174  32
  -3   7  10 1637.44 319.150   9
  -3   7  10 2397.82 434.933  32
  -3   7  10 1731.44 348.399  18
  -3   7  10 1656.81 413.346   8
  -3   7   9 45234.0 1624.79  32
  -3   7   9 46609.5 3361.49   5
  -3   7   9 47594.1 1544.90  18
  -3   7   9 43880.3 1286.86   9
  -3   7   9 47609.0 1564.89   8
  -3   7   8 14702.3 829.135  18
  -3   7   8 13483.1 690.713   9
  -3   7   8 15765.2 1861.85   5
  -3   7   8 13070.0 809.443   8
  -3   7   8 12821.0 873.697  32
  -3   7   7 843.139 417.170   5
  -3   7   6 24571.2 2091.56   5
  -3   7   5 639.695 470.753   5
  -3   7   4 1321.58 464.723   5
  -3   7   4 778.390 348.161   4
  -3   7   3 32845.0 2009.45   5
  -3   7   3 33180.3 1984.83   4
  -3   7   2 28469.2 1747.10   5
  -3   7   2 27514.4 1863.46   4
  -3   7   1 8315.54 897.702   5
  -3   7   1 8627.15 1080.67   4
  -3   7   0 666.856 348.974   4
  -3   7   0 806.032 293.744   5
  -3   7  -1 1179.21 368.824   5
  -3   7  -1 2278.39 635.236   4
  -3   7  -2 21642.4 1230.18   5
  -3   7  -2 24857.5 1918.07   4
  -3   7  -3 957.225 425.686   4
  -3   7  -4-41.0856 215.264   4
  -3   7  -5 897.268 424.324   4
  -3   7  -6 17762.9 1838.36   4
  -3   7  -7 1198.38 535.449   4
   3  -7   7 1151.19 277.017  11
  -3   7  -7 960.342 239.394  15
  -3   7  -8 427.409 148.881  24
  -3   7  -8 287.346 141.722  23
   3  -7   8 244.419 193.580  11
  -3   7  -8 550.091 196.547  15
  -3   7  -9 1213.79 213.667  23
   3  -7   9 1017.99 318.722   3
  -3   7  -9 1582.37 261.699  24
   3  -7   9 1736.16 372.141  11
  -3   7  -9 1505.33 303.499  15
   3  -7  10 979.581 220.636  13
  -3   7 -10 1222.23 231.826  24
   3  -7  10 995.207 302.503  11
  -3   7 -11 511.200 197.959  24
   3  -7  11 834.334 293.544  11
   3  -7  11 824.781 292.231  30
   3  -7  12 4103.11 545.353  11
  -3   7 -12 4448.83 422.095  24
   3  -7  12 4052.84 441.455  30
  -3   7 -13 44.4187 125.227  24
   3  -7  13 228.359 137.653  30
   3  -7  14 3776.89 318.453  30
  -3   7 -14 4797.47 333.452  24
  -3   7 -15 6392.86 297.616  24
  -3   6  16 1016.61 284.369  18
  -3   6  15 272.884 311.343  17
  -3   6  15-8.74919 151.933  18
  -3   6  14 5501.66 923.200   7
  -3   6  14 4869.98 482.809  17
  -3   6  14 5514.98 484.502  18
  -3   6  13 3688.14 465.352  17
  -3   6  13 3353.30 746.710   7
  -3   6  13 2676.26 384.779  18
  -3   6  12 5598.20 565.657  18
  -3   6  12 5457.05 643.629   7
  -3   6  12 4210.57 871.758  32
  -3   6  11 1887.72 370.049  18
  -3   6  11 1341.09 547.285   9
  -3   6  11 1615.14 470.250  32
  -3   6  11 1664.54 359.967   7
  -3   6  10 31020.2 1093.67   9
  -3   6  10 33322.7 1373.41   8
  -3   6  10 29164.9 1302.50  32
  -3   6   9 5205.69 561.038  32
  -3   6   9 5326.56 1093.63   5
  -3   6   9 4279.39 405.340   9
  -3   6   9 4566.20 505.557   8
  -3   6   8-7.25188 251.393   5
  -3   6   7 12599.1 1471.17   5
  -3   6   6 2580.68 676.179   5
  -3   6   5 3891.92 1086.66   5
  -3   6   4 33848.2 1716.81   4
  -3   6   4 34309.5 2018.82   5
  -3   6   3 105928. 3306.17   5
  -3   6   3 110902. 3208.00   4
  -3   6   2 6131.27 760.228   5
  -3   6   2 6987.30 830.117   4
  -3   6   1 17293.2 1326.00   4
  -3   6   1 16765.6 1158.73   5
  -3   6   0 13619.8 1254.71   4
  -3   6   0 13096.5 1003.53   5
  -3   6  -1 7637.44 955.092   4
  -3   6  -1 6715.03 685.328   5
  -3   6  -2 2538.03 691.054   4
  -3   6  -2 2695.77 446.350   5
  -3   6  -3 60562.5 2863.42   4
  -3   6  -3 60361.1 1923.49   5
  -3   6  -4 1617.25 484.864   4
  -3   6  -5-29.2129 299.704   4
  -3   6  -6 26130.5 2110.44   4
  -3   6  -7 25747.2 2177.06   4
  -3   6  -8 1045.89 245.906  15
   3  -6   8 1106.67 437.514   3
  -3   6  -8 968.054 233.502  24
   3  -6   8 1170.91 314.094  11
  -3   6  -8 317.382 310.321   4
  -3   6  -9 6264.30 569.854  15
   3  -6   9 5395.51 502.379  30
   3  -6   9 6156.19 641.778  11
   3  -6   9 7239.03 1108.41   3
  -3   6  -9 7575.16 538.083  24
  -3   6 -10 7388.55 720.587  24
   3  -6  10 6336.13 794.196  11
   3  -6  10 7209.79 668.495  30
  -3   6 -11 7490.06 550.234  24
   3  -6  11 6110.46 688.951  11
   3  -6  11 6817.01 593.902  30
  -3   6 -12 2210.02 351.136  24
   3  -6  12 1635.00 397.011  11
   3  -6  12 1939.57 355.793  30
   3  -6  13 884.114 225.067  30
  -3   6 -13 1108.14 208.589  24
  -3   6 -14 119.877 121.925  24
   3  -6  14 48.8122 121.417  30
  -3   6 -15 232.136 91.5009  24
   3  -6  15 580.470 139.790  30
  -3   5  16 205.825 141.728  18
  -3   5  15 9133.54 550.295  18
  -3   5  15 8668.42 525.664  17
  -3   5  14 155.486 183.301  18
  -3   5  14 837.724 843.972   7
  -3   5  14 119.912 184.494  17
  -3   5  13 10362.1 918.986   7
  -3   5  12 45.8950 268.187   7
  -3   5  12 1061.99 840.479  32
  -3   5  11 11201.4 915.691  32
  -3   5  11 11168.0 868.772   7
  -3   5  10 8514.20 614.888   9
  -3   5  10 7629.00 1318.28   5
  -3   5  10 7279.09 654.117  32
  -3   5   9 42939.6 1356.45  27
  -3   5   9 42077.1 2881.08   5
  -3   5   9 40894.6 1409.68   8
  -3   5   9 37715.0 1415.04  32
  -3   5   9 35932.3 2474.98   3
  -3   5   9 39821.1 1172.83   9
  -3   5   8 3662.93 970.576   5
  -3   5   8 571.090 334.480   3
  -3   5   7 3893.88 817.567   5
  -3   5   6 10105.4 1160.29   5
  -3   5   5 9791.38 1133.04   5
  -3   5   4 37583.3 1944.92   5
  -3   5   4 36858.2 1536.28   4
  -3   5   3 12334.9 1030.10   5
  -3   5   3 13047.3 958.121   4
  -3   5   2 3988.93 556.105   4
  -3   5   2 3964.61 577.492   5
  -3   5   1 157124. 3346.43   5
  -3   5   1 165306. 3695.92   4
  -3   5   0 222052. 4553.80   4
  -3   5   0 232597. 4004.44   5
  -3   5  -1 413.678 455.827   4
  -3   5  -2 63993.8 2551.19   4
  -3   5  -3 48451.9 2333.08   4
  -3   5  -4 58448.3 2744.86   4
  -3   5  -5 4174.32 931.475   4
  -3   5  -6 3674.50 788.198   4
  -3   5  -7 173.807 270.794   4
   3  -5   8 65701.1 3110.14   3
  -3   5  -8 61481.3 3352.48   4
  -3   5  -9 12568.2 750.328  15
   3  -5   9 12370.7 887.693  11
   3  -5   9 14004.6 1516.46   3
   3  -5   9 12325.7 744.094  30
  -3   5 -10 6318.08 520.324  24
   3  -5  10 7697.49 1190.43   3
   3  -5  10 6287.77 693.411  11
   3  -5  10 6494.90 567.459  30
  -3   5 -11 3182.17 378.881  24
   3  -5  11 3277.67 430.154  30
   3  -5  11 3096.61 520.189  11
   3  -5  12 2216.28 362.013  30
  -3   5 -12 865.320 210.570  24
  -3   5 -13 1565.90 267.940  24
   3  -5  13 1502.22 297.969  30
  -3   5 -14 2025.04 260.912  24
   3  -5  14 1382.59 265.914  30
  -3   5 -15 11.9457 82.7805  24
   3  -5  15 407.170 151.915  30
  -3   4  16-83.7687 139.783  18
  -3   4  16 54.0221 205.602  17
  -3   4  15 3844.34 369.076  17
  -3   4  15 4561.72 414.718  18
  -3   4  14 1343.31 825.942   7
  -3   4  14 1309.74 240.774  29
  -3   4  13 13266.6 1006.02   7
  -3   4  13 14500.7 783.407  30
  -3   4  13 14165.8 778.754  29
  -3   4  12 47838.7 1672.05   7
  -3   4  12 52191.3 1517.52  30
  -3   4  12 52636.4 1547.54  29
  -3   4  11 75446.7 1842.83  29
  -3   4  11 73844.7 1857.20  27
  -3   4  11 68274.4 3630.83   3
  -3   4  11 69685.4 1983.09   7
  -3   4  11 68102.6 1939.22  32
  -3   4  10 5472.13 553.492  32
  -3   4  10 5966.54 521.831  29
  -3   4  10 5359.64 982.475   3
  -3   4  10 6633.00 1164.22   5
  -3   4  10 5995.66 535.430  27
  -3   4   9 5639.24 960.622   3
  -3   4   9 4419.64 887.077   5
  -3   4   8 1829.98 509.067   3
  -3   4   8 2726.19 690.819   5
  -3   4   7 5877.11 822.387   3
  -3   4   7 5573.61 855.181   5
  -3   4   6 17541.0 1403.07   5
  -3   4   6 16940.6 1304.24   3
  -3   4   5 1569.17 442.276   3
  -3   4   5 6977.18 1065.33   5
  -3   4   4 41235.5 1310.67   4
  -3   4   4 39861.3 1831.04   5
  -3   4   3 3805.89 572.610   5
  -3   4   3 3316.97 421.643   4
  -3   4   2 2190.04 440.946   4
  -3   4   2 2913.30 502.929   5
  -3   4   1 240237. 3978.84   4
  -3   4   0 174551. 3559.34   4
  -3   4  -1 207923. 4173.71  33
  -3   4  -2 1049.18 352.439  33
  -3   4  -3 4645.40 701.207  33
  -3   4  -4 7247.28 880.274  33
  -3   4  -5 4258.92 739.601   4
  -3   4  -5 3074.85 625.803  33
  -3   4  -6 12622.8 1331.14   4
   3  -4   7 13175.1 1301.68   3
  -3   4  -7 13390.7 1436.84   4
  -3   4  -8 2987.97 743.504   4
   3  -4   8 2706.71 633.932   3
   3  -4   9-252.511 369.815   3
  -3   4  -9-25.9020 115.134  15
   3  -4   9 175.566 181.001  11
   3  -4   9 446.473 313.063  30
   3  -4  10 2674.71 662.875   3
  -3   4 -10 3021.28 368.852  24
   3  -4  10 3894.16 566.705  11
   3  -4  10 3586.18 444.072  30
  -3   4 -11 1041.65 207.887  24
   3  -4  11 1079.47 332.898  11
   3  -4  11 1667.06 324.295  30
  -3   4 -12 78.6073 124.226  24
   3  -4  12 561.770 247.066  30
   3  -4  13 19299.0 980.082  30
  -3   4 -13 20949.5 827.858  24
  -3   4 -14 2564.04 274.584  24
   3  -4  14 2294.45 340.011  30
  -3   4 -15 496.130 123.661  24
   3  -4  15 956.932 193.912  30
  -3   3  16 1501.50 224.999  17
  -3   3  16 2452.59 300.743  18
  -3   3  15 61.0366 109.356  30
  -3   3  14 719.148 802.292   7
  -3   3  14 846.905 209.891  30
  -3   3  14 616.979 189.415  29
  -3   3  13 2150.08 683.105   7
  -3   3  13 2187.73 366.139  30
  -3   3  13 1964.21 326.265  29
  -3   3  12 1238.52 395.174   7
  -3   3  12 958.226 284.163  27
  -3   3  12 827.249 292.300  29
  -3   3  11 7199.75 1132.91   3
  -3   3  11 7750.91 603.469  27
  -3   3  11 7780.58 663.922   7
  -3   3  11 7711.17 623.620  29
  -3   3  10 11822.8 1377.52   3
  -3   3  10 13587.6 770.523  27
  -3   3  10 11451.8 1426.95   5
  -3   3  10 12231.1 733.577  29
  -3   3   9 2165.68 668.143   5
  -3   3   9 2668.12 646.105   3
  -3   3   8 33953.1 2128.90   5
  -3   3   8 34540.4 2714.08   2
  -3   3   8 34917.2 2011.02   3
  -3   3   7 32736.0 1954.21   5
  -3   3   7 26347.2 2199.23   2
  -3   3   7 29844.3 1722.98   3
  -3   3   6 65465.1 3295.76   2
  -3   3   6 63937.5 2286.35   3
  -3   3   6 71480.1 2648.70   5
  -3   3   5 33658.0 1545.74   3
  -3   3   5 34922.4 2227.86   2
  -3   3   5 37138.7 1756.57   5
  -3   3   4 14358.6 1030.30   3
  -3   3   4 13463.0 1008.18   5
  -3   3   3 21765.2 1606.54   2
  -3   3   3 20907.7 882.225   4
  -3   3   3 23991.8 1260.37   5
  -3   3   2 25252.6 1092.14   4
  -3   3   1 314460. 4549.02  33
  -3   3   0 20561.7 1302.87  33
  -3   3  -1 249949. 4348.92  33
  -3   3  -2 5560.78 694.820  33
  -3   3  -3 358.655 244.386  33
  -3   3  -4 10803.8 1110.61  33
  -3   3  -5 169769. 4022.91  33
  -3   3  -6 19972.9 1431.97  33
   3  -3   6 18363.8 1333.73   3
   3  -3   7 1121.53 405.187   3
  -3   3  -7 806.222 411.818   4
  -3   3  -8 69.6078 231.170   4
   3  -3   8-11.7771 285.615   3
   3  -3   9 34593.4 1501.13  11
   3  -3   9 36705.5 1286.21  30
  -3   3 -10 5357.47 462.019  24
   3  -3  10 6969.27 1093.42   3
   3  -3  10 5917.72 666.809  11
   3  -3  10 5945.52 555.543  30
  -3   3 -11 2580.35 325.312  24
   3  -3  11 3409.24 462.617  30
  -3   3 -12 1066.84 234.180  24
   3  -3  12 1474.38 327.591  30
  -3   3 -13 191.377 151.897  24
   3  -3  13 275.338 208.889  30
  -3   3 -14 576.523 146.536  24
   3  -3  14 440.129 220.540  30
   3  -3  15 19346.7 800.089  30
  -3   3 -15 20472.0 565.945  24
   3  -3  16 1108.50 168.476  30
  -3   2  17 138.088 84.4470  18
  -3   2  16 3374.34 329.576  30
  -3   2  15 4523.05 433.926  30
  -3   2  15 3876.39 395.924  29
  -3   2  14 4160.76 463.135  29
  -3   2  14 4728.89 465.304  30
  -3   2  13 16503.2 848.059  27
  -3   2  13 18431.4 1137.78   7
  -3   2  13 18824.9 979.520  29
  -3   2  12 386.682 186.041  27
  -3   2  12-59.6800 348.263   7
  -3   2  12 91.4944 124.225  29
  -3   2  11 3364.61 415.095  27
  -3   2  11 4216.79 503.255  29
  -3   2  10 14132.1 745.863  27
  -3   2  10 12875.9 1364.63   3
  -3   2  10 13523.0 782.130  29
  -3   2   9 71812.0 2949.80   3
  -3   2   9 72034.9 4385.54   1
  -3   2   9 73768.8 3153.78   5
  -3   2   9 70024.9 4129.22   2
  -3   2   8 28161.0 2529.60   1
  -3   2   8 27970.0 1836.06   5
  -3   2   8 27462.4 2413.64   2
  -3   2   8 27082.3 1652.03   3
  -3   2   7 20768.5 2026.61   1
  -3   2   7 20715.2 1443.08   5
  -3   2   7 19743.1 1300.77   3
  -3   2   7 19318.5 1906.86   2
  -3   2   6 26571.5 1363.34   3
  -3   2   6 28499.4 2126.27   2
  -3   2   6 28354.4 2181.03   1
  -3   2   6 27485.9 1545.49   5
  -3   2   5 194.707 211.719   5
  -3   2   5 53.2911 137.975   3
  -3   2   5 6.10623 269.200   2
  -3   2   4 5602.35 894.656   2
  -3   2   4 4750.12 565.897   5
  -3   2   4 3468.86 475.769   3
  -3   2   3 8434.30 736.459   5
  -3   2   3 8060.47 698.496  33
  -3   2   2 95900.6 2271.43  33
  -3   2   2 86871.3 2922.16   2
  -3   2   1 402104. 5033.05  33
  -3   2   0 76471.0 2329.92  33
  -3   2  -1 75649.7 2464.60  33
  -3   2  -2 44649.5 1946.95  33
  -3   2  -3 53234.2 2198.16  33
  -3   2  -4 75213.8 2683.62  33
  -3   2  -5 1699.63 463.641  33
   3  -2   5 1476.59 351.728   3
  -3   2  -6 145914. 3897.23  33
   3  -2   6 143662. 3620.88   3
   3  -2   7 782.294 344.171   3
   3  -2   8 2568.51 620.130   3
   3  -2   9 86.3906 245.277   3
   3  -2   9 179.337 209.648  30
   3  -2   9 38.3702 165.557  11
  -3   2 -10 17135.8 749.048  24
   3  -2  10 16357.6 908.707  30
   3  -2  10 18158.8 1781.98   3
  -3   2 -11 18364.4 785.822  24
   3  -2  11 17538.8 968.274  30
   3  -2  12 5781.73 617.929  30
  -3   2 -12 4024.87 387.526  24
   3  -2  13 2340.66 378.146  30
  -3   2 -13 2658.23 289.361  24
  -3   2 -14 361.630 115.395  24
   3  -2  14 162.977 166.580  30
   3  -2  15 5890.44 458.566  30
   3  -2  16 1524.09 194.700  30
  -3   1  17-24.2609 123.196  18
  -3   1  16 691.546 186.626  30
  -3   1  15 1223.30 236.422  30
  -3   1  15 1098.11 234.012  29
  -3   1  14 7508.00 600.048  30
  -3   1  14 7100.80 601.534  29
  -3   1  13 18739.8 890.175  27
  -3   1  13 19403.6 1132.87   7
  -3   1  13 21333.6 1063.06  29
  -3   1  12 12379.0 737.940  27
  -3   1  12 13272.1 883.898   7
  -3   1  12 12936.0 826.900  29
  -3   1  11-26.7704 234.552   7
  -3   1  11 35.2449 131.055  29
  -3   1  11 553.259 201.058  10
  -3   1  11-17.1203 137.267  27
  -3   1  10 17600.3 814.812  27
  -3   1  10 16082.0 2162.58   2
  -3   1  10 18585.6 930.473  29
  -3   1  10 16797.7 2322.96   1
  -3   1  10 18108.3 1529.11   3
  -3   1   9 11304.1 1775.20   1
  -3   1   9 12224.7 1761.28   2
  -3   1   9 11894.6 1142.92   3
  -3   1   8 4150.07 1006.35   1
  -3   1   8 3162.38 876.591   2
  -3   1   8 3501.38 644.503   5
  -3   1   8 3487.04 577.214   3
  -3   1   7 1590.55 382.245   3
  -3   1   7 1300.55 462.721   2
  -3   1   7 2527.56 489.016   5
  -3   1   7 1966.75 659.710   1
  -3   1   6 107884. 4260.80   1
  -3   1   6 107572. 4170.58   2
  -3   1   6 107446. 2503.76   3
  -3   1   6 105790. 2765.50   5
  -3   1   5 844.585 465.204   1
  -3   1   5 954.495 405.591   2
  -3   1   5 822.747 239.009   5
  -3   1   5 707.211 215.326   3
  -3   1   4 38864.7 2179.12   2
  -3   1   4 38795.9 1095.11  33
  -3   1   4 35983.3 1133.21   3
  -3   1   4 36404.9 1375.80   5
  -3   1   3 31769.5 945.344   3
  -3   1   3 37129.7 1296.59  33
  -3   1   3 36307.4 1979.45   2
  -3   1   2 31553.5 1342.09  33
  -3   1   2 29928.0 1685.52   2
  -3   1   1 37661.0 1577.27  33
  -3   1   1 34455.1 1734.73   2
  -3   1   0 87849.4 2566.33  33
  -3   1  -1 1481.42 458.197  33
  -3   1  -2 635.527 320.232  33
  -3   1  -3 124667. 3544.11  33
   3  -1   4 31108.8 1421.06   3
  -3   1  -4 29119.2 1764.10  33
  -3   1  -5 4015.17 681.351  33
   3  -1   5 4964.91 613.255   3
  -3   1  -6 11154.0 1184.78  33
   3  -1   6 13438.0 1124.88   3
   3  -1   7 9560.81 1042.07   3
  -3   1  -7 9316.78 1058.75  33
   3  -1   8-32.6335 218.738   3
   3  -1   9 37.2072 265.382   3
   3  -1   9 217.085 152.311  30
   3  -1  10 681.687 361.253   3
  -3   1 -10 679.721 167.690  24
  -3   1 -11 1160.30 195.729  24
   3  -1  11 1551.75 327.884  30
  -3   1 -12 7256.05 465.626  24
   3  -1  12 6112.71 593.355  30
   3  -1  13 29.8515 179.507  30
   3  -1  14-101.866 165.631  30
   3  -1  15 1335.95 243.960  30
   3  -1  16 1624.49 194.463  30
  -3   0  17 478.336 107.155  30
   3   0 -16 2482.61 208.568  24
  -3   0  16 2241.79 271.328  30
  -3   0  15 4141.71 434.336  30
  -3   0  15 4031.13 426.309  29
  -3   0  14 2289.92 292.146  27
  -3   0  14 2655.29 383.829  29
  -3   0  13 3743.37 396.820  27
  -3   0  13 3650.63 456.473  29
  -3   0  12 787.666 249.503  27
  -3   0  12 1326.79 339.783  29
  -3   0  11 8874.05 1818.06   2
  -3   0  11 11842.4 694.928  27
  -3   0  11 10633.1 742.891  14
  -3   0  11 9706.92 1854.40   1
  -3   0  11 11864.6 737.734  10
  -3   0  11 11647.9 780.357  29
  -3   0  10 35993.8 3303.03   2
  -3   0  10 37428.4 3464.49   1
  -3   0  10 43240.7 1422.84  29
  -3   0  10 38304.5 1313.32  14
  -3   0   9 57.0552 383.413   2
  -3   0   9 507.461 258.426   3
  -3   0   9 128.347 312.916   1
  -3   0   8 79811.9 2520.49   3
  -3   0   8 91237.3 4599.63   2
  -3   0   8 82168.2 4509.70   1
  -3   0   7 3195.30 781.141   2
  -3   0   7 3506.30 867.547   1
  -3   0   7 3905.28 532.089   5
  -3   0   7 2889.95 436.849   3
  -3   0   6 3402.28 768.079   1
  -3   0   6 4340.73 512.346   5
  -3   0   6 4431.83 894.249   2
  -3   0   6 3418.56 425.800   3
  -3   0   5 149.794 338.524   1
  -3   0   5 103.689 133.734   5
  -3   0   5 185.449 93.6853   3
  -3   0   5-64.4434 357.949   2
  -3   0   4 118055. 2128.94  33
  -3   0   4 116519. 2406.78   5
  -3   0   4 126637. 2083.73   3
  -3   0   3 206.794 164.129  33
  -3   0   3 451.289 317.591   2
  -3   0   3 378.551 91.7927   3
  -3   0   2 98872.0 3002.67   2
  -3   0   2 96859.9 2445.02  33
  -3   0   1 2152.18 422.928  33
  -3   0   1 2247.09 462.297   2
   3   0   0 519.065 105.391   3
  -3   0   0 114.153 273.846  33
  -3   0   0 523.083 270.973   2
  -3   0  -1 1370.90 375.846  33
   3   0   1 1557.82 204.254   3
  -3   0  -2 4165.32 661.680  33
   3   0   2 4474.34 413.376   3
  -3   0  -3 13971.6 1225.93  33
   3   0   3 14286.9 856.647   3
  -3   0  -4 67898.7 2987.17  33
   3   0   4 63826.6 2149.55   3
   3   0   5 2523.88 467.919   3
  -3   0  -5 2646.25 647.477  33
   3   0   6 181257. 4103.23   3
  -3   0  -6 174320. 4783.25  33
  -3   0  -7 15986.9 1470.11  33
   3   0   7 16874.8 1382.65   3
   3   0   8 62070.5 2951.34   3
   3   0   9 3603.68 430.108  30
   3   0   9 3543.83 765.951   3
   3   0  10 19327.1 1853.53   3
   3   0  10 15922.8 911.345  30
   3   0  11 2127.96 379.450  30
   3   0  12 638.782 265.877  30
   3   0  13 4055.29 471.112  30
   3   0  14 7125.52 568.003  30
   3   0  15 2594.03 306.345  30
   3   0  16 2987.65 221.217  19
  -3  -1  17 509.477 132.636  30
  -3  -1  16 174.795 114.920  30
  -3  -1  15 251.848 172.486  29
  -3  -1  15 363.647 173.870  30
  -3  -1  14 4648.65 402.039  27
  -3  -1  14 6777.72 599.010  29
  -3  -1  13 6718.20 512.865  27
  -3  -1  13 7965.39 683.014  29
  -3  -1  12 28044.8 1053.41  27
  -3  -1  12 29182.8 1273.93  29
  -3  -1  11 18988.2 2638.07   1
  -3  -1  11 15046.9 2440.64   2
  -3  -1  11 16748.3 945.057  29
  -3  -1  11 16325.0 915.692  14
  -3  -1  10 348.680 153.409  14
  -3  -1  10 369.053 180.306  29
  -3  -1  10 552.022 191.239  10
  -3  -1  10-248.569 640.988   2
  -3  -1  10 213.610 422.124   1
  -3  -1   9 3907.82 1107.75   1
  -3  -1   9 4034.74 1025.77   2
  -3  -1   8 8675.27 797.918   3
  -3  -1   8 9873.94 1542.49   2
  -3  -1   8 9042.15 1523.01   1
  -3  -1   7 23849.9 2239.70   2
  -3  -1   7 22953.7 2219.57   1
  -3  -1   7 21936.3 1134.90   3
  -3  -1   6 4495.29 1004.51   1
  -3  -1   6 1406.29 310.189   3
  -3  -1   5 613.717 160.217   3
  -3  -1   5 658.189 426.676   1
  -3  -1   5 648.098 168.637   5
  -3  -1   4 17142.7 950.070  33
  -3  -1   4 17438.8 1563.57   1
  -3  -1   4 16643.3 571.244   3
  -3  -1   3 787.632 295.814  33
   3   1  -3 301.856 245.541   4
  -3  -1   2 8074.78 900.898   2
  -3  -1   2 8359.71 789.520  33
  -3  -1   1 133538. 3339.59   2
  -3  -1   1 131956. 3182.06  33
   3   1   0 48404.0 844.797   3
  -3  -1   0 46233.9 1830.60   2
  -3  -1   0 45116.7 1986.24  33
  -3  -1  -1 7419.08 991.471  33
   3   1   1 7164.87 453.539   3
  -3  -1  -2 37384.8 2031.70  33
   3   1   2 40759.6 1250.59   3
   3   1   3 25085.4 1136.51   3
  -3  -1  -3 23738.8 1670.64  33
  -3  -1  -4 18894.0 1571.17  33
   3   1   4 21137.0 1178.06   3
   3   1   5 66713.9 2359.07   3
  -3  -1  -5 63908.6 3013.26  33
   3   1   6 149057. 3884.01   3
  -3  -1  -6 135799. 4538.73  33
   3   1   7 256.857 237.497   3
  -3  -1  -7-132.524 257.974  33
   3   1   8-129.065 268.300   3
   3   1   9 14255.1 1529.96   3
   3   1   9 12342.0 783.084  30
   3   1  10 436.878 211.940  30
   3   1  10 440.857 270.627   3
   3   1  11 1402.30 316.848  30
   3   1  12 17941.6 996.850  30
   3   1  13 14.6991 160.554  30
   3   1  14 2451.78 326.441  30
   3   1  14 1737.47 261.590  26
   3   1  15 1900.09 241.906  30
  -3  -2  17 187.216 86.1651  30
  -3  -2  16 996.961 208.204  30
  -3  -2  15 21283.8 898.370  30
  -3  -2  15 18370.6 882.805  29
  -3  -2  14 16558.1 707.456  27
  -3  -2  14 19524.9 988.885  29
  -3  -2  13 6751.79 496.831  27
  -3  -2  13 6997.06 602.633  11
  -3  -2  13 8198.50 699.514  29
  -3  -2  12 3203.42 399.019  27
  -3  -2  12 5510.90 712.060  11
  -3  -2  12 5408.31 710.512  29
  -3  -2  11 1963.74 329.074  14
  -3  -2  11 1918.85 333.147  29
  -3  -2  11 2661.92 1054.66   2
  -3  -2  11 1714.77 288.399  11
  -3  -2  11 611.777 444.802   1
  -3  -2  10 68.6653 129.907  14
  -3  -2  10 553.486 540.452   1
  -3  -2  10 137.928 121.900  11
  -3  -2  10 263.892 180.822  29
  -3  -2   9 4892.77 1223.69   1
  -3  -2   9 6150.46 1438.71   2
  -3  -2   8 3627.11 981.523   2
  -3  -2   8 3693.35 991.669   1
  -3  -2   7 15333.2 1865.04   1
  -3  -2   6 228414. 3054.00   3
  -3  -2   6 239537. 6616.27   1
  -3  -2   5 135.374 72.8980   3
   3   2  -5 109.592 179.087   4
  -3  -2   4 3261.70 233.436   3
   3   2  -4 3617.18 597.237   4
  -3  -2   4 3337.07 713.427   1
  -3  -2   4 3658.69 519.150  33
  -3  -2   3 52537.6 2000.47  33
   3   2  -3 55460.0 2193.70   4
   3   2  -2 11808.8 1048.98   4
  -3  -2   2 13247.7 1058.36  33
  -3  -2   1 12428.2 1089.72  33
  -3  -2   1 14124.4 1148.07   2
  -3  -2   0 1247.85 388.673   2
  -3  -2   0 1372.06 433.344  33
  -3  -2  -1 260.430 129.361   2
   3   2   1 254.766 108.359   3
  -3  -2  -1 229.027 287.142  33
   3   2   2 24706.4 1048.19   3
  -3  -2  -2 28210.6 1839.28  33
   3   2   3 5352.60 572.897   3
  -3  -2  -3 4618.62 1009.37  33
   3   2   4 14966.8 1031.65   3
  -3  -2  -4 13712.9 1423.13  33
   3   2   5 12631.4 1057.11   3
  -3  -2  -5 11962.3 1367.94  33
  -3  -2  -6 19203.8 1827.52  33
   3   2   6 20998.5 1510.61   3
  -3  -2  -7-75.0038 381.698  33
   3   2   7 1110.28 432.549   3
   3   2   8 5483.15 942.712   3
   3   2   9 4143.26 464.047  30
   3   2   9 4887.66 922.015   3
   3   2  10 1614.15 567.351   3
   3   2  10 1291.39 290.882  30
   3   2  11-29.4146 125.753  18
   3   2  11 644.019 279.217  30
   3   2  12 292.277 223.581  30
   3   2  13 1388.18 288.261  26
   3   2  13 1347.31 274.011  30
   3   2  14 200.418 128.542  30
   3   2  15 125.097 88.4680  20
   3   2  15 114.504 84.0438  30
   3   3 -16 266.927 107.918  24
  -3  -3  16 73.4475 96.5973  30
  -3  -3  15 2620.72 329.491  30
  -3  -3  14 7048.94 560.574  11
  -3  -3  14 6813.81 574.544  29
  -3  -3  13 16632.7 900.221  11
  -3  -3  13 16831.9 748.264  27
   3   3 -13 17250.3 835.319  15
  -3  -3  13 17221.6 953.915  29
  -3  -3  12 19235.6 987.816  11
  -3  -3  12 20201.9 1056.31  29
  -3  -3  11 942.248 499.835   2
  -3  -3  11 2799.00 1083.62   1
  -3  -3  11 1958.26 340.396  11
  -3  -3  11 2336.55 366.755  14
  -3  -3  11 1514.85 311.610  29
  -3  -3  10-542.719 830.975   1
  -3  -3  10 191.688 568.049   2
  -3  -3  10 632.453 281.511  14
  -3  -3  10 36.1956 164.051  11
  -3  -3  10 167.189 188.500  29
  -3  -3   9 2240.09 936.603   1
  -3  -3   9 2073.78 845.504   2
  -3  -3   8 1127.14 772.974   1
  -3  -3   7 7327.99 1325.18   1
   3   3  -6 60506.0 2507.77   4
  -3  -3   6 49837.7 3092.60   1
  -3  -3   5 7179.90 732.249  33
   3   3  -5 7481.37 918.181   4
  -3  -3   5 6540.68 1032.33   1
   3   3  -4 1550.74 598.765   4
  -3  -3   4 4718.87 752.027  33
   3   3  -3 8221.08 978.829   4
  -3  -3   3 8096.49 873.769  33
   3   3  -2 31374.4 1861.51   4
  -3  -3   2 31823.1 1766.50  33
   3   3  -1 17617.8 1444.43   4
  -3  -3   1 17833.7 1344.75   2
  -3  -3   1 19436.1 1461.15  33
   3   3   0 38371.9 2166.06   4
  -3  -3   0 43013.2 1864.67   2
  -3  -3   0 41949.3 2212.56  33
   3   3   1 9940.36 671.392   3
  -3  -3  -1 9573.73 1128.64  33
  -3  -3  -1 9397.28 736.294   2
  -3  -3  -2 4811.81 822.703  33
   3   3   2 5484.55 550.829   3
  -3  -3  -3-127.050 260.315  33
   3   3   3-22.6246 124.038   3
  -3  -3  -4 73920.1 3494.76  33
   3   3   4 76730.2 2521.67   3
   3   3   5 19316.0 1404.17   3
  -3  -3  -5 18740.9 1868.00  33
  -3  -3  -6 354.069 452.373  33
   3   3   6 191.256 201.249   3
   3   3   7 18376.8 1617.61   3
  -3  -3  -7 17580.5 1914.03  33
   3   3   8 13766.3 1532.45   3
   3   3   8 11176.3 731.295  30
   3   3   9 47.3818 397.682   3
   3   3   9 570.640 183.910  18
   3   3   9 270.924 150.553  30
   3   3  10 991.266 271.616  30
   3   3  10 798.881 202.860  18
   3   3  11 6362.98 517.597  18
   3   3  11 4817.95 548.788  26
   3   3  11 5756.94 561.090  30
   3   3  12 40.2215 141.454  26
   3   3  12 316.355 161.131  18
   3   3  13 1195.92 240.865  30
   3   3  14 597.435 149.149  30
   3   3  14 751.823 173.472  20
   3   3  14 960.080 198.373  19
   3   3  15 516.887 124.623  19
   3   4 -16 1631.71 171.488  24
  -3  -4  16 1545.36 191.394  30
  -3  -4  15 5073.88 387.326  11
  -3  -4  15 5708.45 426.168  30
  -3  -4  14 15412.2 812.659  11
   3   4 -14 16190.5 735.530  15
  -3  -4  14 15324.9 820.184  29
  -3  -4  13 3164.51 416.992  29
  -3  -4  13 3365.08 422.301  11
   3   4 -13 3461.85 397.012  15
  -3  -4  12 8387.60 657.063  11
  -3  -4  12 7331.48 620.112  29
  -3  -4  11 4471.17 490.625  29
  -3  -4  11 4708.56 494.206  11
  -3  -4  11 4520.63 499.059  14
  -3  -4  10 13131.8 2258.50   1
  -3  -4  10 13085.4 806.535  29
  -3  -4  10 14533.7 841.871  14
  -3  -4  10 14273.4 834.826  11
  -3  -4  10 14925.3 2338.32   2
  -3  -4   9 18516.6 2449.19   1
  -3  -4   9 19005.1 926.628  29
  -3  -4   9 19760.6 948.182  11
  -3  -4   9 19293.1 923.547  14
  -3  -4   8 1466.33 828.854   1
  -3  -4   7 317.110 419.967   1
  -3  -4   6 6615.12 1329.38   1
   3   4  -6 4341.54 789.378   4
  -3  -4   5 2471.47 653.095   1
   3   4  -5 2916.51 646.103   4
  -3  -4   5 2425.74 535.515  33
   3   4  -4 53506.8 2674.44   4
  -3  -4   4 54685.6 2443.97  33
   3   4  -3 15.5677 202.065   4
  -3  -4   3 93.9219 218.798  33
   3   4  -2 4541.27 840.864   4
  -3  -4   2 5334.06 825.455  33
  -3  -4   1 545.709 343.690  33
   3   4  -1 483.262 323.959   4
  -3  -4   0 5349.85 858.132  33
   3   4   0 6418.92 1027.22   4
  -3  -4   0 6734.33 795.966   2
  -3  -4  -1 514.722 398.737  33
  -3  -4  -2 100592. 4082.91  33
  -3  -4  -3 59019.7 3146.20  33
   3   4   3 60184.1 2233.95   3
  -3  -4  -4 63993.2 3481.60  33
   3   4   4 66241.9 2524.77   3
   3   4   5 1460.16 438.748   3
  -3  -4  -5 1447.58 596.830  33
  -3  -4  -6 435.714 310.776  33
   3   4   6 175.139 228.601   3
   3   4   7 23398.6 1948.11   3
  -3  -4  -7 20981.6 2251.11  33
   3   4   8 1010.40 276.781  26
   3   4   8 1508.80 264.544  18
   3   4   8 1174.75 472.948   3
   3   4   8 1683.09 315.105  30
   3   4   9 2497.27 438.091  26
   3   4   9 2684.88 379.162  30
   3   4   9 2943.03 363.440  18
   3   4   9 3823.73 888.069   3
   3   4  10 15007.8 936.953  26
   3   4  10 14816.9 879.511  30
   3   4  10 15289.0 807.792  18
   3   4  11 2007.21 330.612  18
   3   4  11 3023.85 413.666  30
   3   4  12 5929.41 505.781  30
   3   4  12 6197.55 511.475  18
   3   4  13 273.540 166.224  20
   3   4  13 393.883 191.781  19
   3   4  14 457.231 136.738  20
   3   4  14 526.366 152.670  19
   3   5 -16 83.8982 72.9381  24
  -3  -5  15 1034.57 200.125  30
  -3  -5  15 571.978 161.501  11
   3   5 -15 764.106 171.889  15
  -3  -5  14 16660.9 759.935  30
  -3  -5  14 15965.3 800.824  11
   3   5 -14 17442.9 753.761  15
   3   5 -13 286.194 153.851  15
  -3  -5  13 80.4332 126.572  29
  -3  -5  13 335.246 148.633  11
  -3  -5  12 7752.45 631.690  11
  -3  -5  12 7243.76 590.626  29
   3   5 -12 9161.55 666.182  15
  -3  -5  11 8723.76 657.848  29
  -3  -5  11 9075.77 694.550  11
  -3  -5  11 8377.29 667.527  14
  -3  -5  10 5943.64 1519.66   2
  -3  -5  10 6716.57 1532.85   1
  -3  -5  10 6139.64 564.779  11
  -3  -5  10 5085.32 495.520  29
  -3  -5  10 5624.96 527.270  14
  -3  -5   9 1093.27 250.578  14
  -3  -5   9 770.719 196.293  29
  -3  -5   9 603.107 547.676   1
  -3  -5   9 996.250 235.137  11
  -3  -5   8 41867.0 1307.68  14
  -3  -5   8 41529.2 1405.78  11
  -3  -5   7 22021.3 2308.37   1
   3   5  -6 1789.59 546.626   4
  -3  -5   6 1503.36 519.791   1
   3   5  -5 6069.63 1037.51   4
   3   5  -4 65973.7 3322.01   4
  -3  -5   4 71916.3 3165.10  33
  -3  -5   3 1304.09 481.707  33
   3   5  -3 1457.48 481.975   4
   3   5  -2 11153.4 1361.67   4
  -3  -5   2 12244.0 1331.84  33
   3   5  -1 5840.03 1023.07   4
  -3  -5   1 6512.30 992.341  33
  -3  -5   0 39360.1 2504.68  33
   3   5   0 35391.9 2438.15   4
  -3  -5  -1 877.303 442.844  33
   3   5   1 683.835 431.436   4
  -3  -5  -2 13502.7 1621.12  33
  -3  -5  -3 20868.8 2058.50  33
  -3  -5  -4-214.973 308.078  33
   3   5   4-24.1312 174.377   3
  -3  -5  -5 1341.21 515.514  33
   3   5   5 580.169 291.042   3
  -3  -5  -6 10584.3 1655.76  33
   3   5   6 10759.6 1300.36   3
   3   5   7 1288.80 298.676  18
   3   5   7 1767.71 565.726   3
  -3  -5  -7 1496.92 669.946  33
   3   5   7 883.066 730.969  17
   3   5   7 742.128 227.617  26
   3   5   8 5081.25 496.184  18
   3   5   8 4545.20 952.158   3
   3   5   8 4506.68 517.593  26
   3   5   8 4791.88 442.940   9
   3   5   8 4248.23 913.499  17
   3   5   9 6029.94 946.669  17
   3   5   9 6458.80 477.437   9
   3   5   9 6845.59 571.518  18
   3   5  10-82.2221 262.034  18
   3   5  10 181.766 178.722  19
   3   5  11 419.786 366.630  18
   3   5  11 567.492 234.689  20
   3   5  11 893.631 260.047  19
   3   5  12 2423.14 352.383  20
   3   5  12 2474.65 361.944  19
   3   5  12 1518.32 523.090  18
   3   5  13 2649.80 291.967  20
   3   5  13 2636.26 305.115  19
   3   5  14 199.121 115.397  19
  -3  -6  15 2332.03 239.713  11
   3   6 -15 2475.83 210.181  24
  -3  -6  15 2151.81 199.560  30
  -3  -6  14 47.2533 122.929  11
  -3  -6  14-50.2333 106.288  30
   3   6 -14-55.1709 106.558  15
  -3  -6  13 299.978 179.163  11
   3   6 -13 215.422 132.895  15
  -3  -6  12 9294.63 675.309  11
   3   6 -12 9754.91 680.061  15
  -3  -6  11 5539.77 538.799  11
  -3  -6  11 4200.01 440.618  29
  -3  -6  10 13892.8 885.685  11
  -3  -6  10 12788.3 804.108  14
  -3  -6   9 14055.2 793.977  14
  -3  -6   9 14969.1 878.082  11
  -3  -6   8 28916.5 1114.55  14
  -3  -6   8 33068.4 1298.46  11
   3   6  -8 31919.3 1367.63  16
   3   6  -7 3768.13 497.024  16
  -3  -6   7 4197.41 515.714  11
   3   6  -6 2395.36 693.003   4
   3   6  -5 25607.9 2266.63   4
   3   6  -4 22678.0 2111.00   4
  -3  -6   4 21062.6 1891.83  33
   3   6  -3 1578.24 573.996   4
  -3  -6   3 4870.28 983.080  33
   3   6  -2 12486.1 1580.10   4
  -3  -6   2 13601.3 1572.58  33
   3   6  -1 241.035 374.373   4
  -3  -6   1-2.69019 273.968  33
  -3  -6   0 412.008 302.852  33
   3   6   0 225.598 328.267   4
   3   6   1 15909.0 1836.70   4
  -3  -6  -1 15917.7 1781.77  33
  -3  -6  -2 33228.4 2693.45  33
  -3  -6  -3 8202.13 1449.11  33
  -3  -6  -4 6945.56 1375.86  33
   3   6   5 2637.03 780.896  17
   3   6   5 2556.62 589.537  18
   3   6   5 1246.62 252.567  19
   3   6   5 1810.17 336.520  20
  -3  -6  -5 749.429 536.595  33
   3   6   6 22146.9 1105.60  20
   3   6   6 21899.0 1023.94  19
   3   6   6 19456.4 1060.15  18
  -3  -6  -6 24644.6 2663.05  33
   3   6   6 16797.6 1232.84  32
   3   6   6 20713.4 1287.73  17
   3   6   6 20050.7 1034.14  26
   3   6   7 703.231 476.726  18
   3   6   7 1287.60 347.814  20
   3   6   7 949.403 264.392  19
   3   6   8 9095.36 615.752   9
   3   6   8 8260.31 772.691  18
   3   6   8 7469.47 707.857  20
   3   6   8 9029.82 703.922  19
   3   6   8 7966.28 1004.73  17
   3   6   9 17570.4 813.856   9
   3   6   9 16035.7 993.911  20
   3   6   9 19206.0 1007.43  19
   3   6   9 15745.3 1016.76  18
   3   6   9 13450.4 1120.89  17
   3   6  10 58.8118 114.436   9
   3   6  10 129.307 590.528  17
   3   6  10 472.381 597.021  18
   3   6  10 35.9590 159.180  20
   3   6  10 33.7168 213.088  19
   3   6  11 626.314 215.280  20
   3   6  11 503.998 217.731  19
   3   6  11 817.062 615.639  18
   3   6  12 5511.91 445.231  20
   3   6  12 6148.81 474.819  19
   3   6  13 87.7082 96.2625  20
   3   6  13 237.943 184.222  19
   3   7 -15 3137.20 184.781  24
   3   7 -14 902.958 163.497  15
   3   7 -14 832.395 148.519  24
  -3  -7  14 1081.94 194.109  11
  -3  -7  14 780.432 126.173  30
  -3  -7  13 1040.40 222.082  11
  -3  -7  13 878.076 181.927  30
   3   7 -13 1028.55 220.601  15
  -3  -7  12 5659.88 522.633  11
   3   7 -12 5509.19 495.304  15
  -3  -7  11 4929.50 503.871  11
   3   7 -11 4757.30 497.876  15
  -3  -7  10 65.3347 141.456  11
  -3  -7  10-35.3293 140.191  14
  -3  -7   9 4007.21 490.433  11
  -3  -7   8 425.751 265.195  11
   3   7  -8-62.9625 153.058  22
   3   7  -8 17.4691 211.085  16
   3   7  -7 7874.88 689.186  16
   3   7  -7 8111.88 610.688  22
  -3  -7   7 8935.41 678.614  11
   3   7  -6 46732.2 3301.49   4
   3   7  -6 47215.2 1499.95  22
   3   7  -6 48498.8 1718.25  16
  -3  -7   6 53212.0 1596.55  11
   3   7  -5 21.4244 150.409  16
   3   7  -5-215.223 417.031   4
   3   7  -5 198.133 168.162  22
   3   7  -4 1000.28 489.252   4
  -3  -7   4 315.449 330.068  33
   3   7  -3 165.780 466.701   4
  -3  -7   3 527.577 445.482  33
  -3  -7   2 57307.4 3493.28  33
   3   7  -2 54319.8 3537.39   4
   3   7  -1 5297.60 1160.72   4
  -3  -7   1 5132.24 1097.32  33
  -3  -7   0 9859.11 1555.53  33
   3   7   0 8878.60 1444.39   4
  -3  -7  -1 23547.6 2340.50  33
  -3  -7  -2 1359.70 654.377  33
  -3  -7  -3 65048.7 4170.76  33
   3   7   3 63364.7 1741.72  20
   3   7   3 65705.3 1724.77  19
   3   7   3 64050.7 1861.56  18
   3   7   3 60302.1 1976.35  17
   3   7   4 8952.06 709.227  26
  -3  -7  -4 11203.7 1768.16  33
   3   7   4 10705.4 739.115  20
   3   7   4 10388.0 719.329  19
   3   7   4 10946.2 909.965  18
   3   7   4 10171.2 967.115  17
  -3  -7  -5 2105.97 890.959  33
   3   7   5 2517.27 380.032  19
   3   7   5 2771.03 746.977  18
   3   7   5 2748.22 761.584  17
   3   7   5 2087.63 601.494  32
   3   7   5 2726.94 399.311  20
  -3  -7  -6 18564.1 2427.95  33
   3   7   6 14201.6 1241.97  17
   3   7   6 16491.3 983.421  20
   3   7   6 14956.6 895.445  19
   3   7   6 15454.2 1141.39  18
   3   7   6 16402.8 1196.24  32
   3   7   7-106.921 731.397  17
   3   7   7-172.307 224.924  20
   3   7   7 157.210 196.795  19
   3   7   7 484.595 746.567  18
   3   7   8 399.118 193.158   9
   3   7   8 14.5434 201.816  20
   3   7   8-411.496 748.346  18
   3   7   8 102.788 187.039  19
   3   7   8 194.514 708.295  17
   3   7   9 127.396 125.305   9
   3   7   9 124.827 191.558  20
   3   7   9 753.303 733.478  18
   3   7   9 438.857 206.041  19
   3   7   9 273.636 613.083  17
   3   7  10 1118.90 217.639   9
   3   7  10 897.622 610.139  18
   3   7  10 1318.67 291.721  20
   3   7  10 1127.24 277.127  19
   3   7  11 1977.05 441.983  18
   3   7  11 2757.70 343.089  20
   3   7  11 2761.47 375.858  19
   3   7  12 464.471 133.376  20
   3   7  12 805.717 285.878  19
   3   7  13 116.594 256.627  19
  -3  -8  14 725.577 145.505  11
   3   8 -14 1221.09 162.729  15
   3   8 -13 8970.78 521.236  15
   3   8 -13 8980.38 388.974  24
  -3  -8  13 9498.84 562.031  11
  -3  -8  12 985.782 249.960  11
   3   8 -12 1342.92 266.860  15
   3   8 -11-99.2129 126.860  23
  -3  -8  11 160.564 154.958  11
   3   8 -11-47.0960 143.440  15
  -3  -8  10 595.262 198.859  11
   3   8 -10 393.031 210.839  15
  -3  -8   9 3746.63 452.322  11
   3   8  -8 21600.9 984.460  22
  -3  -8   8 23452.3 1129.58  11
   3   8  -8 24273.5 1225.15  16
   3   8  -7 64300.8 2022.47  16
   3   8  -7 61156.6 1711.51  22
  -3  -8   7 65255.5 1846.86  11
   3   8  -6 42584.0 3378.39   4
   3   8  -6 45720.2 1715.24  16
   3   8  -6 44752.8 1503.87  22
  -3  -8   6 47055.8 1542.42  11
   3   8  -5 12784.1 824.261  22
  -3  -8   5 13075.0 805.501  11
   3   8  -5 11634.0 1812.91   4
   3   8  -5 11271.6 863.049  16
   3   8  -4 6064.93 1308.69   4
  -3  -8   4 4795.09 996.395  33
   3   8  -4 6160.17 575.416  22
   3   8  -3 9244.72 1551.94   4
  -3  -8   3 9744.30 1550.87  33
   3   8  -3 9572.17 716.081  22
   3   8  -2 6311.17 1364.20   4
   3   8  -2 6067.11 576.128  20
   3   8  -2 5397.12 559.770  22
   3   8  -2 5586.00 550.784  21
  -3  -8   2 4081.89 1000.36  33
   3   8  -1 969.333 251.934  22
   3   8  -1 1728.25 758.772   4
   3   8  -1 1128.24 274.604  21
   3   8  -1 756.854 246.999  20
  -3  -8   1 1528.56 685.238  33
   3   8   0 793.625 406.944   4
   3   8   0 1093.85 284.124  21
   3   8   0 1420.63 308.552  20
   3   8   0 1312.93 375.721  19
  -3  -8   0 862.856 670.750  33
   3   8   1 1428.37 287.482  21
   3   8   1 1904.72 382.304  20
   3   8   1 1742.53 723.194  19
  -3  -8  -1 1764.12 665.144  33
   3   8   2 18699.8 967.949  20
   3   8   2 18846.1 993.644  21
   3   8   2 17088.6 1034.51  19
  -3  -8  -2 17843.9 2233.12  33
   3   8   3 24510.9 1012.41   8
  -3  -8  -3 30874.3 3022.63  33
   3   8   3 26579.0 1229.19  21
   3   8   3 33689.3 1309.93  20
   3   8   3 31190.0 1307.37  19
   3   8   3 30585.7 1384.39  18
   3   8   4 33137.7 1365.31  20
   3   8   4 30983.1 1303.71  21
   3   8   4 32347.0 1435.64  18
   3   8   4 33337.1 1364.91  19
  -3  -8  -4 35093.3 3330.43  33
   3   8   5 9871.18 744.905  20
   3   8   5 8712.40 780.443  19
   3   8   5 9108.69 858.171  18
   3   8   5 6966.96 901.449  17
   3   8   6 3653.75 479.499  20
   3   8   6 3062.88 503.837  19
   3   8   6 3016.78 684.588  18
   3   8   6 2391.86 734.630  17
   3   8   7 915.832 548.434  18
   3   8   7 1683.26 345.925  20
   3   8   7 1515.15 453.141  19
   3   8   7 498.803 664.399  17
   3   8   7 1509.90 295.907   9
   3   8   8 10605.0 762.867  20
   3   8   8 10941.5 792.966  19
   3   8   8 9449.78 866.667  18
   3   8   8 10419.3 647.453   9
   3   8   9 1086.35 215.842   9
   3   8   9 368.875 417.581  18
   3   8   9 1046.83 263.654  20
   3   8   9 1053.42 414.553  19
   3   8  10 10980.5 520.812   9
   3   8  10 10848.2 649.354  20
   3   8  10 11772.5 767.054  19
   3   8  11 9256.01 512.111  20
   3   8  11 9523.71 672.322  19
   3   8  12 846.022 368.155  19
  -3  -9  13 3699.85 317.795  11
   3   9 -13 3286.71 276.166  15
  -3  -9  12 532.806 151.767  11
   3   9 -12 456.617 150.864  15
   3   9 -11 939.434 203.785  15
   3   9 -11 661.731 146.543  23
  -3  -9  11 891.721 220.916  11
  -3  -9  10 8147.53 604.518  11
   3   9 -10 7483.63 575.786  15
  -3  -9   9 51.7133 131.896  11
   3   9  -9 15.6243 123.103  15
   3   9  -8 561.690 193.763  15
   3   9  -8 573.101 190.585  22
   3   9  -8 425.047 152.381  16
  -3  -9   8 355.688 169.415  11
  -3  -9   7 5275.96 525.474  11
   3   9  -7 4903.58 569.526  16
   3   9  -7 5836.72 535.827  22
   3   9  -6 709.587 222.927  22
  -3  -9   6 913.127 253.427  11
   3   9  -6 654.149 225.695  16
   3   9  -5 3121.02 468.421  16
   3   9  -5 3608.98 444.135  22
  -3  -9   5 3665.45 438.451  11
   3   9  -4 2620.91 443.534  16
   3   9  -4 3249.87 436.618  22
   3   9  -4 1942.20 500.250   4
  -3  -9   4 2724.41 385.915  11
   3   9  -3 738.012 264.038  22
   3   9  -3-123.517 355.067   4
  -3  -9   3 485.944 376.806  33
   3   9  -2 6584.59 608.211  22
   3   9  -2 5877.20 1299.07   4
  -3  -9   2 6300.12 1336.88  33
   3   9  -1 23048.1 1136.14  22
   3   9  -1 23446.8 1130.33  21
   3   9  -1 21900.1 1122.09  20
  -3  -9   1 22164.6 2531.42  33
   3   9  -1 21980.3 2606.73   4
   3   9   0 16244.5 970.178  22
   3   9   0 16811.2 960.551  21
   3   9   0 16486.3 1003.18  20
   3   9   0 15441.6 983.263  19
  -3  -9   0 16756.2 2236.66  33
  -3  -9  -1 1773.28 697.155  33
   3   9   1 3229.32 435.527  22
   3   9   1 2828.58 410.520  21
   3   9   1 3234.63 474.000  20
   3   9   1 2901.63 645.402  19
   3   9   2 5156.94 549.005  22
   3   9   2 5145.64 542.630  21
   3   9   2 4782.19 526.236  20
   3   9   2 3834.94 783.424  19
   3   9   3 5534.22 502.046   8
   3   9   3 6259.68 590.763  22
   3   9   3 6733.68 606.150  21
   3   9   3 6017.82 609.732  20
   3   9   3 6118.99 916.189  19
   3   9   4 278.983 220.457  20
   3   9   4 463.982 167.848  22
   3   9   4 417.125 723.678  19
   3   9   4 742.048 231.450  21
   3   9   4 560.779 214.992   8
   3   9   5 6968.04 640.708  20
   3   9   5 6727.85 930.154  19
   3   9   6 2911.12 375.267   9
   3   9   6 2747.17 416.964  20
   3   9   6 1988.78 745.707  19
   3   9   6 2352.12 504.618  18
   3   9   7 1056.99 280.176  20
   3   9   7 1163.18 674.335  19
   3   9   7 1313.10 426.802  18
   3   9   7 862.393 227.571   9
   3   9   8 1802.07 271.369   9
   3   9   8 1490.06 305.472  20
   3   9   8 1459.91 680.133  19
   3   9   8 1221.69 383.881  18
   3   9   9 1125.06 250.317  20
   3   9   9 791.396 170.534   9
   3   9  10 3313.69 322.514  20
   3   9  10 3386.94 620.808  19
   3   9  10 3915.03 273.789   9
   3   9  11 1114.02 435.908  19
  -3 -10  12 1390.75 201.860  11
   3  10 -12 935.538 156.877  15
   3  10 -11 1667.47 190.749  23
  -3 -10  11 1880.88 258.997  11
   3  10 -11 1611.32 226.092  15
   3  10 -10 1559.27 225.667  23
  -3 -10  10 1786.78 268.686  11
   3  10 -10 2023.02 271.874  15
  -3 -10   9 847.928 229.748  11
   3  10  -9 1199.81 248.865  15
   3  10  -8 21068.6 1046.82  16
  -3 -10   8 21809.1 999.230  11
   3  10  -8 21514.7 938.882  15
   3  10  -7 638.749 198.476  22
  -3 -10   7 711.224 217.602  11
   3  10  -7 485.972 198.225  16
   3  10  -7 521.785 183.145  15
  -3 -10   6 25531.6 1083.51  11
   3  10  -6 24853.9 1021.48  15
   3  10  -6 25012.3 1103.78  22
   3  10  -6 25218.9 1253.60  16
   3  10  -5 7162.30 627.733  22
  -3 -10   5 6814.85 574.850  11
   3  10  -5 6473.93 662.191  16
   3  10  -4 8443.50 768.422  16
   3  10  -4 8352.52 668.772  22
  -3 -10   4 7838.09 611.326  11
   3  10  -3 12479.8 828.878  22
  -3 -10   3 11651.9 732.584  11
   3  10  -3 13407.9 974.503  16
   3  10  -2 23894.5 1142.67  22
   3  10  -1 2016.18 364.058  22
   3  10   0 926.382 250.084  20
   3  10   0 774.641 234.448  22
   3  10   1 4728.10 520.740  22
   3  10   1 4127.04 505.187  21
   3  10   1 4114.11 528.913  20
   3  10   2 368.452 159.266   8
   3  10   2 584.679 212.690  22
   3  10   2 416.015 184.592  21
   3  10   2 394.407 240.842  20
   3  10   2 530.812 654.597  19
   3  10   3 1278.85 273.061   8
   3  10   3 1358.85 271.009  22
   3  10   3 922.398 235.933  21
   3  10   3 1104.91 306.488  20
   3  10   3 1601.81 812.353  19
   3  10   4 9879.21 671.967  21
   3  10   4 12506.8 831.374  20
   3  10   4 11594.4 1152.80  19
   3  10   4 11469.8 686.139   8
   3  10   5-159.527 161.814   9
   3  10   5 1.11689 171.618  20
   3  10   5 372.423 896.057  19
   3  10   6 5794.34 554.273  20
   3  10   6 5722.88 1017.18  19
   3  10   6 4922.59 429.690   9
   3  10   7 1115.23 218.708   9
   3  10   7 1149.38 267.769  20
   3  10   7 1149.18 874.121  19
   3  10   8 3745.51 389.385  20
   3  10   8 3618.55 324.823   9
   3  10   8 4695.79 806.658  19
   3  10   9 3357.98 263.711   9
   3  10   9 2619.58 293.439  20
   3  10   9 3763.33 669.777  19
   3  10  10 244.456 418.823  19
  -3 -11  11 4583.26 326.252  11
   3  11 -10 6189.16 359.593  23
  -3 -11  10 6114.40 407.635  11
   3  11 -10 6224.26 386.701  15
   3  11  -9 2879.48 288.917  23
  -3 -11   9 2820.20 303.197  11
   3  11  -9 2989.57 297.099  15
   3  11  -8 6636.03 462.711  15
  -3 -11   8 5929.72 475.424  11
   3  11  -7 4311.19 382.191  15
   3  11  -7 4139.76 467.526  16
  -3 -11   7 4320.93 414.541  11
   3  11  -6 940.110 227.464  22
  -3 -11   6 746.987 196.002  11
   3  11  -6 842.631 236.408  16
   3  11  -5 26932.2 1110.76  22
  -3 -11   5 24215.9 977.799  11
   3  11  -5 26026.8 1235.74  16
   3  11  -4 402.412 218.492  22
  -3 -11   4 88.0958 113.639  11
   3  11  -4 249.472 195.437  16
   3  11  -3 269.011 156.916  22
   3  11  -3 93.1615 181.183  16
   3  11  -2 20497.3 1158.40  16
   3  11  -2 20581.1 1015.87  22
   3  11  -1-57.7557 154.605  22
   3  11   0 5468.10 552.050  22
   3  11   1 29840.2 1185.42  22
   3  11   2 724.393 216.787   8
   3  11   2 827.966 217.758  22
   3  11   2 955.377 300.686  20
   3  11   3 3885.47 392.487   9
   3  11   3 3526.34 372.510  22
   3  11   3 4134.79 500.513  20
   3  11   3 4241.19 411.619   8
   3  11   4 162.961 140.495   8
   3  11   4 255.306 145.634   9
   3  11   4 440.264 237.255  20
   3  11   5 6823.22 476.979   9
   3  11   5 7265.28 598.065  20
   3  11   5 6090.74 919.227  19
   3  11   6 775.885 197.283   9
   3  11   6 187.015 199.391  20
   3  11   6-146.673 744.469  19
   3  11   7 24.8360 148.706  20
   3  11   7 930.504 646.406  19
   3  11   7 522.796 153.351   9
   3  11   8 4854.89 303.351   9
   3  11   8 4485.05 343.162  20
   3  12  -9 253.983 93.9487  23
  -3 -12   9 100.571 63.6065  11
   3  12  -8 177.601 97.7375  23
  -3 -12   8 20.0360 73.2319  11
   3  12  -7-26.9241 100.575  23
  -3 -12   7-77.8156 81.8239  11
  -3 -12   6 3600.06 328.198  11
   3  12  -6 4040.45 442.111  16
   3  12  -5 4997.44 502.811  16
   3  12  -5 5568.81 464.385  22
   3  12  -4 41.2509 129.774  22
   3  12  -4-60.3228 160.100  16
   3  12  -3 360.327 187.794  22
   3  12  -3 289.059 183.367  16
   3  12  -2 1025.31 241.247  22
   3  12  -2 751.537 250.923  16
   3  12  -1 7759.00 678.016  16
   3  12  -1 9336.91 630.570  22
   3  12   0 8322.52 593.321  22
   3  12   0 8482.04 570.830   8
   3  12   1 8759.78 498.773   9
   3  12   1 9908.95 609.025  22
   3  12   1 8949.41 570.894   8
   3  12   2 8043.32 515.480  22
   3  12   2 7697.64 502.099   8
   3  12   2 7209.80 460.782   9
   3  12   3 1066.52 195.545   9
   3  12   3 1022.49 202.313   8
   3  12   4 182.646 118.527   9
   3  12   5 958.682 176.951   9
   3  12   6 259.333 105.980   9
   3  12   7 3436.56 234.882   9
   3  13  -8 2467.53 184.170  23
   3  13  -7 6338.02 337.478  23
   3  13  -6 6145.75 357.887  23
   3  13  -5 590.432 168.746  16
   3  13  -5 654.879 139.549  23
   3  13  -4 780.296 148.406  23
   3  13  -4 582.202 180.955  16
   3  13  -3 4810.79 449.996  16
   3  13  -3 4871.28 338.269  23
   3  13  -3 5736.34 425.236  22
   3  13  -2 32.2779 74.8534  23
   3  13  -2 46.2337 100.839  22
   3  13  -2 35.0476 136.648  16
   3  13  -1 882.768 195.046   8
   3  13  -1 1270.63 221.959  22
   3  13  -1 645.267 210.184  16
   3  13   0 1431.53 220.274   8
   3  13   0 1723.99 242.954  22
   3  13   0 1322.83 264.164  16
   3  13   1 7.30691 101.769   8
   3  13   1 247.029 107.770  22
   3  13   1 61.0323 70.5892   9
   3  13   1 60.8237 125.423  16
   3  13   2 1074.71 155.664   9
   3  13   2 894.728 209.079  16
   3  13   3 1460.17 243.467  16
   3  13   3 1851.59 203.664   9
   3  13   4 1701.07 175.971   9
   3  13   4 1301.45 212.927  16
   3  13   5 202.591 84.8178   9
   3  13   5 4.16728 75.7044  16
   3  14  -4 1433.92 181.745  16
   3  14  -3 302.024 108.115  16
   3  14  -2 524.249 137.360  16
   3  14  -1 5633.05 375.589  16
   3  14   0 3958.58 321.988  16
   3  14   1 947.621 161.326  16
  -4  16   4 193.089 112.303   8
  -4  16   3 899.074 176.336   8
  -4  16   2 411.202 130.669   8
  -4  16   1 1291.14 201.169   8
  -4  16   0 5460.02 353.362   8
  -4  16  -1 559.091 144.702   8
  -4  16  -2 318.952 115.814   8
  -4  16  -2 580.039 152.918  31
  -4  16  -3 537.216 134.329   8
  -4  16  -3 471.236 136.722  31
   4 -16   4 1027.03 149.848  13
  -4  16  -4 878.582 146.015  31
   4 -16   5 1602.21 181.326  13
  -4  16  -5 1187.98 154.736  31
  -4  15   7 406.030 155.956   8
  -4  15   6 944.660 198.083   8
  -4  15   6 1131.53 217.188  32
  -4  15   5 3545.36 322.666  32
  -4  15   5 2960.70 317.593   8
  -4  15   4 4037.90 360.420  32
  -4  15   4 3827.53 358.134   8
  -4  15   3 424.591 186.295   8
  -4  15   3 678.268 170.623  32
  -4  15   2 3312.84 324.523  32
  -4  15   2 3269.54 348.140   8
  -4  15   1 1804.66 296.359   8
  -4  15   0 3442.80 362.020   8
  -4  15   0 4025.44 401.582  31
  -4  15  -1 787.656 200.892   8
  -4  15  -1 1005.27 261.809  31
  -4  15  -2-33.6584 76.1284  23
  -4  15  -2-10.2656 180.539  31
  -4  15  -3 10499.2 501.780  23
  -4  15  -3 9769.45 591.787  31
  -4  15  -4 409.647 147.689  31
  -4  15  -4 572.288 139.566  23
  -4  15  -5 1185.99 220.982  31
  -4  15  -5 1052.67 177.579  23
  -4  15  -6 2268.72 228.788  23
  -4  15  -6 2296.84 251.182  31
   4 -15   7 275.953 107.201  13
  -4  15  -7 298.165 107.933  31
   4 -15   8 2568.89 206.805  13
  -4  14   9 813.734 392.018  32
  -4  14   8 255.279 230.041  32
  -4  14   8 370.898 211.894   8
  -4  14   7 7601.57 611.559   9
  -4  14   7 6791.68 497.885  32
  -4  14   7 7443.15 517.615   8
  -4  14   6 31.7139 157.790  32
  -4  14   6 224.753 400.298   9
  -4  14   5 250.983 208.944   8
  -4  14   5-134.453 346.864   9
  -4  14   5 379.687 175.528  32
  -4  14   4 327.576 220.415   8
  -4  14   4 557.463 324.161   9
  -4  14   4 101.041 159.763  32
  -4  14   3-59.4849 200.399   8
  -4  14   3-39.8923 177.567  32
  -4  14   2 287.329 157.355  32
  -4  14   2 730.331 245.929   8
  -4  14   2 804.437 261.773  31
  -4  14   1 2590.81 365.265   8
  -4  14   1 2404.79 385.405  31
  -4  14   1 2117.93 313.538  32
  -4  14   0 299.834 168.352  32
  -4  14   0 1054.52 348.694  31
  -4  14  -1 47.6715 133.767  16
  -4  14  -1 218.976 228.251  31
  -4  14  -2 516.060 180.413  23
  -4  14  -2 406.255 176.213  16
  -4  14  -2 294.267 192.924  31
  -4  14  -3 5329.66 423.324  23
  -4  14  -3 4597.97 461.622  31
  -4  14  -4-125.840 198.792  31
  -4  14  -4 235.179 138.674  23
  -4  14  -5-25.0956 177.403  31
  -4  14  -5 330.206 152.499  23
  -4  14  -6 2744.59 360.925  23
  -4  14  -6 1612.71 421.250  31
  -4  14  -7 158.625 134.284  23
  -4  14  -7 269.457 177.873  31
  -4  14  -8 4855.07 354.488  31
  -4  14  -8 5852.74 361.207  23
   4 -14   8 5753.18 419.900  13
   4 -14   9-56.9953 93.1325  13
  -4  14  -9-107.330 102.465  31
  -4  13  10 5699.00 580.843  32
  -4  13   9 4116.47 436.749  32
  -4  13   9 3688.61 446.687   8
  -4  13   8 2746.91 538.744   9
  -4  13   8 1916.15 609.054  17
  -4  13   8 2896.74 376.274  32
  -4  13   8 3028.73 392.041   8
  -4  13   7 620.943 572.395  17
  -4  13   7 28.9657 369.353   9
  -4  13   7 403.871 211.717  32
  -4  13   7 123.421 209.111   8
  -4  13   6 507.210 283.777   8
  -4  13   6 137.073 278.836   9
  -4  13   6 253.693 536.366  17
  -4  13   6 380.580 230.724  32
  -4  13   5 21001.7 897.700   9
  -4  13   5 21945.4 1071.26  32
  -4  13   5 21155.3 1065.53   8
  -4  13   4 2770.83 352.605   9
  -4  13   4 2651.79 410.603  32
  -4  13   4 3269.53 452.767   8
  -4  13   3 5273.57 573.154  31
  -4  13   3 4548.93 551.371   8
  -4  13   3 4610.47 445.587   9
  -4  13   3 5158.27 553.368  32
  -4  13   2 5620.94 552.739  31
  -4  13   2 6036.02 579.176  32
  -4  13   2 5971.09 587.310   8
  -4  13   1 4772.07 504.690  32
  -4  13   1 5058.05 537.234  31
  -4  13   0 1085.58 261.417  32
  -4  13   0 1408.25 339.459  31
  -4  13  -1 4956.40 429.781  23
  -4  13  -1 4211.98 448.719  32
  -4  13  -1 4325.54 510.974  31
  -4  13  -1 3932.30 455.705  16
  -4  13  -2 2154.45 362.101  31
  -4  13  -2 3216.64 369.683  23
  -4  13  -2 2772.28 396.565  16
  -4  13  -3 259.328 180.834  16
  -4  13  -3-320.589 212.394  31
  -4  13  -4 386.868 191.550  23
  -4  13  -4 426.792 235.316  31
  -4  13  -5 26238.9 1012.27  23
  -4  13  -6 1514.23 266.901  23
  -4  13  -7 941.653 223.382  23
  -4  13  -8 1092.85 220.160  23
  -4  13  -9 12470.0 542.921  23
   4 -13   9 12551.0 615.544  13
   4 -13  10 4509.28 313.771  13
  -4  12  11 4010.90 605.963  17
  -4  12  11 4159.25 440.829  18
  -4  12  10 5010.84 578.720   7
  -4  12  10 3542.36 815.629  17
  -4  12  10 3536.28 521.178  18
  -4  12  10 5502.12 544.283  32
  -4  12   9 659.763 273.932   8
  -4  12   9-234.655 907.117  17
  -4  12   9 386.043 196.333  32
  -4  12   9 216.788 513.807  18
  -4  12   9 1114.19 544.601   9
  -4  12   9 800.194 342.533   7
  -4  12   8 125.124 534.472  18
  -4  12   8 194.359 166.326   7
  -4  12   8 17.1403 946.776  17
  -4  12   8-4.79876 215.335  32
  -4  12   8 57.1155 377.545   9
  -4  12   8 183.279 209.449   8
  -4  12   7 57.2791 183.551  32
  -4  12   7 174.581 274.994   9
  -4  12   7-31.2363 228.128   8
  -4  12   7 125.407 542.672  18
  -4  12   7-10.2116 901.985  17
  -4  12   6 2163.52 609.356  18
  -4  12   6 4413.78 548.529  32
  -4  12   6 2627.70 373.218   9
  -4  12   6 4676.84 963.517  17
  -4  12   6 4336.62 526.178   8
  -4  12   5 989.168 321.858   8
  -4  12   5 217.631 750.964  17
  -4  12   5 574.921 231.520  32
  -4  12   5 624.832 480.910  18
  -4  12   5 741.109 237.860   9
  -4  12   4 2048.99 663.426  17
  -4  12   4 1856.94 293.426   9
  -4  12   4 2134.55 385.180  32
  -4  12   4 1806.19 358.565  31
  -4  12   4 2444.69 401.636   8
  -4  12   3 3236.61 466.516  32
  -4  12   3 2812.45 342.217   9
  -4  12   3 2701.55 435.754  31
  -4  12   3 3581.23 492.197   8
  -4  12   2 17768.6 986.914  32
  -4  12   2 16169.0 964.162  31
  -4  12   1 6018.44 588.381  32
  -4  12   1 5993.33 591.563  31
  -4  12   0 13889.8 888.797  31
  -4  12   0 13432.1 873.669  32
  -4  12   0 14115.8 710.280  23
  -4  12  -1 767.548 279.026  23
  -4  12  -1 155.539 235.515  32
  -4  12  -1 527.492 399.403  31
  -4  12  -1-15.5986 139.501  16
  -4  12  -2 296.984 157.125  23
  -4  12  -2 384.922 176.234  16
  -4  12  -2 350.287 187.384  32
  -4  12  -2 385.641 244.491  31
  -4  12  -3 4015.01 426.294  23
  -4  12  -3 3753.31 475.357  16
  -4  12  -4 1908.67 315.128  23
  -4  12  -4 1547.69 320.147  16
  -4  12  -5 764.833 216.489  23
  -4  12  -6 16025.5 800.167  23
  -4  12  -7 704.970 201.167  23
  -4  12  -8 1567.56 261.054  23
   4 -12   9 181.991 175.978  13
  -4  12  -9 236.006 142.071  23
   4 -12  10 12307.3 603.205  13
   4 -12  11 4846.27 305.191  13
  -4  11  12 641.569 654.343  17
  -4  11  12 609.800 392.166  18
  -4  11  11 688.640 481.672  32
  -4  11  11 1364.76 930.411  17
  -4  11  11 555.130 476.622   7
  -4  11  11 1274.56 657.384  18
  -4  11  10 9754.63 674.854   7
  -4  11  10 8259.84 1127.80  17
  -4  11  10 9364.56 849.156   9
  -4  11  10 7335.82 1016.74  18
  -4  11  10 8593.39 666.954  32
  -4  11   9 849.444 463.095   9
  -4  11   9 1091.98 274.215   7
  -4  11   9 776.590 286.725   8
  -4  11   9 1020.25 969.457  18
  -4  11   9 1118.01 296.796  32
  -4  11   9 752.413 861.321  17
  -4  11   8 9027.65 1044.51  17
  -4  11   8 8384.07 646.132   7
  -4  11   8 9544.57 752.776   8
  -4  11   8 6851.71 1134.02  18
  -4  11   8 9625.36 698.737   9
  -4  11   8 9620.78 762.588  32
  -4  11   7 3410.94 435.852   9
  -4  11   7 2931.67 815.844  17
  -4  11   7 2575.29 940.411  18
  -4  11   7 3574.22 515.328  32
  -4  11   7 3353.90 475.061   8
  -4  11   6 240.824 168.202   9
  -4  11   6-361.991 317.498   8
  -4  11   6 165.514 199.858  32
  -4  11   6 322.502 795.195  18
  -4  11   6-131.729 723.086  17
  -4  11   5-589.370 617.282  18
  -4  11   5 347.247 272.461   8
  -4  11   5 507.135 222.636   9
  -4  11   5 434.476 740.562  17
  -4  11   5 269.928 218.126  32
  -4  11   4 53147.1 1456.35   9
  -4  11   4 56813.2 1835.08  32
  -4  11   4 49175.3 3458.55   5
  -4  11   4 45627.5 1644.73  18
  -4  11   4 56031.0 1847.68  17
  -4  11   4 59947.1 1810.34  31
  -4  11   4 54021.1 1737.85   8
  -4  11   3 8669.32 576.528   9
  -4  11   3 7854.52 1314.15   5
  -4  11   3 8148.58 715.290  18
  -4  11   3 9219.71 707.476  32
  -4  11   3 9257.31 704.118  31
  -4  11   3 9376.30 712.842   8
  -4  11   2 8801.36 1535.14   4
  -4  11   2 10721.5 769.762  32
  -4  11   2 10364.3 749.858  31
  -4  11   1 1053.39 328.580  32
  -4  11   1 928.239 625.402   4
  -4  11   1 2210.10 420.801  31
  -4  11   0 20114.3 841.586  23
  -4  11   0 18795.7 1017.76  32
  -4  11   0 21205.2 1078.05  31
  -4  11  -1 580.098 224.787  32
  -4  11  -1 1350.83 808.240   4
  -4  11  -1 1192.66 239.679  23
  -4  11  -1 898.533 255.672  16
  -4  11  -2 22133.3 1112.13  16
  -4  11  -2 21828.9 928.043  23
  -4  11  -2 20107.0 998.345  32
  -4  11  -2 22683.0 2531.39   4
  -4  11  -3 37125.8 1360.74  32
  -4  11  -3 43100.8 1582.03  16
  -4  11  -3 41221.2 3417.12   4
  -4  11  -4 6445.09 564.132  23
  -4  11  -4 4370.82 1223.71   4
  -4  11  -4 4229.24 535.511  16
  -4  11  -5 23182.3 1001.23  23
  -4  11  -6 514.974 183.988  23
  -4  11  -7 6250.55 538.580  23
   4 -11   7 7275.43 657.912  11
   4 -11   8 2164.12 501.483  11
  -4  11  -8 2322.24 335.730  23
  -4  11  -8 1789.23 243.520  24
  -4  11  -9 3926.16 324.514  24
  -4  11  -9 4233.29 391.932  23
   4 -11  10 831.318 314.796  13
  -4  11 -10 673.838 150.403  24
  -4  11 -10 911.965 201.381  23
   4 -11  11 10034.2 516.402  13
  -4  11 -11 10266.6 438.436  24
  -4  11 -12 5224.69 258.969  24
  -4  10  13 469.741 497.116  18
  -4  10  13 1316.20 685.550  17
  -4  10  12 2979.71 796.879  17
  -4  10  12 3722.59 627.283   7
  -4  10  12 3483.37 786.201  18
  -4  10  12 3330.89 778.933  32
  -4  10  11 2963.86 894.139  18
  -4  10  11 3592.82 480.127   7
  -4  10  11 2780.55 503.014  32
  -4  10  11 3507.73 733.710  17
  -4  10  10 1007.93 875.179  18
  -4  10  10 1375.85 341.915  32
  -4  10  10 923.091 246.390   7
  -4  10  10 959.634 417.891   8
  -4  10  10 2692.59 614.189  17
  -4  10  10 1335.51 581.334   9
  -4  10   9 5239.30 882.374  18
  -4  10   9 4951.10 569.386   9
  -4  10   9 5014.15 665.553  17
  -4  10   9 4861.39 550.442   8
  -4  10   9 4599.11 533.682  32
  -4  10   8 6409.09 638.061   8
  -4  10   8 6182.44 920.620  18
  -4  10   8 7061.06 591.868   9
  -4  10   8 6369.77 635.846  32
  -4  10   8 6407.53 697.624  17
  -4  10   7 8376.56 724.389  17
  -4  10   7 6877.53 597.604   9
  -4  10   7 6196.64 928.429  18
  -4  10   7 7436.28 716.102  32
  -4  10   7 7008.29 672.417   8
  -4  10   6 317.004 194.861  32
  -4  10   6 595.157 198.092   9
  -4  10   6 800.034 463.920   5
  -4  10   6 916.018 794.757  18
  -4  10   6 548.676 235.046   8
  -4  10   6 1009.14 385.967  17
  -4  10   5 1741.65 364.077  31
  -4  10   5 2282.84 340.591   9
  -4  10   5 2459.31 486.249  17
  -4  10   5 1542.78 288.567   6
  -4  10   5 2685.18 831.219   5
  -4  10   5 968.329 780.871  18
  -4  10   5 2184.72 368.183  32
  -4  10   5 2254.01 389.107   8
  -4  10   4 953.241 332.601  32
  -4  10   4 432.915 604.203  18
  -4  10   4 409.945 398.153  17
  -4  10   4 711.133 475.484   5
  -4  10   4 472.089 220.978   9
  -4  10   4 370.959 262.146  31
  -4  10   4 1203.83 419.734   8
  -4  10   3 10062.6 731.827  32
  -4  10   3 9295.32 707.680  31
  -4  10   3 8544.71 546.529   9
  -4  10   3 8705.25 1296.78   5
  -4  10   3 7960.96 715.591  18
  -4  10   3 8292.38 1312.84   4
  -4  10   2 28.9773 312.025   4
  -4  10   2 135.315 255.448   5
  -4  10   2 357.111 225.590  32
  -4  10   2 80.8095 195.308  31
  -4  10   1 3280.03 425.266  32
  -4  10   1 3256.50 747.249   5
  -4  10   1 3286.98 413.307  31
  -4  10   1 3736.74 953.450   4
  -4  10   0 270.626 345.075   4
  -4  10  -1 1634.73 647.166   4
  -4  10  -2 1201.89 578.765   4
  -4  10  -2 1073.32 211.224  23
  -4  10  -3 7191.75 534.235  23
  -4  10  -3 7827.39 1389.88   4
  -4  10  -3 7026.72 622.836  16
  -4  10  -4 3350.77 401.019  23
  -4  10  -4 2862.77 426.953  16
  -4  10  -5 4824.42 448.590  23
  -4  10  -5 5969.80 1289.04   4
  -4  10  -6 12246.5 717.314  23
   4 -10   6 11518.8 827.060  11
  -4  10  -6 11457.1 599.939  24
  -4  10  -6 12011.6 1838.69   4
  -4  10  -7 26472.2 934.497  24
  -4  10  -7 29062.3 1090.63  23
   4 -10   7 30286.8 1370.60  11
  -4  10  -8 1918.79 275.126  24
  -4  10  -8 1887.88 294.805  23
   4 -10   8 1982.29 393.090  11
   4 -10   9 4457.88 570.819  11
  -4  10  -9 4133.64 397.566  23
  -4  10  -9 4191.62 384.812  24
   4 -10  10-73.1196 210.956  13
  -4  10 -10 27.7495 105.855  24
  -4  10 -10-82.0433 127.977  23
   4 -10  10-147.129 178.720  11
   4 -10  11 4016.52 376.736  13
  -4  10 -11 4241.76 338.978  24
  -4  10 -12 6671.05 368.237  24
  -4  10 -13 5266.42 267.197  24
  -4   9  14 871.737 510.779  18
  -4   9  14 913.753 580.688  17
  -4   9  13 859.410 619.228  18
  -4   9  13 1941.74 667.116   7
  -4   9  13 1867.93 572.599  17
  -4   9  12 88.3948 429.724  17
  -4   9  12-386.991 475.439  18
  -4   9  12 63.1739 393.872   7
  -4   9  12 493.137 661.816  32
  -4   9  11 6350.30 582.421   7
  -4   9  11 6524.55 843.999   9
  -4   9  11 6579.41 660.580  17
  -4   9  11 6829.73 684.563  18
  -4   9  11 6633.88 638.101  32
  -4   9  10 1316.37 381.556  17
  -4   9  10 1020.39 292.993   7
  -4   9  10 1131.47 522.400   9
  -4   9  10 932.072 384.362  18
  -4   9  10 1028.70 263.601  32
  -4   9  10 1242.09 412.866   8
  -4   9   9 51.4089 218.760   8
  -4   9   9-132.149 313.409  18
  -4   9   9-129.192 256.105  17
  -4   9   9 283.650 219.101  32
  -4   9   9 118.473 291.357   9
  -4   9   8 621.777 232.050   8
  -4   9   8 648.599 319.986  18
  -4   9   8 795.885 278.338  17
  -4   9   8 657.891 221.981   9
  -4   9   8 819.137 274.725  32
  -4   9   7 1032.01 301.161   8
  -4   9   7 1490.35 406.291  18
  -4   9   7 1357.51 268.412   9
  -4   9   7 2169.04 875.177   5
  -4   9   7 1561.25 353.160  17
  -4   9   7 972.868 301.325  32
  -4   9   6 2222.36 314.675   9
  -4   9   6 2169.05 376.245  32
  -4   9   6 2009.28 438.292  18
  -4   9   6 2374.87 358.294   6
  -4   9   6 2715.96 830.719   5
  -4   9   6 2161.74 356.838  17
  -4   9   6 2337.25 374.330   8
  -4   9   5 11136.6 763.392  32
  -4   9   5 10931.2 700.571   8
  -4   9   5 12516.5 1602.36   5
  -4   9   5 11726.5 741.331  17
  -4   9   5 9029.27 744.597  18
  -4   9   5 11518.2 668.288   9
  -4   9   5 11782.5 745.864  31
  -4   9   5 10772.9 694.833   6
  -4   9   4 5084.92 1006.59   5
  -4   9   3 6523.35 1098.86   4
  -4   9   3 8250.98 1200.37   5
  -4   9   2 20346.7 1767.10   5
  -4   9   2 18677.0 1862.90   4
  -4   9   1 14432.4 1663.66   4
  -4   9   1 14007.5 1405.55   5
  -4   9   0 922.185 447.644   4
  -4   9   0 1131.72 369.810   5
  -4   9  -1-38.3677 348.779   4
  -4   9  -2 2758.13 783.614   4
  -4   9  -3 21047.6 2114.15   4
  -4   9  -4 741.845 502.883   4
  -4   9  -4 1442.92 256.553  23
  -4   9  -5 18047.1 838.010  23
  -4   9  -5 18032.4 2081.01   4
  -4   9  -6 4992.09 409.844  24
  -4   9  -6 5085.57 462.243  23
   4  -9   6 4768.42 532.306  11
  -4   9  -6 5562.24 1168.59   4
  -4   9  -7 1873.65 648.886   4
  -4   9  -7 1187.24 231.189  24
  -4   9  -7 1382.64 267.541  23
   4  -9   7 1215.37 317.071  11
  -4   9  -8 9723.82 602.844  24
  -4   9  -8 9426.23 616.856  23
   4  -9   8 9740.90 812.290  11
  -4   9  -9 3151.01 353.374  24
   4  -9   9 2993.36 479.530  11
  -4   9  -9 3239.15 357.872  23
   4  -9  10 11863.3 734.709  13
  -4   9 -10 12710.6 666.200  24
  -4   9 -10 12065.8 639.368  23
   4  -9  10 10554.7 866.686  11
   4  -9  11 2350.79 320.518  13
  -4   9 -11 2641.04 306.746  24
  -4   9 -12 5891.93 393.451  24
  -4   9 -13 165.980 96.7310  24
  -4   9 -14 1230.16 132.803  24
  -4   8  15 1046.68 403.392  18
  -4   8  15 1507.46 449.232  17
  -4   8  14 152.425 638.390   7
  -4   8  14 961.044 420.862  18
  -4   8  14 1087.61 452.864  17
  -4   8  13 2527.92 384.562  18
  -4   8  13 1695.97 594.298   7
  -4   8  13 2734.39 429.503  17
  -4   8  12 31259.0 1270.06   7
  -4   8  12 31439.1 1238.27  17
  -4   8  12 29307.7 1133.14  18
  -4   8  12 28331.3 1320.80  32
  -4   8  11 272.329 699.756   9
  -4   8  11 327.221 246.007  32
  -4   8  11 823.185 262.521  18
  -4   8  11 675.798 249.421   7
  -4   8  11 1071.04 337.342  17
  -4   8  10 3581.49 461.803  18
  -4   8  10 4530.54 610.379   9
  -4   8  10 3690.90 488.967  32
  -4   8  10 4120.91 582.087   8
  -4   8   9 2536.60 468.779   8
  -4   8   9 2508.70 414.236  18
  -4   8   9 3548.56 480.635   9
  -4   8   8 12292.0 699.163   9
  -4   8   8 10825.9 1580.16   5
  -4   8   8 12433.8 783.231  18
  -4   8   8 11504.3 811.307  32
  -4   8   8 12193.1 789.669   8
  -4   8   7 1199.70 329.831   8
  -4   8   7 1272.54 299.275   6
  -4   8   7 1262.67 272.681  18
  -4   8   7 933.900 288.874  32
  -4   8   7 1220.22 746.356   5
  -4   8   7 1546.56 259.049   9
  -4   8   6 274.046 154.103   9
  -4   8   6-181.867 196.054   8
  -4   8   6 441.991 453.097   5
  -4   8   6 260.621 155.561  32
  -4   8   5 2721.10 748.832   5
  -4   8   4 37095.9 2463.87   5
  -4   8   3 27438.5 2006.29   5
  -4   8   3 26541.0 1954.29   4
  -4   8   2 18512.9 1565.95   5
  -4   8   2 19358.7 1715.17   4
  -4   8   1 7685.35 963.527   5
  -4   8   1 7376.15 1067.34   4
  -4   8   0 11229.0 1106.72   5
  -4   8   0 10589.5 1340.17   4
  -4   8  -1 12978.5 1496.46   4
  -4   8  -1 11526.6 1069.72   5
  -4   8  -2 7285.04 818.411   5
  -4   8  -2 7422.09 1162.60   4
  -4   8  -3 1482.05 802.026   4
  -4   8  -4 10638.4 1471.49   4
  -4   8  -5 75825.5 3968.68   4
  -4   8  -6 666.372 174.317  24
  -4   8  -6 744.774 196.406  23
   4  -8   6 185.607 125.011  11
  -4   8  -6 27.6338 393.338   4
  -4   8  -7 4446.69 1101.61   4
  -4   8  -7 4232.98 441.427  24
  -4   8  -7 4125.49 398.720  23
   4  -8   7 3993.48 621.428  11
  -4   8  -8 12481.7 702.435  24
  -4   8  -8 11034.7 647.867  23
  -4   8  -8 9831.50 1611.46   4
   4  -8   9 5965.94 550.258  13
  -4   8  -9 6672.08 501.311  24
   4  -8   9 5260.27 644.589  11
  -4   8  -9 5985.68 478.528  23
   4  -8  10 1042.11 249.745  13
  -4   8 -10 1293.95 265.532  24
  -4   8 -10 1160.43 221.384  23
   4  -8  10 781.786 298.571  11
   4  -8  11 1306.37 241.936  13
   4  -8  11 1574.04 379.007  11
  -4   8 -11 2170.37 291.904  24
  -4   8 -12 1319.28 241.417  24
  -4   8 -13 1744.60 220.515  24
  -4   8 -14 3357.57 238.901  24
  -4   7  15 969.404 305.697  18
  -4   7  15 314.572 361.889  17
  -4   7  14 1669.31 334.113  17
  -4   7  14 1642.51 289.529  18
  -4   7  14 1323.20 718.634   7
  -4   7  13 5620.81 686.308   7
  -4   7  13 5685.81 547.963  17
  -4   7  13 5769.83 504.821  18
  -4   7  12 5415.39 562.625   7
  -4   7  12 5194.02 512.168  18
  -4   7  12 4683.54 734.349  32
  -4   7  11 10475.3 781.424   7
  -4   7  11 9908.15 874.024   9
  -4   7  11 11289.9 762.936  18
  -4   7  11 10066.3 808.297  32
  -4   7  10 4418.59 597.490   9
  -4   7  10 4280.84 502.124  18
  -4   7  10 3748.77 504.682  32
  -4   7  10 3673.59 580.589   8
  -4   7   9 9886.90 720.039  18
  -4   7   9 7713.31 717.101  32
  -4   7   9 8673.00 624.829   9
  -4   7   9 8731.59 741.906   8
  -4   7   9 9906.05 1678.94   5
  -4   7   8 661.423 251.540  32
  -4   7   8-82.6281 437.045   5
  -4   7   8 291.746 176.650  18
  -4   7   8 202.348 172.382   8
  -4   7   8 489.067 240.500   9
  -4   7   7 3492.84 930.188   5
  -4   7   6 15860.7 1689.72   5
  -4   7   5 614.801 465.579   5
  -4   7   4-50.9865 292.914   5
  -4   7   3 1222.43 401.159   4
  -4   7   3 1611.69 541.138   5
  -4   7   2 11990.5 1256.74   5
  -4   7   2 7702.72 1083.78   4
  -4   7   1 96.5101 235.870   4
  -4   7   1 398.761 319.944   5
  -4   7   0 21386.3 1459.05   5
  -4   7   0 20813.0 1694.61   4
  -4   7  -1 35017.6 1793.51   5
  -4   7  -1 39150.3 2418.94   4
  -4   7  -2 1841.46 565.789   4
  -4   7  -2 1001.67 308.615   5
  -4   7  -3 3246.37 786.315   4
  -4   7  -3 2168.26 456.701   5
  -4   7  -4 4078.05 906.654   4
  -4   7  -5 257.950 415.168   4
  -4   7  -6 12339.2 1605.47   4
  -4   7  -7 114.003 318.188   4
  -4   7  -7 652.238 195.451  24
  -4   7  -7 405.837 136.253  23
   4  -7   7 413.449 235.798  11
  -4   7  -8-227.742 293.349   4
  -4   7  -8 101.512 128.119  24
  -4   7  -8 56.6590 126.531  23
   4  -7   8-5.52828 149.473  11
   4  -7   8 261.464 298.115   3
  -4   7  -9 627.977 215.888  24
  -4   7  -9 432.934 160.461  23
   4  -7   9 1395.45 356.599  11
   4  -7   9 1122.34 260.582  13
   4  -7  10 10576.2 700.448  13
  -4   7 -10 11083.5 663.366  24
   4  -7  10 9598.70 873.883  11
  -4   7 -11 13649.3 717.509  24
   4  -7  11 11307.9 925.850  11
   4  -7  11 12504.6 767.996  30
  -4   7 -12 2890.49 316.651  24
   4  -7  12 2500.57 355.608  30
  -4   7 -13 1387.67 216.918  24
   4  -7  13 773.476 204.940  30
  -4   7 -14 95.9504 99.3505  24
  -4   6  16 706.430 244.023  18
  -4   6  15 525.673 172.354  18
  -4   6  15 375.448 238.088  17
  -4   6  14 9732.15 625.460  17
  -4   6  14 9497.69 901.202   7
  -4   6  14 9191.70 598.009  18
  -4   6  13 296.233 399.079   7
  -4   6  13 72.1160 172.810  18
  -4   6  12 7748.41 621.573  18
  -4   6  12 5965.13 612.610   7
  -4   6  12 5923.81 777.854  32
  -4   6  11 9140.34 733.617  32
  -4   6  10 6450.66 1238.57   5
  -4   6  10 6027.39 664.414   9
  -4   6  10 5039.46 533.369  32
  -4   6   9 18898.3 2017.30   5
  -4   6   9 18331.6 869.758   9
  -4   6   9 18491.8 985.747  32
  -4   6   9 19225.9 973.806   8
  -4   6   8 3931.42 414.783  27
  -4   6   8 4658.24 491.414   6
  -4   6   8 5333.99 1109.19   5
  -4   6   8 4773.71 546.679   8
  -4   6   7 3435.58 754.725   5
  -4   6   6 10804.5 1296.09   5
  -4   6   5 11380.9 1282.19   5
  -4   6   4 484.876 211.695   4
  -4   6   4 745.749 362.802   5
  -4   6   3 10172.6 1078.44   5
  -4   6   3 9519.32 940.639   4
  -4   6   2 67495.9 2589.12   4
  -4   6   2 65228.1 2548.67   5
  -4   6   1 5466.79 842.192   4
  -4   6   1 9928.13 1050.08   5
  -4   6   0 17887.5 1289.11   5
  -4   6   0 18310.6 1516.56   4
  -4   6  -1 242753. 5670.96   4
  -4   6  -2 384.913 331.991   4
  -4   6  -3 8932.95 1153.44   4
  -4   6  -4 37721.8 2430.87   4
  -4   6  -5 12495.4 1488.15   4
  -4   6  -6 13031.7 1566.94   4
  -4   6  -7 1890.89 746.593   4
  -4   6  -8 390.942 487.670   4
   4  -6   8 1223.56 459.887   3
  -4   6  -8 1173.85 232.098  24
  -4   6  -8 1050.17 211.444  23
   4  -6   8 1293.02 339.244  11
   4  -6   8 1178.32 266.051  13
   4  -6   9 1704.92 550.121   3
   4  -6   9 1967.54 342.958  13
  -4   6  -9 1533.04 267.656  24
   4  -6   9 1608.67 373.861  11
   4  -6   9 1401.15 271.717  30
  -4   6 -10 15653.6 785.356  24
   4  -6  10 14354.7 1055.73  11
   4  -6  10 15268.3 838.268  13
   4  -6  10 15850.8 908.850  30
  -4   6 -11 3001.78 377.974  24
   4  -6  11 3497.12 442.796  30
  -4   6 -12 3691.62 368.026  24
   4  -6  12 3905.39 455.271  30
   4  -6  13 530.325 197.573  30
  -4   6 -13 410.045 147.373  24
  -4   6 -14 3175.04 269.559  24
   4  -6  14 2635.18 303.703  30
  -4   6 -15 266.565 77.3583  24
  -4   5  16 4062.62 333.594  17
  -4   5  16 6489.57 389.405  18
  -4   5  15 1468.13 239.660  18
  -4   5  15 1564.56 266.757  17
  -4   5  14 1001.87 696.612   7
  -4   5  14 702.326 205.650  18
  -4   5  13 1929.39 424.413   7
  -4   5  13 1869.28 274.910  29
  -4   5  12 1454.68 336.582   7
  -4   5  12 898.493 204.612  29
  -4   5  12 1503.80 726.368  32
  -4   5  11 6596.50 692.143  32
  -4   5  11 8000.18 640.972  29
  -4   5  10 16115.1 948.911   9
  -4   5  10 14249.7 796.021  29
  -4   5  10 15472.0 1788.40   5
  -4   5  10 13900.1 866.841  32
  -4   5  10 15469.2 868.496  27
  -4   5   9 1935.10 442.272   8
  -4   5   9 1245.17 253.053  32
  -4   5   9 1152.98 249.575  27
  -4   5   9 1890.08 600.661   5
  -4   5   9 1303.18 391.450   9
  -4   5   8 9067.15 1277.39   5
  -4   5   7 939.512 543.470   5
  -4   5   6 43175.1 2375.47   5
  -4   5   5 4310.06 722.865   5
  -4   5   4 51109.4 1783.61   4
  -4   5   4 58684.7 2506.80   5
  -4   5   3 125435. 3465.64   5
  -4   5   3 106773. 2760.10   4
  -4   5   2 15903.7 1166.71   4
  -4   5   2 14981.1 1164.00   5
  -4   5   1 27337.9 1610.32   4
  -4   5   0 263.957 285.382   4
  -4   5  -1 2831.87 673.344   4
  -4   5  -2 247843. 5333.85  33
  -4   5  -2 259140. 5576.97   4
  -4   5  -3 64298.7 2778.39  33
  -4   5  -3 63388.3 2861.66   4
  -4   5  -4 49041.7 2503.04  33
  -4   5  -4 52202.8 2726.96   4
  -4   5  -5 799.785 437.932   4
  -4   5  -6 10456.7 1334.24   4
  -4   5  -7 60860.7 3404.58   4
  -4   5  -8 27870.8 1001.69  24
   4  -5   8 29345.1 1382.52  11
   4  -5   8 33184.1 2263.15   3
  -4   5  -8 28734.8 2413.28   4
   4  -5   8 33913.6 1245.04  30
   4  -5   9 106.398 217.394   3
   4  -5   9 116.426 163.624  13
  -4   5  -9 351.324 155.753  24
   4  -5   9 176.879 177.589  11
   4  -5   9 303.426 201.254  30
  -4   5 -10 607.238 182.397  24
   4  -5  10 1042.44 278.815  30
  -4   5 -11 24074.1 949.024  24
   4  -5  11 24234.5 1125.53  30
  -4   5 -12 3280.93 354.840  24
   4  -5  12 5313.47 529.380  30
   4  -5  13 3123.68 404.503  30
  -4   5 -13 3664.97 333.628  24
  -4   5 -14 2765.08 253.895  24
   4  -5  14 2160.12 307.140  30
  -4   5 -15 302.933 87.4378  24
   4  -5  15 327.590 130.194  30
  -4   4  16 643.931 158.288  18
  -4   4  16 544.234 164.901  17
  -4   4  15 76.8331 183.018  18
  -4   4  15 145.915 105.260  29
  -4   4  14 533.836 700.788   7
  -4   4  14 692.016 161.466  29
  -4   4  13 4637.25 580.979   7
  -4   4  13 3721.61 399.305  30
  -4   4  13 4833.65 464.033  29
  -4   4  12 16.1044 178.065   7
  -4   4  12 44.7958 116.412  29
  -4   4  12 241.628 156.860  27
  -4   4  11 4388.52 475.679  27
  -4   4  11 4059.13 465.616  29
  -4   4  10 2122.14 376.786  27
  -4   4  10 2089.96 329.185  10
  -4   4  10 3047.59 437.539  29
  -4   4   9 1431.85 624.827   5
  -4   4   8 1439.25 499.086   5
  -4   4   7 18609.6 2086.40   2
  -4   4   7 25474.2 1870.80   5
  -4   4   6 239.902 245.645   5
  -4   4   5 5580.70 769.870   5
  -4   4   4 13746.5 765.522   4
  -4   4   4 14809.1 1172.17   5
  -4   4   3 597.911 217.446   4
  -4   4   3 659.123 320.855   5
  -4   4   2 34625.5 1571.68   4
  -4   4   1 1861.42 484.506  33
  -4   4   0 225376. 4698.50  33
  -4   4  -1 799.819 389.425  33
  -4   4  -2 13337.5 1234.45  33
  -4   4  -3 26338.1 1724.09  33
  -4   4  -4 135762. 3997.74  33
  -4   4  -5 235.906 184.396  33
  -4   4  -6 24494.8 1819.42  33
  -4   4  -7 863.330 470.035   4
   4  -4   7 1344.67 410.443   3
   4  -4   8 6146.02 618.434  11
   4  -4   8 7169.91 1030.32   3
  -4   4  -8 7541.76 1203.24   4
   4  -4   9 768.231 387.583   3
  -4   4  -9 1364.07 278.103  24
   4  -4   9 1079.30 344.127  11
   4  -4   9 1332.46 368.032  30
   4  -4  10 739.662 368.128   3
  -4   4 -10 966.691 214.740  24
   4  -4  10 1195.52 341.483  30
  -4   4 -11 20453.1 863.771  24
   4  -4  11 20143.8 1043.65  30
  -4   4 -12 15235.4 716.414  24
   4  -4  12 14930.1 899.336  30
  -4   4 -13 373.530 151.943  24
   4  -4  13 459.285 208.272  30
  -4   4 -14 238.472 108.832  24
   4  -4  14 323.213 164.026  30
  -4   4 -15 1870.77 157.830  24
   4  -4  15 1703.83 236.659  30
  -4   3  16 2587.55 257.007  17
  -4   3  16 4789.85 378.267  18
  -4   3  15 473.555 145.586  30
  -4   3  15 73.3488 100.357  29
  -4   3  14 3639.74 747.746   7
  -4   3  14 3797.64 374.842  30
  -4   3  14 3533.24 389.106  29
  -4   3  13 379.251 228.178  29
  -4   3  13 70.7775 204.290  27
  -4   3  13-148.911 371.051   7
  -4   3  12 37174.1 1331.09  27
  -4   3  12 35775.2 1385.39   7
  -4   3  12 39535.7 1268.12  10
  -4   3  12 39397.7 1390.61  29
  -4   3  11 7533.54 611.033  27
  -4   3  11 8044.18 598.472  10
  -4   3  11 8528.31 657.716  29
  -4   3  10 4186.93 442.380  27
  -4   3  10 4365.46 469.731  29
  -4   3  10 2721.67 614.563   3
  -4   3  10 4096.58 419.801  10
  -4   3  10 3827.53 429.222  14
  -4   3   9 534.297 201.464   3
  -4   3   9-1139.21 602.636   2
  -4   3   8 19295.4 2211.13   2
  -4   3   8 20814.9 1542.58   3
  -4   3   8 19792.0 1615.82   5
  -4   3   7 703.264 263.772   3
  -4   3   7 865.430 360.791   5
  -4   3   7 716.828 510.993   2
  -4   3   6 8588.15 836.459   3
  -4   3   6 9423.32 985.294   5
  -4   3   6 8669.90 1328.65   2
  -4   3   5 1247.42 414.092   5
  -4   3   5 1219.38 535.416   2
  -4   3   4 32721.9 1672.03   5
  -4   3   4 26460.3 935.573   4
  -4   3   3 4860.06 887.062   2
  -4   3   3 5521.53 661.387  33
  -4   3   2 3971.31 582.080  33
  -4   3   1 28862.3 1598.70  33
  -4   3   0 63950.1 2556.39  33
  -4   3  -1 193902. 4427.20  33
  -4   3  -2 40489.1 2092.29  33
  -4   3  -3-214.837 325.769  33
  -4   3  -4 4274.46 857.275  33
  -4   3  -5 7236.62 1040.96  33
   4  -3   6 115.557 165.724   3
  -4   3  -6 566.407 396.373  33
   4  -3   7 2099.67 544.297   3
   4  -3   8 400.197 250.826   3
  -4   3  -8 585.276 349.218   4
   4  -3   9 1356.52 516.640   3
  -4   3  -9 1839.92 276.372  24
   4  -3   9 1961.32 353.817  30
  -4   3 -10 20046.7 849.067  24
   4  -3  10 19062.3 1853.67   3
   4  -3  10 17905.5 1003.25  30
  -4   3 -11 10294.0 606.860  24
   4  -3  11 15155.7 928.951  30
  -4   3 -12 119.183 136.372  24
   4  -3  12 381.112 241.918  30
  -4   3 -13 5638.21 407.730  24
   4  -3  13 4038.91 469.497  30
  -4   3 -14 649.101 142.683  24
   4  -3  14 214.420 167.963  30
   4  -3  15 2315.78 274.408  30
  -4   2  17 1363.47 160.214  18
  -4   2  16 2118.81 232.189  30
  -4   2  15 14299.9 710.908  30
  -4   2  15 14097.1 734.910  29
  -4   2  14 3424.74 669.624   7
  -4   2  14 4759.63 495.608  30
  -4   2  14 4219.70 466.201  29
  -4   2  13 295.848 167.875  27
  -4   2  13 633.955 466.323   7
  -4   2  13 209.132 145.747  29
  -4   2  12 2414.23 393.654  27
  -4   2  12 3505.44 498.101   7
  -4   2  12 3319.43 438.778  29
  -4   2  11 826.585 219.127  27
  -4   2  11 541.295 156.969   7
  -4   2  11 707.679 207.667  10
  -4   2  11 872.203 248.853  14
  -4   2  11 827.174 229.059  29
  -4   2  10 403.880 186.794  29
  -4   2  10 772.929 232.146  14
  -4   2  10 409.328 154.179  27
  -4   2  10 479.601 199.108  10
  -4   2   9 1631.05 414.492   3
  -4   2   9 1757.52 801.915   2
  -4   2   8 47057.5 2157.15   3
  -4   2   8 45377.5 2276.74   5
  -4   2   8 40894.1 3165.69   2
  -4   2   7 43069.4 1886.66   3
  -4   2   7 43089.2 3050.57   2
  -4   2   7 44878.2 2119.96   5
  -4   2   6 180442. 3531.40   3
  -4   2   6 186614. 5966.05   2
  -4   2   6 184298. 4023.61   5
  -4   2   5 5443.92 655.218   5
  -4   2   5 5687.32 1018.38   2
  -4   2   4 28700.7 1444.29   5
  -4   2   4 27857.6 1317.29  33
  -4   2   4 32371.6 2233.66   2
  -4   2   3 40091.1 1700.39  33
  -4   2   3 46352.7 2552.08   2
  -4   2   2 12325.3 1293.92   2
  -4   2   2 14666.9 1103.27  33
  -4   2   1 964.029 366.662  33
  -4   2   0 6953.47 851.442  33
  -4   2  -1 36550.4 1952.41  33
  -4   2  -2 48409.5 2356.07  33
  -4   2  -3 245.408 288.309  33
  -4   2  -4 101637. 3552.24  33
   4  -2   5 36033.0 1769.17   3
  -4   2  -5 33420.4 2108.25  33
   4  -2   6 2363.77 502.596   3
  -4   2  -6 2624.55 592.447  33
   4  -2   7 5455.73 820.372   3
  -4   2  -7 5227.07 866.372  33
   4  -2   8 17365.6 1564.54   3
   4  -2   9 473.741 375.643   3
  -4   2  -9 156.742 133.524  24
   4  -2   9 90.1824 149.435  30
   4  -2  10-321.616 452.106   3
  -4   2 -10 201.205 125.857  24
   4  -2  10 44.2540 157.496  30
  -4   2 -11 8239.66 518.643  24
   4  -2  11 9328.24 746.395  30
  -4   2 -12 3528.41 330.262  24
   4  -2  12 3695.23 506.636  30
  -4   2 -13 1944.47 234.123  24
   4  -2  13 1885.94 339.675  30
   4  -2  14 689.288 231.870  30
   4  -2  15 833.291 183.232  30
  -4   1  17 397.463 107.207  18
  -4   1  16 195.987 147.655  30
  -4   1  15 760.158 195.569  30
  -4   1  15 429.038 153.020  29
  -4   1  14 1450.36 255.573  27
  -4   1  14 2050.80 336.221  29
  -4   1  13 461.394 173.054  27
  -4   1  13 377.009 190.160  29
  -4   1  12 3944.85 436.560  27
  -4   1  12 5014.02 497.713  10
  -4   1  12 4315.33 487.883  29
  -4   1  11 8057.67 588.112  27
  -4   1  11 7497.92 596.983  10
  -4   1  11 8488.92 681.772  29
  -4   1  11 7480.32 631.325  14
  -4   1  10 5326.52 523.192  29
  -4   1  10 3965.10 1244.43   2
  -4   1  10 5231.82 468.975  10
  -4   1  10 4692.74 465.915  14
  -4   1   9 18689.7 2309.74   2
  -4   1   8 37650.1 3063.96   2
  -4   1   8 35864.8 1743.87   3
  -4   1   7 24957.8 2339.60   2
  -4   1   7 26443.0 1535.08   5
  -4   1   7 24250.5 1302.56   3
  -4   1   6 15829.1 940.895   3
  -4   1   6 16759.8 1114.16   5
  -4   1   6 15793.6 1726.08   2
  -4   1   5 62934.5 1667.42   3
  -4   1   5 67351.3 2122.97   5
  -4   1   4 12941.0 1450.64   2
  -4   1   4 11145.6 800.397  33
  -4   1   3 10436.6 900.097  33
  -4   1   3 8921.45 1145.05   2
  -4   1   2 60.5235 185.003  33
  -4   1   2 332.629 329.874   2
  -4   1   1 71285.4 2934.58   2
  -4   1   1 73438.6 2611.03  33
  -4   1   0 9264.60 1004.87  33
  -4   1  -1 34889.0 2006.28  33
  -4   1  -2 5813.50 884.519  33
   4  -1   3 6236.18 615.947   3
  -4   1  -3 4466.91 797.922  33
  -4   1  -4 10616.3 1241.56  33
   4  -1   4 11702.6 928.090   3
   4  -1   5 46918.0 1998.53   3
  -4   1  -5 40440.0 2403.74  33
   4  -1   6 1016.11 370.414   3
  -4   1  -6 1339.87 534.689  33
   4  -1   7 18465.1 1501.65   3
  -4   1  -7 16819.0 1631.89  33
   4  -1   8 9.39120 151.808   3
   4  -1   9 4721.65 884.263   3
  -4   1  -9 3611.00 331.473  24
   4  -1   9 3639.27 449.777  30
  -4   1 -10 5925.35 434.360  24
   4  -1  10 6831.73 1150.43   3
   4  -1  10 8148.82 677.374  30
   4  -1  11 1547.50 331.632  30
   4  -1  12 3687.90 499.068  30
   4  -1  13 1062.60 299.875  30
   4  -1  14 5377.93 484.800  30
   4  -1  15 3204.73 274.645  26
   4  -1  15 3928.55 346.805  30
  -4   0  16 2703.38 278.655  30
  -4   0  15 1566.07 278.694  30
  -4   0  15 1605.33 276.602  29
  -4   0  14 24336.0 937.908  27
  -4   0  14 24201.6 1086.48  29
  -4   0  13 643.671 205.770  27
  -4   0  13 676.725 231.339  29
  -4   0  12 57057.8 1555.02  27
  -4   0  12 55632.6 1739.49  29
  -4   0  11 2417.28 341.078  10
  -4   0  11 2421.39 373.376  29
  -4   0  11 2850.86 389.738  14
  -4   0  10 1134.64 244.260  14
  -4   0  10 1592.93 281.336  29
  -4   0  10 1231.45 248.655  10
  -4   0   9 241.235 492.583   2
  -4   0   8 94779.0 5034.40   2
  -4   0   7 1385.26 587.386   2
  -4   0   6 7348.95 689.931   5
  -4   0   6 6473.71 1117.70   2
  -4   0   5 245.549 105.266   3
  -4   0   5 228.715 344.180   2
  -4   0   5 401.214 168.366   5
  -4   0   4 268481. 6373.32   2
  -4   0   4 269829. 4265.26  33
  -4   0   3 30.9893 324.228   2
  -4   0   3 353.825 241.151  33
  -4   0   2 179686. 4020.14  33
  -4   0   2 172750. 4580.40   2
  -4   0   1 2512.60 548.776   2
  -4   0   1 3319.12 599.202  33
  -4   0   0 8375.34 968.634   2
   4   0   0 8041.44 390.574   3
  -4   0   0 7451.79 940.404  33
   4   0   1 676.120 152.625   3
  -4   0  -1 644.504 375.690  33
   4   0   2 11812.6 738.423   3
  -4   0  -2 10018.9 1189.75  33
  -4   0  -3 5631.53 938.197  33
   4   0   3 5812.37 571.725   3
  -4   0  -4 40472.7 2816.09  33
   4   0   4 44317.1 1902.69   3
   4   0   5 22990.5 1428.32   3
  -4   0  -5 20147.8 1832.93  33
  -4   0  -6 142317. 4906.05  33
   4   0   6 152477. 4016.65   3
  -4   0  -7 13087.7 1516.00  33
   4   0   7 14051.5 1340.79   3
   4   0   8 8.72301 315.007   3
   4   0   8 3445.29 495.712  30
   4   0   9 221.183 196.497   3
   4   0   9 699.877 213.851  30
   4   0  10 3434.54 453.290  30
   4   0  11 610.284 235.044  30
   4   0  12 3943.18 488.146  30
   4   0  13 13.2516 175.354  30
   4   0  14 5384.15 464.613  30
   4   0  14 6019.04 464.508  26
   4   0  15 207.799 103.504  30
  -4  -1  16 1580.65 215.670  30
  -4  -1  15 2144.79 247.647  27
  -4  -1  15 3203.54 356.163  30
  -4  -1  15 3042.58 369.180  29
  -4  -1  14 433.465 146.753  27
  -4  -1  14 1035.15 285.130  29
  -4  -1  13 4839.59 444.156  27
  -4  -1  13 4858.97 536.166  29
  -4  -1  12 17930.2 870.029  27
  -4  -1  12 18253.2 1000.74  29
  -4  -1  12 16782.5 961.201  14
  -4  -1  11 2253.89 1036.88   2
  -4  -1  11 3081.81 409.377  10
  -4  -1  11 3276.84 418.166  29
  -4  -1  11 2988.58 399.016  14
  -4  -1  10 693.541 207.368  14
  -4  -1  10 619.798 202.939  29
  -4  -1  10 872.610 238.523  10
   4   1 -10 816.830 223.730  25
  -4  -1   9 34948.2 3288.67   2
  -4  -1   8 1553.47 762.146   2
  -4  -1   7 556.540 468.314   2
  -4  -1   6 33911.0 2656.01   2
  -4  -1   5 141610. 2680.30   5
  -4  -1   5 161024. 5426.55   2
  -4  -1   4 37772.6 2474.95   2
  -4  -1   4 36241.5 1747.43  33
  -4  -1   3 44167.1 2006.86  33
  -4  -1   3 43558.4 2495.68   2
  -4  -1   2 35509.4 1879.51  33
  -4  -1   2 36140.5 2144.18   2
  -4  -1   1 8030.05 968.227   2
  -4  -1   1 8236.42 975.307  33
   4   1   0 202.406 71.6100   3
  -4  -1   0 288.530 273.013  33
  -4  -1   0-171.262 228.252   2
  -4  -1  -1 6390.86 1022.48  33
   4   1   1 6063.87 434.227   3
   4   1   2 1681.01 272.905   3
  -4  -1  -2 1563.96 538.458  33
  -4  -1  -3-35.0723 303.697  33
   4   1   3 256.708 148.682   3
  -4  -1  -4 3759.88 888.588  33
   4   1   4 4511.80 614.244   3
   4   1   5 1130.94 373.077   3
  -4  -1  -5 770.712 431.475  33
   4   1   6 257.509 194.850   3
  -4  -1  -6-60.4837 332.949  33
  -4  -1  -7 223.077 248.051  33
   4   1   7 177.033 264.163   3
   4   1   8 16614.6 1619.77   3
   4   1   8 14440.1 855.401  30
   4   1   9 682.066 273.942   3
   4   1   9 830.202 237.058  30
   4   1  10 22092.9 1119.05  30
   4   1  11 105.039 208.045  30
   4   1  12 93.9845 189.214  30
   4   1  13 878.145 248.207  26
   4   1  13 1157.70 258.818  30
   4   1  14 292.979 128.334  26
   4   1  14 63.0902 126.516  30
   4   1  15 1219.14 161.288  20
   4   1  15 1460.20 178.361  19
  -4  -2  16 488.495 156.160  30
  -4  -2  15 471.002 132.186  27
  -4  -2  15 1098.13 240.103  30
  -4  -2  15 899.978 208.693  29
  -4  -2  14-36.6604 108.485  27
  -4  -2  14-9.66636 149.569  29
  -4  -2  13 1491.23 249.214  27
  -4  -2  13 1347.55 297.869  29
  -4  -2  12 48108.5 1587.85  14
  -4  -2  12 47813.9 1494.14  11
  -4  -2  12 49130.3 1618.15  29
  -4  -2  11 830.513 225.739  11
  -4  -2  11 737.423 261.926  14
  -4  -2  11 875.136 230.323  29
   4   2 -10 55236.0 1768.01  25
  -4  -2  10 51363.2 1484.69  11
  -4  -2  10 50656.9 1562.80  10
  -4  -2  10 46519.5 4128.03   2
  -4  -2  10 55796.8 1655.28  29
  -4  -2  10 50904.5 1546.42  14
  -4  -2   9 5749.87 486.309  14
  -4  -2   9 5087.02 1216.38   2
  -4  -2   9 5346.92 501.344  10
  -4  -2   8 28440.8 2845.57   2
  -4  -2   7 16176.6 2045.62   2
  -4  -2   6 8008.57 1363.21   2
  -4  -2   5 13110.9 1696.62   2
  -4  -2   4 1332.42 569.819   2
  -4  -2   4 669.675 274.662  33
  -4  -2   3 3384.08 731.049   2
  -4  -2   3 4199.26 679.924  33
  -4  -2   2 115286. 3907.56   2
  -4  -2   2 120132. 3713.81  33
  -4  -2   1 17275.0 1473.64  33
  -4  -2   1 15338.7 1352.61   2
  -4  -2   0 83250.2 3400.99  33
  -4  -2   0 84979.0 2942.73   2
  -4  -2  -1 9908.66 1213.08  33
   4   2   1 11295.8 647.018   3
  -4  -2  -2 7108.61 1120.18  33
   4   2   2 6293.30 563.448   3
  -4  -2  -3 11229.8 1558.56  33
   4   2   3 11722.5 884.181   3
   4   2   4 81.5890 103.160   3
  -4  -2  -4 157.430 290.765  33
   4   2   5 909.992 326.878   3
  -4  -2  -5 966.912 514.822  33
  -4  -2  -6 177.179 550.418  33
   4   2   6 605.813 272.167   3
  -4  -2  -7 61751.7 3762.98  33
   4   2   7 74451.2 3279.23   3
   4   2   8 7944.36 1162.36   3
   4   2   8 5910.00 572.501  30
   4   2   9 8172.69 1234.64   3
   4   2   9 6527.50 605.453  30
   4   2  10 166.772 176.405  30
   4   2  11 261.817 186.444  30
   4   2  12 352.631 164.709  26
   4   2  12 55.3891 155.824  30
   4   2  13 2177.80 310.212  26
   4   2  13 2243.24 316.947  30
   4   2  14 680.212 163.947  30
   4   2  14-39.3581 114.833  19
  -4  -3  16 171.946 88.9628  30
  -4  -3  15 2817.72 327.203  30
  -4  -3  14 877.367 183.743  27
  -4  -3  14 1015.97 214.396  11
   4   3 -14 990.238 213.560  15
  -4  -3  14 1111.27 248.840  29
   4   3 -13 4395.78 454.532  15
  -4  -3  13 5356.81 449.122  27
  -4  -3  13 4710.46 467.891  11
  -4  -3  13 4475.67 480.503  29
  -4  -3  12 4479.73 467.892  11
  -4  -3  12 4880.40 523.122  29
  -4  -3  12 4445.56 486.950  14
  -4  -3  11 9800.12 693.095  11
  -4  -3  11 9879.86 715.130  29
  -4  -3  11 10356.4 727.358  14
  -4  -3  10 878.367 265.316  14
  -4  -3  10-269.187 788.653   2
  -4  -3  10 512.247 228.765  11
  -4  -3  10 126.738 168.724  29
  -4  -3   9 20292.7 925.195  14
  -4  -3   9 20481.2 941.429  11
  -4  -3   9 20582.0 2658.37   2
  -4  -3   9 21042.7 971.275  29
   4   3  -9 22048.0 1128.59  25
  -4  -3   8 397.371 531.833   2
  -4  -3   7 12822.5 1850.62   2
  -4  -3   6 40997.4 3138.91   2
   4   3  -5 8959.80 1101.60   4
  -4  -3   5 9848.70 1440.19   2
   4   3  -4 73420.3 3130.27   4
  -4  -3   4 74630.4 2969.34  33
  -4  -3   4 80728.0 3865.03   2
   4   3  -3 6934.84 1020.80   4
  -4  -3   3 7591.08 1000.55  33
  -4  -3   3 7056.79 1101.08   2
  -4  -3   2 400.219 324.499   2
  -4  -3   2 593.169 281.794  33
  -4  -3   1-10.8859 191.810   2
  -4  -3   1 1022.70 569.307  33
  -4  -3   0 23775.2 1581.70   2
  -4  -3   0 23981.1 1899.74  33
  -4  -3  -1 819.500 488.039  33
   4   3   2 9973.60 778.833   3
  -4  -3  -2 9291.52 1301.77  33
   4   3   3 19.0508 125.315   3
  -4  -3  -3-48.6633 329.021  33
  -4  -3  -4 47526.3 3116.89  33
   4   3   4 46949.8 2041.19   3
  -4  -3  -5 2256.58 808.490  33
   4   3   5 1489.16 425.344   3
  -4  -3  -6 18600.6 2156.50  33
   4   3   6 19463.0 1615.74   3
   4   3   7 1270.91 489.261   3
  -4  -3  -7 647.644 368.852  33
   4   3   7 1383.74 275.978  30
   4   3   8 8309.61 668.964  30
   4   3   8 9357.97 1309.00   3
   4   3   9 3226.36 478.372  26
   4   3   9 3976.19 479.022  30
   4   3  10 892.489 284.129  26
   4   3  10 1131.63 318.560  30
   4   3  11 5319.55 540.511  30
   4   3  11 5275.23 550.627  26
   4   3  12 470.903 229.645  26
   4   3  12 892.066 235.830  30
   4   3  13 147.078 142.032  19
   4   3  13 291.909 127.345  30
   4   3  14 1492.12 200.713  20
   4   3  14 1610.80 211.089  19
   4   4 -16 2238.83 185.641  24
  -4  -4  16 2025.87 194.820  30
  -4  -4  15 983.477 199.178  30
  -4  -4  14 376.983 108.351  27
   4   4 -14 873.796 180.768  15
  -4  -4  14 981.686 216.357  11
  -4  -4  14 795.813 205.012  29
  -4  -4  13 2616.16 411.591  11
   4   4 -13 1535.86 283.812  15
  -4  -4  13 2434.38 393.060  29
  -4  -4  12 16418.9 885.822  11
  -4  -4  12 16104.3 879.366  29
  -4  -4  12 16599.5 922.350  14
  -4  -4  11 4379.07 465.524  11
  -4  -4  11 4410.70 464.444  29
  -4  -4  11 4764.07 501.734  14
  -4  -4  10 10483.3 720.335  11
  -4  -4  10 9821.83 685.230  29
  -4  -4  10 7824.03 1692.19   2
  -4  -4  10 10026.1 695.078  14
   4   4  -9 21406.7 1154.49  25
  -4  -4   9 19434.3 925.430  14
  -4  -4   9 19350.1 953.607  11
  -4  -4   9 20783.9 2759.58   2
  -4  -4   9 18525.8 907.395  29
  -4  -4   8 1285.03 241.946  14
   4   4  -8 1372.73 310.387  25
  -4  -4   8 1352.14 716.474   2
  -4  -4   8 830.324 202.118  11
  -4  -4   7 22903.4 2575.45   2
   4   4  -6 11692.9 1349.69   4
  -4  -4   6 14543.3 2023.47   2
   4   4  -5 1092.14 466.753   4
  -4  -4   5 841.862 463.779   2
   4   4  -4 4836.18 951.663   4
  -4  -4   4 7210.86 1048.32  33
  -4  -4   3 37915.4 2352.01  33
  -4  -4   3 37357.4 2566.38   2
   4   4  -2 20902.1 1881.18   4
  -4  -4   2 36782.8 2511.70  33
  -4  -4   1 1172.74 459.268   2
  -4  -4   1 887.181 445.008  33
  -4  -4   0 843.771 477.424  33
  -4  -4  -1 9669.56 1328.27  33
  -4  -4  -2 40731.9 2806.84  33
   4   4   3 13193.9 1092.21   3
  -4  -4  -3 15296.9 1823.79  33
   4   4   4 4432.58 688.985   3
  -4  -4  -4 5563.73 1176.58  33
   4   4   5 400.962 174.323   3
  -4  -4  -5 1218.16 565.398  33
   4   4   6 512.792 184.975  26
  -4  -4  -6 777.864 512.540  33
   4   4   6 449.043 290.832   3
   4   4   7 8426.13 652.633  30
  -4  -4  -7 10343.3 1667.88  33
   4   4   7 9111.46 734.963  26
   4   4   7 9991.55 1303.35   3
   4   4   8-303.523 268.042  26
   4   4   8-218.002 239.066  30
   4   4   9 1110.69 272.093  30
   4   4   9 240.625 205.396  26
   4   4  10 7771.21 617.186  30
   4   4  10 6886.77 624.053  26
   4   4  11 363.370 207.241  26
   4   4  11 532.334 223.125  19
   4   4  11 570.896 193.093  30
   4   4  12 36.6508 139.862  20
   4   4  12-38.8180 132.089  19
   4   4  13 595.614 172.992  20
   4   4  13 652.706 181.442  19
   4   4  14 229.730 101.931  19
  -4  -5  15 7282.07 389.384  11
  -4  -5  15 8284.75 422.517  30
  -4  -5  14 10551.2 604.118  11
   4   5 -14 11573.5 600.387  15
  -4  -5  13 8246.69 471.408  27
   4   5 -13 8982.57 607.534  15
  -4  -5  13 8931.38 611.015  11
  -4  -5  13 8553.94 574.409  29
  -4  -5  12 11955.5 766.200  11
  -4  -5  12 10648.5 680.818  29
  -4  -5  11 3678.47 436.827  11
  -4  -5  11 2736.59 350.216  29
  -4  -5  11 3172.86 401.143  14
  -4  -5  10 5614.80 525.399  14
  -4  -5  10 5462.93 545.699  11
  -4  -5  10 4802.69 466.111  29
  -4  -5   9 794.190 567.420   2
  -4  -5   9 1120.28 261.769  11
  -4  -5   9 1042.31 215.790  14
  -4  -5   8 57529.1 1674.68  11
   4   5  -8 58696.9 1892.73  25
  -4  -5   8 55655.2 1511.28  14
  -4  -5   8 52996.5 4299.02   2
  -4  -5   7 14995.3 748.028  14
   4   5  -7 14351.6 903.222  25
  -4  -5   7 12876.0 2042.93   2
   4   5  -6 7794.70 1237.30   4
  -4  -5   6 6201.88 1309.33   2
   4   5  -5 51929.9 3132.75   4
  -4  -5   5 52869.0 3672.13   2
   4   5  -4 5883.60 1063.15   4
  -4  -5   4 5611.89 961.658  33
  -4  -5   4 6230.34 1194.39   2
  -4  -5   3 1689.23 581.528   2
   4   5  -3 1334.78 602.430   4
  -4  -5   3 791.317 397.435  33
   4   5  -2 17083.4 1835.81   4
  -4  -5   2 16720.9 1688.92   2
  -4  -5   2 17235.6 1745.23  33
  -4  -5   1 2798.25 793.134  33
  -4  -5   0 48882.8 3103.40  33
  -4  -5  -1 1226.64 615.254  33
  -4  -5  -2 5824.45 1173.34  33
  -4  -5  -3 6076.30 1280.71  33
  -4  -5  -4 34.4209 494.287  33
   4   5   5 19115.3 1011.90  26
   4   5   5 19017.0 1120.22  17
   4   5   5 20937.4 955.583  19
  -4  -5  -5 20526.9 2402.69  33
   4   5   6 7491.44 655.316  26
  -4  -5  -6 8308.88 1569.58  33
   4   5   6 8339.64 635.070  19
   4   5   6 7310.12 871.779  17
   4   5   7 5917.89 608.825  26
   4   5   7 5232.97 541.666  19
  -4  -5  -7 4907.72 1077.96  33
   4   5   7 6021.59 759.969  17
   4   5   8 24595.7 1211.97  26
   4   5   8 24177.3 1117.71  19
   4   5   8 22008.0 1210.22  17
   4   5   9 63.1627 98.3488   9
   4   5   9-35.7473 155.690  26
   4   5   9 28.5447 163.746  19
   4   5  10 317.940 173.664  26
   4   5  10 213.026 188.440  20
   4   5  10 496.477 214.532  19
   4   5  11 601.453 225.671  20
   4   5  11 688.775 224.518  19
   4   5  12 346.131 151.190  20
   4   5  12 274.074 144.857  19
   4   5  13 692.328 146.098  20
   4   5  13 901.319 191.976  19
   4   6 -15 444.673 96.0846  24
  -4  -6  14 1318.83 218.594  11
  -4  -6  14 1245.67 191.328  30
   4   6 -14 708.031 148.827  15
  -4  -6  13 1197.59 234.039  11
   4   6 -13 1124.39 233.824  15
  -4  -6  12 4611.38 457.006  11
   4   6 -12 5033.67 478.651  15
  -4  -6  11 1543.85 278.133  14
  -4  -6  11 1709.41 302.974  11
  -4  -6  10 942.350 348.417  11
  -4  -6  10 731.449 243.681  14
  -4  -6   9 3799.36 443.483  11
  -4  -6   9 3354.11 384.555  14
  -4  -6   8 1253.82 262.134  14
  -4  -6   8 1269.21 280.054  11
  -4  -6   7 13132.9 699.715  14
   4   6  -7 13958.0 922.533  25
   4   6  -7 13022.8 755.028  22
  -4  -6   7 14643.4 848.896  11
  -4  -6   7 13480.7 2174.37   2
   4   6  -6 25811.5 1210.70  25
   4   6  -6 24540.3 2312.76   4
   4   6  -6 25720.1 1093.13  22
  -4  -6   6 25827.1 2886.96   2
   4   6  -5 58296.9 3604.44   4
  -4  -6   5 53164.5 3881.67   2
  -4  -6   4-77.2011 312.854   2
   4   6  -4 468.506 427.514   4
  -4  -6   4 119.383 337.039  33
   4   6  -3 11308.5 1620.12   4
  -4  -6   3 14420.7 1767.33   2
  -4  -6   3 12022.6 1611.01  33
   4   6  -2 1237.82 595.436   4
  -4  -6   2 1061.82 558.247  33
  -4  -6   1 24646.3 2323.82  33
  -4  -6   0 1723.06 718.179  33
  -4  -6  -1 11939.0 1755.95  33
  -4  -6  -2 854.365 582.485  33
   4   6   3 2124.38 341.162  20
   4   6   3 1452.30 292.623  19
  -4  -6  -3 1767.39 707.397  33
   4   6   4 7498.68 666.967  26
   4   6   4 6895.96 617.222  20
   4   6   4 6755.70 581.440  19
  -4  -6  -4 6904.16 1456.88  33
   4   6   5 9514.75 740.193  26
   4   6   5 10628.4 763.002  20
   4   6   5 9659.19 685.884  19
  -4  -6  -5 11031.6 1845.90  33
   4   6   5 10307.6 923.878  17
   4   6   6 36590.5 1464.07  26
  -4  -6  -6 41032.1 3673.94  33
   4   6   6 40892.8 1534.35  20
   4   6   6 39950.5 1413.53  19
   4   6   7 34.5496 202.499  20
   4   6   7 4.03806 165.991  19
   4   6   7 176.041 175.642  26
   4   6   7 492.389 560.954  17
   4   6   8-534.838 285.677  26
   4   6   8-410.529 305.694  20
   4   6   8-168.988 244.402  19
   4   6   8 131.871 164.162   9
   4   6   9 1158.45 310.088  20
   4   6   9 1568.30 297.460  19
   4   6   9 1109.44 210.560   9
   4   6  10 199.585 190.144  20
   4   6  10-103.945 174.377  19
   4   6  11 220.501 161.501  20
   4   6  11 166.659 161.894  19
   4   6  12 515.302 150.546  20
   4   6  12 459.282 227.386  19
   4   6  13 63.5522 217.116  19
   4   7 -14 179.882 76.9528  24
  -4  -7  14 17.9193 81.6075  11
   4   7 -14 55.3707 70.9846  15
  -4  -7  13 934.321 198.436  11
  -4  -7  13 735.501 133.180  30
   4   7 -13 722.024 173.904  15
  -4  -7  12 2077.20 304.426  11
   4   7 -12 2056.16 304.254  15
  -4  -7  11 4930.84 488.356  11
  -4  -7  10 6026.99 548.366  11
  -4  -7  10 5231.48 455.401  14
  -4  -7   9 5047.36 570.988  11
  -4  -7   9 5094.51 487.209  14
   4   7  -8 32357.2 1175.00  22
  -4  -7   8 35545.5 1361.05  11
   4   7  -8 35596.8 1440.55  16
  -4  -7   7 270.543 888.458   2
   4   7  -7 446.324 167.271  22
  -4  -7   7 551.052 212.985  11
   4   7  -7 315.390 154.484  16
   4   7  -6 3162.00 400.143  22
   4   7  -6 2554.46 413.088  16
   4   7  -5 11346.4 1723.69   4
   4   7  -5 11509.6 782.528  22
  -4  -7   5 11643.8 1821.90   2
   4   7  -5 12026.2 861.926  16
   4   7  -4 1269.00 288.234  25
   4   7  -4 718.563 216.566  22
   4   7  -4 1110.49 326.036  21
   4   7  -4 241.202 301.715   4
   4   7  -3 2449.29 380.267  22
   4   7  -3 3064.79 434.752  21
   4   7  -3 2837.55 875.940   4
  -4  -7   3 2356.81 774.730  33
   4   7  -2 1385.12 653.360   4
   4   7  -2 1511.80 303.994  21
   4   7  -2 1377.23 285.286  20
  -4  -7   2 1042.63 562.982  33
   4   7  -1 30837.5 1263.42  21
   4   7  -1 31305.7 1226.61  20
   4   7  -1 27641.4 1145.07  19
  -4  -7   1 30534.5 2798.92  33
   4   7   0-192.881 188.667  21
   4   7   0 1.07174 167.016  20
   4   7   0-230.709 222.304  19
  -4  -7   0 79.3024 466.148  33
   4   7   1 1067.79 257.708  21
   4   7   1 1570.78 298.143  20
   4   7   1 1044.46 379.926  19
  -4  -7  -1 1907.88 841.493  33
   4   7   2 12308.7 850.415  21
   4   7   2 11211.3 780.415  20
   4   7   2 11464.8 850.310  19
  -4  -7  -2 11622.2 1888.08  33
   4   7   3 357.245 182.810  20
   4   7   3 187.238 347.987  19
  -4  -7  -3 542.878 331.433  33
  -4  -7  -4 2731.80 1095.31  33
   4   7   4 2078.62 405.230  26
   4   7   4 3123.36 484.200  20
   4   7   4 2707.78 503.165  19
   4   7   4 3797.52 572.403  18
   4   7   5 837.657 263.265  26
   4   7   5 453.289 380.850  18
   4   7   5 690.911 229.835  20
   4   7   5 682.069 309.702  19
   4   7   6 5911.25 595.656  26
   4   7   6 6908.12 666.286  20
   4   7   6 7113.26 649.380  19
   4   7   6 6856.92 704.241  18
   4   7   7 3928.96 456.739  26
   4   7   7 5356.11 585.653  20
   4   7   7 5817.56 565.081  19
   4   7   7 4745.75 634.393  18
   4   7   8 1437.84 251.715   9
   4   7   8 2116.40 392.650  20
   4   7   8 1436.54 337.695  19
   4   7   9 257.569 113.577   9
   4   7   9 159.715 176.749  20
   4   7   9 516.413 293.342  19
   4   7  10 1342.40 279.336  20
   4   7  10 1035.44 345.407  19
   4   7  10 855.271 151.903   9
   4   7  11 924.930 190.408  20
   4   7  11 1392.74 364.581  19
   4   7  12 438.703 110.063  20
   4   7  12 395.380 317.646  19
   4   8 -14 1533.80 159.998  15
   4   8 -13 5095.04 244.802  24
  -4  -8  13 5394.84 384.733  11
   4   8 -13 5797.79 389.485  15
  -4  -8  12 1888.54 282.867  11
   4   8 -12 1896.10 271.907  15
  -4  -8  11 3043.12 373.223  11
   4   8 -11 2616.90 336.499  15
  -4  -8  10 5190.45 497.853  11
  -4  -8   9 2148.71 331.072  11
   4   8  -8 2698.98 345.311  22
  -4  -8   8 2553.47 382.368  11
   4   8  -8 2336.90 384.530  16
   4   8  -7 2570.98 417.210  16
   4   8  -7 2659.28 367.040  22
  -4  -8   7 2944.25 411.618  11
   4   8  -6 229.199 143.041  22
  -4  -8   6 223.332 131.738  11
   4   8  -6 198.703 174.553  16
   4   8  -5 51718.8 1652.15  22
   4   8  -5 51393.9 1832.87  16
   4   8  -4 14713.2 2062.38   4
   4   8  -4 17371.7 988.467  22
   4   8  -3 15493.5 933.836  22
   4   8  -3 15121.3 933.391  21
   4   8  -2 6149.71 606.830  22
   4   8  -2 6189.14 608.290  21
   4   8  -2 5890.20 584.932  20
  -4  -8   2 4469.32 1164.61  33
   4   8  -1 3276.13 462.469  22
   4   8  -1 3739.77 499.977  21
   4   8  -1 4052.12 499.886  20
  -4  -8   1 2485.62 942.128  33
   4   8   0 40053.4 1541.34  21
   4   8   0 41419.2 1517.21  20
   4   8   0 38733.5 1466.80  19
  -4  -8   0 37517.8 3350.94  33
   4   8   1 3530.14 469.491  21
   4   8   1 3417.11 461.466  20
   4   8   1 3391.00 609.152  19
  -4  -8  -1 3519.65 1108.21  33
   4   8   2 5832.21 595.050  21
   4   8   2 6265.34 593.099  20
   4   8   2 5419.94 745.517  19
  -4  -8  -2 6470.05 1480.86  33
   4   8   3-223.788 192.995  21
   4   8   3-35.3416 217.423  20
   4   8   3-504.104 630.231  19
   4   8   4 5886.35 607.081  21
   4   8   4 6484.75 629.121  20
   4   8   4 5764.39 799.906  19
   4   8   5 858.210 274.303  21
   4   8   5 655.739 258.770  20
   4   8   5 1159.33 576.667  19
   4   8   6 10844.5 904.648  19
   4   8   6 12180.0 825.385  20
   4   8   7 1398.24 328.055  20
   4   8   7 1126.80 546.258  19
   4   8   7 895.802 235.872   9
   4   8   8 251.599 157.341   9
   4   8   8 333.964 236.848  20
   4   8   8 131.091 495.415  19
   4   8   9 96.4316 157.549  20
   4   8   9 224.274 477.478  19
   4   8   9 190.901 116.568   9
   4   8  10 1004.33 214.464  20
   4   8  10 520.340 480.707  19
   4   8  10 649.390 121.867   9
   4   8  11 594.871 137.386  20
   4   8  11 169.851 391.645  19
   4   9 -13-46.6926 57.4806  15
  -4  -9  13 137.684 81.9441  11
  -4  -9  12 1026.62 182.777  11
   4   9 -12 1042.48 180.590  15
   4   9 -11 2093.26 217.494  23
  -4  -9  11 2215.14 289.342  11
   4   9 -11 2552.10 298.506  15
  -4  -9  10 891.342 207.117  11
   4   9 -10 850.466 199.695  15
   4   9  -9 598.088 194.039  15
  -4  -9   9 291.214 144.739  11
   4   9  -8 10427.0 640.512  22
  -4  -9   8 10507.1 703.510  11
   4   9  -8 9862.85 715.771  16
   4   9  -7 6695.82 634.187  16
   4   9  -7 6588.42 550.568  22
  -4  -9   7 6315.29 567.044  11
   4   9  -6 2584.27 369.555  22
  -4  -9   6 2518.33 369.005  11
   4   9  -6 2038.77 367.049  16
   4   9  -5 11753.0 883.886  16
   4   9  -5 13287.5 834.388  22
  -4  -9   5 13667.5 821.776  11
   4   9  -4 107.488 144.483  22
   4   9  -4 245.754 227.072  16
   4   9  -3 69066.7 1970.96  22
   4   9  -2-86.5002 199.935  22
   4   9  -1 15819.0 968.316  22
   4   9  -1 15089.8 951.035  21
   4   9  -1 15886.9 971.880  20
   4   9   0 3890.10 497.209  22
   4   9   0 3294.28 466.882  21
   4   9   0 3495.73 483.341  20
   4   9   1 481.261 212.661  22
   4   9   1 276.307 171.944  21
   4   9   1 615.365 249.896  20
   4   9   1 321.123 483.205  19
   4   9   2 1672.07 343.281  22
   4   9   2 1939.51 351.999  21
   4   9   2 1897.35 382.646  20
   4   9   2 1179.37 643.002  19
   4   9   3 570.789 200.860  22
   4   9   3 352.945 173.650  21
   4   9   3 354.988 245.689  20
   4   9   3 576.624 741.167  19
   4   9   4 579.232 190.989  22
   4   9   4 359.229 210.194  21
   4   9   4 452.779 218.740  20
   4   9   4-113.059 766.082  19
   4   9   5-0.65777 133.452  21
   4   9   5-20.6602 182.049  20
   4   9   5 172.173 790.572  19
   4   9   6 8021.92 638.193  20
   4   9   6 7068.63 520.343   9
   4   9   7 11235.7 718.099  20
   4   9   7 9938.88 575.694   9
   4   9   8-154.233 174.030  20
   4   9   8-235.014 667.964  19
   4   9   8 59.5486 115.787   9
   4   9   9 394.904 162.974  20
   4   9   9 666.606 132.034   9
   4   9  10 10.1940 97.3344  20
   4   9  10 279.034 414.396  19
  -4 -10  12 584.274 115.225  11
   4  10 -12 578.823 108.013  15
   4  10 -11 5555.35 356.354  15
   4  10 -11 5115.74 279.554  23
  -4 -10  11 5768.42 383.874  11
   4  10 -10 15697.1 610.030  23
  -4 -10  10 16226.7 709.900  11
   4  10 -10 16475.2 680.420  15
  -4 -10   9 2830.67 324.745  11
   4  10  -9 2804.10 313.236  15
  -4 -10   8 8127.07 570.293  11
   4  10  -8 8566.90 557.284  15
   4  10  -7 62.5089 123.188  22
  -4 -10   7 122.984 129.132  11
   4  10  -7 127.447 166.353  16
   4  10  -7 154.633 93.6200  15
   4  10  -6 852.482 195.012  15
   4  10  -6 1074.63 224.613  22
  -4 -10   6 1216.40 261.919  11
   4  10  -6 1267.65 291.925  16
   4  10  -5 3709.69 497.000  16
   4  10  -5 4342.30 468.394  22
  -4 -10   5 3872.29 427.039  11
   4  10  -4 126.187 156.104  22
  -4 -10   4 64.9350 125.114  11
   4  10  -4 394.488 235.260  16
   4  10  -3 260.340 173.823  22
  -4 -10   3 330.959 168.770  11
   4  10  -3 270.276 194.664  16
   4  10  -2 763.423 250.041  22
   4  10  -1 3618.83 475.327  22
   4  10   0 3136.45 432.294  22
   4  10   0 3750.87 500.245  20
   4  10   1 167.767 171.184  22
   4  10   1 139.527 179.437  21
   4  10   1 20.0742 197.534  20
   4  10   2 8344.55 654.292  22
   4  10   2 8134.81 653.171  21
   4  10   2 8560.26 707.050  20
   4  10   3 255.446 135.138  22
   4  10   3 318.162 169.909  21
   4  10   3 373.833 227.030  20
   4  10   3 617.073 620.348  19
   4  10   4 702.566 187.703  22
   4  10   4 845.934 229.880  21
   4  10   4 911.843 296.969  20
   4  10   4 1201.20 702.828  19
   4  10   5 985.034 229.178   9
   4  10   5 867.507 267.888  20
   4  10   6-189.397 186.722  20
   4  10   6-56.7837 127.279   9
   4  10   7 1600.13 286.709  20
   4  10   7 1354.51 658.904  19
   4  10   7 1557.33 210.774   9
   4  10   8-20.1117 82.1274   9
   4  10   8-65.9623 136.217  20
   4  10   8 32.2667 513.679  19
   4  10   9-51.6442 90.5440  20
   4  11 -10 24.2128 58.1698  23
  -4 -11  10-12.6475 66.4823  11
   4  11 -10 144.854 73.7615  15
   4  11  -9 1640.99 206.666  23
  -4 -11   9 1501.08 203.920  11
   4  11  -9 1468.68 179.330  15
   4  11  -8 1421.38 190.813  15
  -4 -11   8 1183.72 193.941  11
  -4 -11   7 2350.71 284.171  11
   4  11  -7 2310.88 319.424  16
   4  11  -6 957.952 206.982  22
  -4 -11   6 733.340 184.588  11
   4  11  -6 1119.87 248.243  16
   4  11  -5 9523.36 699.848  16
   4  11  -5 10338.7 650.874  22
  -4 -11   5 9284.45 582.419  11
   4  11  -4 224.624 156.645  22
  -4 -11   4 9.73984 101.112  11
   4  11  -4-126.889 174.577  16
   4  11  -3 17406.8 1001.44  16
   4  11  -3 18643.4 927.659  22
   4  11  -2 1546.37 284.862  22
   4  11  -2 1410.07 319.972  16
   4  11  -1 18970.6 948.994  22
   4  11   0 9539.11 674.364  22
   4  11   0 9994.69 599.234   8
   4  11   1 183.753 149.303  22
   4  11   2 3165.97 357.229  22
   4  11   2 2987.03 420.780  20
   4  11   3 557.748 148.540  22
   4  11   3 698.471 289.427  20
   4  11   4 3411.81 410.121  20
   4  11   4 3572.82 332.376   9
   4  11   5 60.1733 157.022  20
   4  11   5 270.740 127.820   9
   4  11   6 625.655 207.136  20
   4  11   6 615.424 132.490   9
   4  11   7 197.427 127.603  20
   4  11   7 396.621 102.832   9
   4  12  -9 5429.73 256.308  23
   4  12  -8 498.313 110.048  23
  -4 -12   8 407.527 93.7892  11
   4  12  -7 2311.17 231.507  23
  -4 -12   7 2187.24 211.523  11
  -4 -12   6 4798.95 321.096  11
   4  12  -6 5094.94 413.318  16
   4  12  -5 5636.65 424.402  22
   4  12  -5 4837.96 438.242  16
   4  12  -4 214.122 121.743  22
   4  12  -4 210.970 145.894  16
   4  12  -3 7098.52 570.777  16
   4  12  -3 8275.19 545.162  22
   4  12  -2 1732.73 260.930  22
   4  12  -2 1480.33 280.747  16
   4  12  -1 543.017 164.909   8
   4  12  -1 973.982 211.640  22
   4  12  -1 473.151 207.184  16
   4  12   0-44.7154 111.526  22
   4  12   0 14.4986 146.727  16
   4  12   0 15.7626 83.4200   9
   4  12   1 768.018 162.063  22
   4  12   1 814.106 153.558   9
   4  12   2 8474.29 468.225  22
   4  12   2 8396.53 439.378   9
   4  12   3 1734.29 211.935   9
   4  12   4 761.125 133.609   9
   4  12   5 355.058 102.093   9
   4  12   6 348.289 77.0113   9
   4  13  -6-1.74729 51.4812  23
   4  13  -5 2404.97 196.946  23
   4  13  -4-9.29982 66.9685  23
   4  13  -4-59.7978 94.6741  16
   4  13  -3 6393.49 303.329  23
   4  13  -3 8319.19 492.393  16
   4  13  -2 407.127 129.683  22
   4  13  -2 255.015 125.597  16
   4  13  -1 1691.38 207.469  22
   4  13  -1 1093.97 202.071  16
   4  13   0 1210.66 174.390  22
   4  13   0 840.625 177.683  16
   4  13   1 420.064 134.320  16
   4  13   2-89.9165 100.138  16
   4  13   3 1322.48 180.556  16
  -5  16   4 384.438 124.834   8
  -5  16   3 403.410 120.618   8
  -5  16   2 8067.47 408.461   8
  -5  16   1 10205.5 471.877   8
  -5  16   0 2457.77 191.512  28
  -5  16   0 2774.03 243.677   8
  -5  16  -1 21632.6 761.865  31
  -5  16  -1 17068.6 546.572   8
   5 -16   2 18417.4 570.807  13
  -5  16  -2 18005.5 664.924  31
   5 -16   3 1840.61 197.855  13
  -5  16  -3 1624.24 216.780  31
  -5  16  -4 411.939 125.798  31
   5 -16   4 751.632 146.590  13
   5 -16   5 276.383 83.9524  13
  -5  16  -5 167.013 87.4554  31
  -5  15   7 884.718 192.709  32
  -5  15   7 1043.69 213.448   8
  -5  15   6 4710.19 370.350  32
  -5  15   6 4719.40 356.519   8
  -5  15   5 348.517 151.843   8
  -5  15   5 291.470 137.996  32
  -5  15   4 242.527 155.602   8
  -5  15   4 232.475 129.768  32
  -5  15   3 4144.60 405.904  32
  -5  15   3 3098.50 331.466   8
  -5  15   2 85.6400 97.3082  28
  -5  15   2-91.3186 130.843   8
  -5  15   2 59.9625 147.508  32
  -5  15   1 384.944 180.478   8
  -5  15   1 369.304 150.630  32
  -5  15   1 411.486 179.842  31
  -5  15   0 1119.74 218.865   8
  -5  15   0 1141.51 212.890  32
  -5  15   0 1290.19 259.566  31
  -5  15  -1 997.814 203.901   8
  -5  15  -1 1524.57 273.313  31
  -5  15  -2 173.849 109.220   8
  -5  15  -2 253.181 162.689  31
  -5  15  -3 286.418 125.737   8
  -5  15  -3 30.8957 147.180  31
  -5  15  -4 7169.29 494.278  31
  -5  15  -5-3.76318 121.235  31
   5 -15   5-133.986 158.511  13
   5 -15   6 2667.69 298.697  13
  -5  15  -6 1456.11 223.957  31
   5 -15   7 12302.4 512.624  13
  -5  15  -7 12472.4 482.870  31
  -5  14   9 594.043 282.467  32
  -5  14   8 6480.48 473.777  32
  -5  14   8 6432.31 478.848   8
  -5  14   7 966.813 233.858   8
  -5  14   7 879.349 223.711  32
  -5  14   6 3204.92 390.127  32
  -5  14   6 3203.19 381.559   8
  -5  14   5 1744.84 315.732  32
  -5  14   5 1986.64 330.887   8
  -5  14   4-13.1196 163.210   8
  -5  14   4 131.858 189.337  32
  -5  14   3 799.323 212.152   8
  -5  14   3 652.538 222.123  32
  -5  14   3 949.300 202.220  28
  -5  14   2 1563.63 318.516  31
  -5  14   2 1232.64 277.178   8
  -5  14   2 1414.01 292.450  32
  -5  14   1 8647.34 625.395  32
  -5  14   1 9763.07 686.253  31
  -5  14   1 8934.65 600.752   8
  -5  14   0 14334.7 841.027  31
  -5  14   0 12893.4 714.779   8
  -5  14   0 11830.9 728.398  32
  -5  14  -1 1409.25 317.401  31
  -5  14  -1 1346.46 279.539  32
  -5  14  -1 1794.32 250.331  23
  -5  14  -2 8673.67 527.629  23
  -5  14  -2 6980.24 530.557  32
  -5  14  -2 7688.66 623.712  31
  -5  14  -3 3242.97 340.598  23
  -5  14  -3 2824.94 409.941  31
  -5  14  -4 2643.05 312.298  23
  -5  14  -4 2535.79 365.691  31
  -5  14  -5-123.276 117.992  23
  -5  14  -5-208.782 227.847  31
  -5  14  -6 987.686 195.005  23
  -5  14  -6 1077.23 251.191  31
   5 -14   7 6790.36 485.369  13
  -5  14  -7 6252.53 447.928  31
   5 -14   8 66.9084 126.288  13
  -5  14  -8-258.761 145.815  31
   5 -14   9 559.897 130.808  13
  -5  14  -9 726.874 135.268  31
  -5  13  10 700.378 352.973  32
  -5  13   9-180.420 465.622  17
  -5  13   9-90.7731 159.588  32
  -5  13   8 5284.34 499.480  32
  -5  13   8 6053.79 509.522   8
  -5  13   7-362.592 234.959   8
  -5  13   7-8.99335 551.397   9
  -5  13   7-209.192 561.012  17
  -5  13   7 159.548 181.428  32
  -5  13   6-27.7141 201.224   8
  -5  13   6-108.172 189.157  32
  -5  13   6 92.1691 488.472  17
  -5  13   6 269.123 480.640   9
  -5  13   5 1008.54 325.268  32
  -5  13   5 1415.12 387.835   8
  -5  13   5 790.940 424.597   9
  -5  13   4 2353.35 284.960  28
  -5  13   4 2815.04 417.679  32
  -5  13   4 3129.10 489.546   9
  -5  13   4 3110.43 418.164   8
  -5  13   3 15769.8 950.786  32
  -5  13   3 14277.3 895.805  31
  -5  13   3 14490.2 861.347   8
  -5  13   2-283.177 235.717   8
  -5  13   2-43.0118 176.336  32
  -5  13   2-210.773 221.973  31
  -5  13   1 9671.12 724.705  32
  -5  13   1 8137.24 689.726  31
  -5  13   1 9084.48 671.742   8
  -5  13   0 1877.47 328.502  32
  -5  13   0 1685.57 266.417  23
  -5  13   0 1817.68 357.326  31
  -5  13  -1 712.869 251.076  32
  -5  13  -1 1148.34 278.920  23
  -5  13  -1 859.231 344.426  31
  -5  13  -2 562.365 216.539  32
  -5  13  -2 555.136 167.102  23
  -5  13  -2 672.175 240.173  31
  -5  13  -3 613.070 216.026  23
  -5  13  -3 334.853 156.290  32
  -5  13  -3 192.659 212.509  31
  -5  13  -4 753.628 227.665  23
  -5  13  -5 536.835 206.440  23
  -5  13  -6 343.295 168.481  23
  -5  13  -7 803.524 203.422  23
   5 -13   8 10732.6 641.095  13
   5 -13   9 3047.30 375.651  13
   5 -13  10 212.057 94.6720  13
  -5  12  11 1571.71 452.534   7
  -5  12  11 939.950 548.656  17
  -5  12  11 1288.14 489.532  32
  -5  12  10-639.144 768.096  17
  -5  12  10-108.746 264.607   7
  -5  12  10 141.760 353.928  18
  -5  12  10 68.8201 208.081  32
  -5  12   9 10745.1 638.182   7
  -5  12   9 10620.6 719.831  32
  -5  12   9 9988.00 1059.48  17
  -5  12   9 11991.1 772.409   8
  -5  12   8 2006.93 372.082   8
  -5  12   8 388.075 511.337  18
  -5  12   8 1427.37 271.354   7
  -5  12   8-345.517 902.549  17
  -5  12   8 1624.82 643.180   9
  -5  12   8 1822.71 367.845  32
  -5  12   7-5.17575 460.230  18
  -5  12   7 505.970 497.408   9
  -5  12   7 255.133 193.565  32
  -5  12   7 561.473 227.161   8
  -5  12   7 357.220 884.804  17
  -5  12   6 14684.8 937.769  32
  -5  12   6 10396.2 821.524  18
  -5  12   6 11839.3 1109.79  17
  -5  12   6 15780.0 917.232   8
  -5  12   6 14882.9 862.511   9
  -5  12   5 270.724 148.697  28
  -5  12   5 66.6580 203.221   8
  -5  12   5 341.118 331.525   9
  -5  12   5 265.281 195.176  32
  -5  12   5-259.973 382.561  18
  -5  12   4 1715.56 324.172   8
  -5  12   4 1321.48 348.714   9
  -5  12   4 1546.26 354.753  31
  -5  12   4 1656.55 372.915  32
  -5  12   3 2612.14 421.530   8
  -5  12   3 1849.25 371.202   9
  -5  12   3 2085.57 389.022  32
  -5  12   3 2164.43 409.431  31
  -5  12   2 16521.0 969.470  32
  -5  12   2 16250.8 956.624  31
  -5  12   2 16106.0 897.535   8
  -5  12   1 51379.4 1688.65  32
  -5  12   1 50008.6 1668.27  31
  -5  12   0-34.3176 216.637  32
  -5  12   0 76.1025 106.593  23
  -5  12   0 299.112 189.323  31
  -5  12  -1 3283.52 470.510  32
  -5  12  -1 4110.08 434.768  23
  -5  12  -1 4076.48 583.160  31
  -5  12  -2 2800.33 411.477  32
  -5  12  -2 2491.62 322.927  23
  -5  12  -3 22.3171 150.798  32
  -5  12  -3 160.634 165.668  23
  -5  12  -4 16489.1 823.711  23
  -5  12  -4 15657.0 879.126  32
  -5  12  -5 1202.40 294.637  23
  -5  12  -6 762.677 202.632  23
  -5  12  -7 13894.8 727.447  23
  -5  12  -8 86.7951 115.568  23
   5 -12   8 336.076 227.052  13
   5 -12   9 18949.6 840.053  13
  -5  12 -10 1027.37 135.097  24
   5 -12  10 1098.41 204.084  13
   5 -12  11 773.610 130.700  13
  -5  11  12-10.0802 457.883   7
  -5  11  12-49.1342 338.955  18
  -5  11  12 213.489 632.943  32
  -5  11  12 129.096 693.913  17
  -5  11  11-173.240 281.371   7
  -5  11  11 355.932 811.592  17
  -5  11  11 158.216 566.007  18
  -5  11  11-122.204 353.093  32
  -5  11  10-674.320 780.760  18
  -5  11  10 372.386 203.649   7
  -5  11  10 289.503 205.058  32
  -5  11  10 222.387 726.039  17
  -5  11   9 4080.40 911.270  18
  -5  11   9 3826.81 793.327  17
  -5  11   9 4015.78 481.384  32
  -5  11   9 3842.18 805.433   9
  -5  11   9 4615.69 520.189   8
  -5  11   8 1194.07 842.406  18
  -5  11   8 1730.23 589.791   9
  -5  11   8 2905.07 476.047  32
  -5  11   8 2759.19 717.639  17
  -5  11   8 2999.03 457.610   8
  -5  11   7 5051.86 746.471  17
  -5  11   7 5000.89 595.289   9
  -5  11   7 4000.09 867.134  18
  -5  11   7 4263.99 525.838  32
  -5  11   7 5046.78 548.858   8
  -5  11   6 114.808 115.000  28
  -5  11   6 11.9168 221.888   8
  -5  11   6-78.1139 693.903  18
  -5  11   6 182.477 549.019  17
  -5  11   6 48.8216 268.019   9
  -5  11   6 33.0561 172.666  32
  -5  11   5 360.371 186.304  28
  -5  11   5 607.208 307.114   8
  -5  11   5 576.680 211.771   6
  -5  11   5 1271.96 608.496  17
  -5  11   5 93.3099 513.298  18
  -5  11   5 391.213 240.773   9
  -5  11   5 508.810 284.948  32
  -5  11   4 4222.46 570.077  18
  -5  11   4 6049.52 583.229   8
  -5  11   4 4785.92 472.525   9
  -5  11   4 5555.36 518.442   6
  -5  11   4 6243.49 643.605  32
  -5  11   4 6574.64 634.898  31
  -5  11   3 1242.49 298.834   8
  -5  11   3 501.292 930.398   5
  -5  11   3 1209.43 275.332   9
  -5  11   3 1137.12 305.375  32
  -5  11   3 1377.03 382.683  31
  -5  11   2 18154.3 1023.33  32
  -5  11   2 17545.8 2076.31   4
  -5  11   2 16786.4 1787.64   5
  -5  11   2 18272.9 1007.07  31
  -5  11   1 37233.5 1471.03  32
  -5  11   1 38528.3 1493.40  31
  -5  11   0 20912.1 1084.44  31
  -5  11   0 19708.6 1062.76  32
  -5  11   0 19732.1 832.665  23
  -5  11   0 18546.4 2230.30   4
  -5  11  -1 72272.5 1644.93  23
  -5  11  -1 75777.1 4579.57   4
  -5  11  -1 71776.8 1966.54  32
  -5  11  -2 5127.24 1178.00   4
  -5  11  -2 6787.92 528.111  23
  -5  11  -2 4474.22 517.077  32
  -5  11  -3 233.038 399.295   4
  -5  11  -3 792.135 244.977  23
  -5  11  -4 1830.06 295.991  23
  -5  11  -5 1245.54 286.262  23
  -5  11  -6 2453.73 341.255  23
  -5  11  -7 1603.58 243.910  24
  -5  11  -7 2169.18 312.999  23
   5 -11   8 31076.5 1226.44  13
  -5  11  -8 32813.3 1089.11  23
  -5  11  -8 31441.7 940.694  24
   5 -11   9 271.054 174.114  13
  -5  11  -9 369.099 145.498  23
  -5  11  -9 458.471 149.515  24
  -5  11 -10 6588.87 384.030  24
   5 -11  10 7152.25 505.454  13
   5 -11  11 628.733 161.960  13
  -5  11 -11 514.847 118.015  24
  -5  11 -12 282.549 84.7162  24
  -5  10  13 1967.84 558.095   7
  -5  10  13 1718.18 490.385  18
  -5  10  13 1626.21 645.324  17
  -5  10  12 9551.82 663.221   7
  -5  10  12 8549.57 818.357  18
  -5  10  12 8805.52 784.607  32
  -5  10  12 8897.39 765.485  17
  -5  10  11 10937.2 710.784   7
  -5  10  11 10986.8 1039.94  18
  -5  10  11 10630.5 735.022  32
  -5  10  11 12070.0 871.344  17
  -5  10  10 12163.2 777.377   7
  -5  10  10 10967.2 994.673  18
  -5  10  10 11723.6 1036.54   9
  -5  10  10 12238.6 822.016  32
  -5  10  10 13166.5 876.978  17
  -5  10   9 559.814 260.025   8
  -5  10   9 572.456 733.896  18
  -5  10   9 945.912 611.459   9
  -5  10   9 490.090 246.393  32
  -5  10   9 471.587 337.647  17
  -5  10   8 7785.93 706.258   8
  -5  10   8 8480.81 727.850  17
  -5  10   8 7107.78 699.837   9
  -5  10   8 6964.97 934.820  18
  -5  10   8 7935.11 700.699  32
  -5  10   7 15249.5 919.131  17
  -5  10   7 12721.1 788.124   9
  -5  10   7 13108.4 1094.69  18
  -5  10   7 13462.4 917.947  32
  -5  10   7 14016.9 880.327   8
  -5  10   6 31677.4 1044.50  28
  -5  10   6 33232.8 1317.18   6
  -5  10   6 30371.3 1400.21  18
  -5  10   6 34692.7 1216.46   9
  -5  10   6 35634.4 1352.89  17
  -5  10   6 32980.3 1421.78  32
  -5  10   6 32587.5 1288.39   8
  -5  10   5 394.939 229.311   8
  -5  10   5 614.432 219.053   6
  -5  10   5 5.15972 119.133  28
  -5  10   5-70.3163 303.609   5
  -5  10   5 154.984 196.142  32
  -5  10   5 89.6452 185.094   9
  -5  10   5 114.112 244.643  17
  -5  10   5 132.732 167.723  31
  -5  10   4 23507.7 1037.56   6
  -5  10   4 26922.9 2390.26   5
  -5  10   4 23780.6 930.505   9
  -5  10   4 25176.3 1173.28  32
  -5  10   4 23696.7 1118.45  31
  -5  10   4 22670.0 1036.05   8
  -5  10   3 5021.82 479.407   8
  -5  10   3 4348.66 449.215   6
  -5  10   3 4864.82 1007.75   5
  -5  10   3 4847.21 436.809   9
  -5  10   3 4418.72 521.183  32
  -5  10   3 4848.95 513.035  31
  -5  10   2-358.330 329.472   4
  -5  10   2 483.217 338.941   5
  -5  10   2-44.4750 201.161  32
  -5  10   2-34.8773 191.419  31
  -5  10   1 14031.0 1534.62   5
  -5  10   1 13389.6 854.288  32
  -5  10   1 12747.9 788.509  31
  -5  10   1 14799.1 1853.70   4
  -5  10   0 44939.5 1545.23  32
  -5  10   0 43463.8 2567.08   5
  -5  10   0 44025.4 3227.44   4
  -5  10  -1 17395.2 794.755  23
  -5  10  -1 16044.8 1953.02   4
  -5  10  -2 5905.76 482.803  23
  -5  10  -2 5807.56 1226.56   4
  -5  10  -3 10145.0 634.358  23
  -5  10  -3 10336.7 716.530  16
  -5  10  -3 9665.57 1568.53   4
  -5  10  -4 2824.59 918.119   4
  -5  10  -4 3329.26 383.608  23
  -5  10  -5 1613.94 232.768  24
  -5  10  -5 1869.52 307.608  23
  -5  10  -6 603.937 153.178  24
  -5  10  -6 670.195 193.732  23
  -5  10  -7 10371.5 592.681  24
   5 -10   7 9026.59 770.810  11
  -5  10  -7 10090.3 643.823  23
  -5  10  -8 14086.2 697.825  24
  -5  10  -8 14638.2 765.475  23
   5 -10   8 14313.0 980.231  11
   5 -10   9 458.871 217.813  13
  -5  10  -9 479.773 166.878  24
  -5  10  -9 229.825 139.748  23
   5 -10  10 623.027 171.563  13
  -5  10 -10 818.888 180.243  24
   5 -10  11 2243.33 280.270  13
  -5  10 -11 2392.22 256.511  24
  -5  10 -12 491.247 135.893  24
  -5  10 -13 434.995 85.0800  24
  -5   9  14 277.676 448.254  18
  -5   9  14 969.629 504.637  17
  -5   9  13-42.9243 460.921   7
  -5   9  13 389.719 405.877  17
  -5   9  13-64.1560 553.623  18
  -5   9  12 703.774 269.045   7
  -5   9  12 770.360 327.987  17
  -5   9  12 187.086 435.468  18
  -5   9  12 504.708 493.257  32
  -5   9  11 19704.9 1002.90   7
  -5   9  11 21317.6 1050.67  17
  -5   9  11 20465.4 999.092  18
  -5   9  11 18922.0 980.073  32
  -5   9  10 196.887 227.647  32
  -5   9  10-125.812 330.034  18
  -5   9  10 121.220 722.536   9
  -5   9  10 161.000 249.322  17
  -5   9   9 2549.31 408.556  18
  -5   9   9 2394.62 429.817  17
  -5   9   9 2490.20 421.402  32
  -5   9   9 2047.05 590.477   9
  -5   9   9 3189.00 434.933   8
  -5   9   8 4281.49 545.578  32
  -5   9   8 4502.05 556.348   9
  -5   9   8 4019.14 504.938   8
  -5   9   8 6006.53 600.837  17
  -5   9   8 3852.94 514.231  18
  -5   9   7 3540.66 489.398  18
  -5   9   7 3931.43 466.059   6
  -5   9   7 3170.75 342.952  28
  -5   9   7 3632.29 947.243   5
  -5   9   7 3923.89 496.522   9
  -5   9   7 3989.95 497.535  32
  -5   9   7 3813.12 455.420   8
  -5   9   6 3680.38 523.011  18
  -5   9   6 3411.80 419.616  17
  -5   9   6 3507.56 436.191   6
  -5   9   6 4823.21 1062.93   5
  -5   9   6 3567.98 424.155   9
  -5   9   6 3509.99 470.645  32
  -5   9   6 3679.46 365.936  28
  -5   9   6 4101.58 461.762   8
  -5   9   5 7511.25 638.463   6
  -5   9   5 8277.05 727.918  32
  -5   9   5 8630.69 751.406  31
  -5   9   5 6817.05 649.481   8
  -5   9   4 17604.8 903.086  31
  -5   9   4 18811.1 1913.01   5
  -5   9   4 16957.6 761.009   9
  -5   9   4 17557.1 934.400  32
  -5   9   3 299.140 343.277   4
  -5   9   3 356.934 342.471   5
  -5   9   2 2244.24 705.018   4
  -5   9   2 3681.26 815.331   5
  -5   9   1 2247.90 689.284   4
  -5   9   1 2966.66 674.994   5
  -5   9   0 6867.88 973.523   5
  -5   9   0 6559.68 1172.14   4
  -5   9  -1 2727.97 590.081   5
  -5   9  -1 2421.63 723.233   4
  -5   9  -2 5731.98 1166.33   4
  -5   9  -3 691.553 179.307  23
  -5   9  -3 663.769 522.619   4
  -5   9  -4 3812.72 976.092   4
  -5   9  -4 3828.13 383.821  23
  -5   9  -5 974.337 584.592   4
  -5   9  -5 775.957 173.165  24
  -5   9  -5 861.368 207.069  23
  -5   9  -6 39073.8 1158.02  24
  -5   9  -6 39058.0 1229.29  23
   5  -9   6 35428.3 1504.04  11
  -5   9  -6 39206.7 3166.79   4
  -5   9  -7 2436.94 321.434  24
  -5   9  -7 1981.81 298.727  23
   5  -9   7 1606.66 356.066  11
   5  -9   8 6142.12 594.636  13
  -5   9  -8 6067.97 488.005  24
  -5   9  -8 5746.75 480.318  23
   5  -9   8 4644.71 609.136  11
   5  -9   9 6592.91 587.192  13
  -5   9  -9 7320.29 514.463  24
  -5   9  -9 6468.96 491.239  23
   5  -9  10 9489.04 661.985  13
  -5   9 -10 8783.34 547.018  24
   5  -9  11 5045.22 427.428  13
  -5   9 -11 5822.63 420.861  24
  -5   9 -12 107.874 109.978  24
  -5   9 -13 3076.03 234.626  24
  -5   8  15-23.9548 391.305  17
  -5   8  14 3189.19 423.462  17
  -5   8  14 3447.20 633.918   7
  -5   8  14 3117.97 459.670  18
  -5   8  13-94.8943 345.103   7
  -5   8  13 276.593 229.488  18
  -5   8  13 89.5431 271.026  17
  -5   8  12 1111.60 271.031   7
  -5   8  12 1642.19 314.665  18
  -5   8  12 1362.89 498.715  32
  -5   8  12 1150.17 311.437  17
  -5   8  11 12598.4 766.575  18
  -5   8  11 11406.3 782.046  32
  -5   8  10 1588.39 327.874  18
  -5   8  10 1492.62 339.520  32
  -5   8   9 5515.15 535.817  18
  -5   8   9 4196.91 524.168  32
  -5   8   9 5117.19 685.653   9
  -5   8   9 5280.10 551.439   8
  -5   8   8 6995.88 488.873  28
  -5   8   8 10724.0 778.583   6
  -5   8   8 12279.3 1793.31   5
  -5   8   8 9000.84 672.508  18
  -5   8   8 8846.82 724.780   9
  -5   8   8 11036.8 812.438  32
  -5   8   8 9896.27 751.616   8
  -5   8   7 3896.11 372.950  28
  -5   8   7 4372.09 491.696   6
  -5   8   7 4233.20 457.794   9
  -5   8   7 3666.17 403.933  18
  -5   8   7 4172.59 498.404  32
  -5   8   7 4360.13 457.171   8
  -5   8   6 4031.61 438.132   6
  -5   8   6 3820.36 815.599   5
  -5   8   6 4058.67 410.429   9
  -5   8   6 3853.64 457.065  32
  -5   8   6 3969.80 420.673   8
  -5   8   5 245.850 586.981   5
  -5   8   4 7332.63 1194.85   5
  -5   8   3 90425.9 3730.31   5
  -5   8   3 89434.0 3552.82   4
  -5   8   2 62467.7 2975.85   5
  -5   8   2 59084.3 2999.65   4
  -5   8   1 1099.83 360.079   4
  -5   8   1 1165.73 466.786   5
  -5   8   0 31534.2 2331.13   4
  -5   8   0 34736.4 2091.31   5
  -5   8  -1 79750.1 3056.36   5
  -5   8  -1 80764.6 3822.54   4
  -5   8  -2 18884.6 1457.10   5
  -5   8  -2 17972.7 1880.94   4
  -5   8  -3 29001.7 2430.69   4
  -5   8  -4 8124.96 1372.82   4
  -5   8  -5 239.959 298.489   4
  -5   8  -5 332.041 148.458  23
  -5   8  -6 11.1154 120.280  24
  -5   8  -6 114.184 92.4276  23
   5  -8   6 104.908 145.202  11
  -5   8  -7 12567.2 1784.83   4
  -5   8  -7 12782.4 693.083  24
  -5   8  -7 12658.4 701.114  23
   5  -8   7 11487.6 907.125  11
  -5   8  -8 3877.32 416.085  24
   5  -8   8 4242.59 614.670  11
  -5   8  -8 2849.11 360.671  23
   5  -8   9 172.274 151.695  13
  -5   8  -9 230.939 141.886  24
   5  -8   9 120.237 187.874  11
   5  -8  10 2089.32 337.942  13
  -5   8 -10 2842.16 353.575  24
   5  -8  11 95.8925 145.427  13
  -5   8 -11 240.826 133.551  24
  -5   8 -12 307.684 169.466  24
  -5   8 -13 425.956 129.976  24
  -5   8 -14 275.061 73.8407  24
  -5   7  15 2993.38 369.927  18
  -5   7  15 3481.20 386.277  17
  -5   7  14 478.809 187.944  18
  -5   7  14 368.691 555.031   7
  -5   7  14 445.361 212.262  17
  -5   7  13 25403.4 1091.86   7
  -5   7  13 23711.9 951.023  18
  -5   7  12 919.681 243.697  18
  -5   7  12 762.359 252.921   7
  -5   7  12 953.889 497.068  32
  -5   7  11 3129.72 405.660  18
  -5   7  11 2070.91 341.624  32
  -5   7  10 13260.0 813.869  18
  -5   7  10 12111.6 828.466  32
  -5   7   9 57200.7 1616.76   9
  -5   7   9 56565.0 3573.63   5
  -5   7   9 61283.7 1687.51  18
  -5   7   9 55740.7 1734.20  32
  -5   7   9 58918.8 1708.30   8
  -5   7   8 1245.57 268.915   8
  -5   7   8 769.449 187.617  28
  -5   7   8 881.446 205.438  18
  -5   7   8 1276.77 286.029   6
  -5   7   8 355.904 277.532   5
  -5   7   8 1169.56 420.362   9
  -5   7   8 1006.49 229.694  32
  -5   7   7 1258.45 264.362   8
  -5   7   7 1577.66 319.437   9
  -5   7   7 1437.57 288.400   6
  -5   7   7 893.922 396.103   5
  -5   7   7 1627.10 293.891  32
  -5   7   6 5646.61 1005.15   5
  -5   7   5 12142.9 1411.11   5
  -5   7   4 6335.22 1004.13   5
  -5   7   3 204.270 198.733   4
  -5   7   3 1156.47 454.146   5
  -5   7   2 51423.4 2569.81   4
  -5   7   2 53141.4 2594.51   5
  -5   7   1 425.564 330.264   5
  -5   7   1 298.580 317.125   4
  -5   7   0 7000.48 932.997   5
  -5   7   0 7557.27 1096.51   4
  -5   7  -1 38965.4 2135.88   5
  -5   7  -1 43775.8 2696.81   4
  -5   7  -2 4767.62 963.200   4
  -5   7  -3 6956.54 1146.84   4
  -5   7  -4 47668.5 3053.72   4
  -5   7  -5 14603.6 1774.02   4
  -5   7  -6 3850.19 958.532   4
  -5   7  -6 4061.56 374.875  24
  -5   7  -6 4061.15 371.910  23
   5  -7   6 3810.63 509.739  11
   5  -7   7 2164.47 356.914  13
  -5   7  -7 2196.45 301.608  24
  -5   7  -7 2162.72 284.379  23
   5  -7   7 1560.02 370.597  11
   5  -7   8 57096.6 1695.80  13
  -5   7  -8 60876.1 1515.35  24
  -5   7  -8 57395.6 1446.17  23
   5  -7   8 52282.5 1964.40  11
   5  -7   8 62260.9 3222.71   3
  -5   7  -8 59433.2 3815.65   4
   5  -7   9 26638.8 1166.96  13
  -5   7  -9 27725.8 1026.50  24
   5  -7  10-58.8264 181.004  13
  -5   7 -10 105.964 128.866  24
   5  -7  10 0.70519 128.058  30
  -5   7 -11 5741.68 450.774  24
   5  -7  11 4808.76 478.397  30
  -5   7 -12 8.52040 138.505  24
   5  -7  12 62.4246 142.595  30
  -5   7 -13 85.7252 96.9027  24
   5  -7  13 117.965 108.650  30
  -5   7 -14 57.3827 70.3553  24
  -5   6  15 1283.61 220.892  18
  -5   6  15 1359.06 242.115  17
  -5   6  14 41.4217 503.019   7
  -5   6  14 100.098 161.426  18
  -5   6  13 992.620 282.455   7
  -5   6  13 1220.05 268.566  18
  -5   6  12 12488.1 827.892   7
  -5   6  12 14110.2 803.895  18
  -5   6  12 13279.2 901.287  32
  -5   6  12 13622.8 733.574  29
  -5   6  11 4138.26 424.265  10
  -5   6  11 4848.93 504.322  32
  -5   6  11 5350.25 491.155  29
  -5   6  10 531.068 199.247  27
  -5   6  10 977.166 244.744  29
  -5   6  10 454.127 180.912  10
  -5   6  10 345.608 188.347  32
  -5   6   9 985.798 238.717  29
  -5   6   9 721.906 198.043  27
  -5   6   9 1537.02 622.193   9
  -5   6   9 1899.41 708.119   5
  -5   6   9 672.550 191.861  32
  -5   6   8 3771.70 349.536  28
  -5   6   8 3735.57 433.093  32
  -5   6   8 3911.74 456.759   6
  -5   6   8 4174.87 431.784  27
  -5   6   8 3947.33 912.280   5
  -5   6   8 3734.38 543.679   9
  -5   6   8 4366.99 471.942   8
  -5   6   7 3150.56 786.821   5
  -5   6   6 837.692 375.916   5
  -5   6   5 3783.56 788.633   5
  -5   6   4 6061.20 905.118   5
  -5   6   3 11338.1 1176.34   5
  -5   6   3 11738.4 1078.49   4
  -5   6   2 19051.2 1488.06   5
  -5   6   2 20561.4 1511.18   4
  -5   6   1 74795.3 2892.66   5
  -5   6   1 74129.2 2993.00   4
  -5   6   0 92278.2 3532.74   4
  -5   6  -1 1257.80 483.492   4
  -5   6  -2 1615.58 565.840   4
  -5   6  -3 16304.8 1693.42   4
  -5   6  -4 6760.93 1116.95   4
  -5   6  -5 2103.86 700.919   4
  -5   6  -6 2189.33 715.061   4
   5  -6   7 21370.8 992.431  13
  -5   6  -7 21840.2 871.547  24
  -5   6  -7 20281.4 825.384  23
   5  -6   7 19247.0 1127.19  11
  -5   6  -7 22899.4 2285.68   4
   5  -6   8 26005.0 1146.65  13
  -5   6  -8 24368.4 973.302  24
   5  -6   8 22370.6 1318.65  11
   5  -6   8 23816.5 2011.10   3
  -5   6  -8 21038.8 2241.27   4
   5  -6   8 26941.2 1155.77  30
   5  -6   9 223.135 173.918  13
  -5   6  -9 508.741 164.414  24
   5  -6   9 745.133 233.757  30
   5  -6  10 13225.5 797.132  13
  -5   6 -10 15068.9 800.205  24
   5  -6  10 13903.4 851.819  30
  -5   6 -11-14.0345 122.376  24
   5  -6  11-76.0668 142.760  30
   5  -6  12 396.673 181.484  30
  -5   6 -12 1167.68 233.409  24
  -5   6 -13 70.9911 101.242  24
   5  -6  13 3.08996 142.359  30
  -5   6 -14 1146.34 160.684  24
   5  -6  14 1176.75 196.057  30
  -5   5  16 121.534 118.473  18
  -5   5  16-138.330 172.134  17
  -5   5  15 349.587 163.780  18
  -5   5  14 4639.27 626.833   7
  -5   5  14 5476.22 473.403  18
  -5   5  14 4605.60 394.113  29
  -5   5  13 1038.75 321.208   7
  -5   5  13 1002.85 219.705  29
  -5   5  12 15795.7 932.889   7
  -5   5  12 16018.7 791.181  10
  -5   5  12 16233.5 852.453  29
  -5   5  11 42077.4 1426.81  27
  -5   5  11 43257.1 1333.49  10
  -5   5  11 43244.5 1411.37  29
  -5   5  10 87369.3 1890.55  10
  -5   5  10 86773.7 1989.57  29
  -5   5   9 1070.76 245.728  29
  -5   5   9 906.851 229.764  27
  -5   5   9 1124.94 275.869   6
  -5   5   9 1311.55 570.906   5
  -5   5   9 1034.62 244.270  10
  -5   5   8 21969.9 1998.33   5
  -5   5   7 6780.24 1080.83   5
  -5   5   6 2138.29 601.712   5
  -5   5   5 2250.14 547.447   5
  -5   5   4 27542.3 1782.08   5
  -5   5   3 172165. 4355.87   5
  -5   5   3 174563. 3851.47   4
  -5   5   2 49385.8 2193.25   4
  -5   5   1 487.630 357.404   4
  -5   5   1 464.041 317.749  33
  -5   5   0 22054.9 1772.67  33
  -5   5  -1 3434.26 736.768  33
  -5   5  -2 2132.60 594.480  33
  -5   5  -3 6976.71 1047.61  33
  -5   5  -4 137520. 4615.11  33
  -5   5  -5 8940.63 1223.25  33
  -5   5  -6-86.4769 389.947  33
  -5   5  -6-196.176 335.346   4
  -5   5  -7 3407.94 851.993   4
  -5   5  -7 4454.24 406.418  24
   5  -5   7 3781.43 506.398  11
   5  -5   7 4425.46 830.151   3
   5  -5   8 13515.8 856.413  13
  -5   5  -8 3215.45 942.822   4
  -5   5  -8 7546.48 537.994  24
   5  -5   8 9791.85 1293.55   3
   5  -5   8 15828.0 968.335  30
   5  -5   9 3229.44 748.205   3
   5  -5   9 2919.58 385.759  13
  -5   5  -9 3555.32 370.353  24
   5  -5   9 3183.86 428.386  30
   5  -5  10 8354.54 628.966  13
  -5   5 -10 9147.63 579.867  24
   5  -5  10 8366.64 671.767  30
  -5   5 -11 448.621 174.368  24
   5  -5  11 184.964 146.857  30
  -5   5 -12 391.243 170.956  24
   5  -5  12 200.341 197.267  30
   5  -5  13 13961.9 785.030  30
  -5   5 -13 16809.6 635.249  24
  -5   5 -14 238.665 90.3749  24
   5  -5  14 256.398 130.591  30
  -5   4  16 2296.24 244.364  18
  -5   4  16 1662.94 210.554  17
  -5   4  15 714.456 208.102  18
  -5   4  15 730.010 166.489  29
  -5   4  14 388.894 500.477   7
  -5   4  14 576.967 178.822  29
  -5   4  13 3707.33 465.956   7
  -5   4  13 3649.84 363.870  10
  -5   4  13 3925.88 430.689  29
  -5   4  13 3110.54 363.680  30
  -5   4  12 1200.44 261.488  27
  -5   4  12 1582.54 333.901   7
  -5   4  12 1207.37 273.761  10
  -5   4  12 1508.86 287.117  29
  -5   4  11 7586.28 608.850  27
  -5   4  11 8787.95 619.983  10
  -5   4  11 7818.53 636.716  29
  -5   4  10 5461.92 506.647  27
  -5   4  10 5732.13 509.729  10
  -5   4  10 6434.63 572.371  29
  -5   4   9 1253.04 254.652  29
  -5   4   9 1368.64 279.754  27
  -5   4   9 1466.44 260.820   6
  -5   4   9 1186.89 375.859   5
  -5   4   9 1237.92 225.799  10
  -5   4   8 15037.7 1507.73   5
  -5   4   7 572.204 305.703   5
  -5   4   6 4723.60 812.364   5
  -5   4   5 10316.3 1058.47   5
  -5   4   4 45907.4 2209.69   5
  -5   4   4 37780.2 1470.99   4
  -5   4   3 997.952 286.779   4
  -5   4   2 9729.03 1063.98  33
  -5   4   1 5979.61 889.860  33
  -5   4   0 30714.3 1964.32  33
  -5   4  -1 49963.9 2550.88  33
  -5   4  -2 1384.82 503.672  33
  -5   4  -3 330.267 367.289  33
  -5   4  -4 123906. 4251.45  33
  -5   4  -5 2026.05 590.322  33
   5  -4   6 21563.1 1621.75   3
  -5   4  -6 20405.0 1822.00  33
   5  -4   7 43177.2 2431.85   3
   5  -4   8 916.882 301.196   3
   5  -4   8 1709.07 311.060  13
  -5   4  -8 1323.54 243.971  24
   5  -4   8 1791.05 344.402  30
   5  -4   9-48.7872 189.849   3
   5  -4   9 437.893 216.270  13
  -5   4  -9 424.217 167.995  24
   5  -4   9 96.5638 146.782  30
  -5   4 -10 2052.78 288.582  24
   5  -4  10 2337.91 392.191  30
  -5   4 -11 634.829 217.582  24
   5  -4  11 1056.93 331.853  30
   5  -4  12 6951.14 611.692  30
  -5   4 -12 7279.07 467.392  24
  -5   4 -13 1568.02 207.779  24
   5  -4  13 1032.37 254.867  30
  -5   4 -14 607.657 117.902  24
   5  -4  14 217.866 130.122  30
   5  -4  15 427.475 112.957  30
  -5   3  16 1037.87 183.175  18
  -5   3  15 6486.37 437.075  30
  -5   3  15 6490.08 473.178  29
  -5   3  14 249.104 514.051   7
  -5   3  14 478.097 175.692  30
  -5   3  14 147.570 150.634  29
  -5   3  13 1666.92 344.239  27
  -5   3  13 670.924 301.869   7
  -5   3  13 452.702 154.001  10
  -5   3  13 1210.01 323.579  29
  -5   3  12 3058.50 439.962  27
  -5   3  12 3114.54 497.854   7
  -5   3  12 2453.86 392.503  10
  -5   3  12 3291.43 497.543  29
  -5   3  11 2225.24 348.015  27
  -5   3  11 1885.95 324.891  10
  -5   3  11 2107.61 357.382  29
  -5   3  11 2458.72 366.835  14
  -5   3  10 8222.62 599.969  27
  -5   3  10 8215.21 604.400  10
  -5   3  10 8741.77 650.623  29
  -5   3  10 7108.77 551.829  14
  -5   3   9 6.15542 134.170  27
  -5   3   9-253.354 227.256   5
  -5   3   9-316.746 645.560   2
  -5   3   8 2400.46 615.186   5
  -5   3   8 3449.95 1060.09   2
  -5   3   7 76.7674 205.416   5
  -5   3   7 372.336 300.863   2
  -5   3   6 67432.3 3961.12   2
  -5   3   6 67776.1 2669.76   5
  -5   3   5 9103.21 1402.27   2
  -5   3   5 9008.53 938.527   5
  -5   3   4 12029.0 1122.63   5
  -5   3   4 15428.4 1191.66  33
  -5   3   3 12258.9 1092.51  33
  -5   3   2 25112.0 1636.23  33
  -5   3   1 12262.9 1208.53  33
  -5   3   0 5873.43 964.273  33
  -5   3  -1 202.671 351.893  33
  -5   3  -2 10113.6 1202.10  33
  -5   3  -3 828.646 438.138  33
  -5   3  -4 5854.79 1006.97  33
   5  -3   5 77291.6 2772.51   3
  -5   3  -5 74973.8 3411.27  33
   5  -3   6 55.6689 143.162   3
  -5   3  -6-119.663 183.050  33
   5  -3   7 3931.84 758.348   3
  -5   3  -7 3397.99 844.958  33
   5  -3   8 397.845 278.659   3
   5  -3   8 573.469 214.677  13
  -5   3  -8 1142.43 226.669  24
   5  -3   8 922.317 282.492  30
   5  -3   9 1693.24 541.726   3
  -5   3  -9 1831.27 269.631  24
   5  -3   9 1189.02 296.097  30
  -5   3 -10 5959.09 454.881  24
   5  -3  10 5429.96 563.960  30
  -5   3 -11 5852.44 449.549  24
   5  -3  11 5201.61 564.177  30
  -5   3 -12 2219.63 262.385  24
   5  -3  12 1580.50 318.915  30
  -5   3 -13 1442.95 195.081  24
   5  -3  13 954.378 256.089  30
   5  -3  14 2251.58 306.106  30
   5  -3  15 1068.16 164.600  26
   5  -3  15 782.230 154.611  30
  -5   2  16 2829.04 251.395  30
  -5   2  16 3097.97 290.335  29
  -5   2  15 2234.63 289.661  30
  -5   2  15 2034.27 283.706  29
  -5   2  14 583.870 175.319  27
  -5   2  14 817.857 222.004  29
  -5   2  13 2645.39 355.935  27
  -5   2  13 2758.33 356.103  10
  -5   2  13 2554.06 368.952  29
  -5   2  12 17846.9 918.504  27
  -5   2  12 18658.1 940.509  10
  -5   2  12 18971.0 1000.70  29
  -5   2  11 3620.91 415.106  27
  -5   2  11 4223.75 459.995  10
  -5   2  11 4064.01 488.014  29
  -5   2  11 3731.47 437.654  14
  -5   2  10 34108.6 1302.71  29
  -5   2  10 31337.3 1152.32  27
  -5   2  10 30564.3 1165.55  10
  -5   2  10 27257.8 3186.17   2
  -5   2  10 28420.8 1123.86  14
  -5   2   9 20848.4 2586.12   2
  -5   2   8 14424.9 1304.19   5
  -5   2   8 14837.6 2065.29   2
  -5   2   7 604.570 400.112   2
  -5   2   7 446.622 242.224   5
  -5   2   6 2998.07 546.056   5
  -5   2   6 3954.45 968.549   2
  -5   2   5 14274.1 1140.09   5
  -5   2   5 13548.1 1672.09   2
  -5   2   4 7386.47 904.360  33
  -5   2   4 11338.8 1722.95   2
  -5   2   3 19047.7 1833.68   2
  -5   2   3 20234.0 1390.49  33
  -5   2   2 88822.4 3835.02   2
  -5   2   2 88189.2 3120.06  33
  -5   2   1 4535.38 738.332  33
  -5   2   0 111316. 3728.81  33
  -5   2  -1 8940.01 1143.69  33
  -5   2  -2 11259.7 1279.42  33
  -5   2  -3 20749.3 1761.92  33
   5  -2   4 17401.3 1213.51   3
  -5   2  -4 17227.1 1673.38  33
   5  -2   5 35628.4 1881.83   3
  -5   2  -5 35220.3 2424.19  33
  -5   2  -6 16512.0 1700.89  33
   5  -2   6 17679.4 1440.50   3
   5  -2   7 9301.77 1135.13   3
  -5   2  -7 8625.43 1254.76  33
  -5   2  -8 27014.5 906.252  24
   5  -2   8 29785.2 2124.45   3
   5  -2   8 28300.6 1220.31  30
   5  -2   9-522.415 335.399   3
  -5   2  -9-0.93400 118.647  24
   5  -2   9-165.072 215.173  30
  -5   2 -10 265.831 116.555  24
   5  -2  10 245.317 201.613  30
  -5   2 -11 1331.82 210.502  24
   5  -2  11 1102.37 311.434  30
  -5   2 -12 183.507 98.6356  24
   5  -2  12 883.059 274.079  30
   5  -2  13 310.223 184.904  30
   5  -2  14 609.069 208.800  30
   5  -2  15 2230.63 229.460  30
  -5   1  16 1383.13 196.541  30
  -5   1  16 1600.03 223.583  29
  -5   1  15-74.8106 131.862  30
  -5   1  15 127.866 124.951  29
  -5   1  14 451.528 164.659  27
  -5   1  14 836.069 234.581  29
  -5   1  13 8868.08 636.875  27
  -5   1  13 8841.55 688.189  29
  -5   1  12 1418.87 304.755  27
  -5   1  12 1284.08 308.840  10
  -5   1  12 1880.29 372.778  29
  -5   1  12 2492.49 422.651  14
  -5   1  11 329.701 166.853  27
  -5   1  11 246.862 151.177  14
  -5   1  11 230.132 148.613  10
  -5   1  11 386.960 195.895  29
  -5   1  10 13951.0 795.500  14
  -5   1  10 15126.3 822.152  10
  -5   1  10 16138.2 898.857  29
  -5   1   9 547.805 612.939   2
  -5   1   8 26279.7 2777.40   2
  -5   1   7 4041.26 1030.79   2
  -5   1   7 2865.97 514.564   5
  -5   1   6 3134.49 494.737   5
  -5   1   6 6360.87 1211.14   2
  -5   1   5 59096.0 3501.02   2
  -5   1   5 54741.5 2150.01   5
  -5   1   4 15956.5 1196.32  33
  -5   1   4 12416.6 1537.31   2
  -5   1   3 185628. 4378.38  33
  -5   1   3 173013. 5436.87   2
  -5   1   2 16207.4 1353.31  33
  -5   1   2 15609.6 1612.03   2
  -5   1   1 45181.2 2636.78   2
  -5   1   1 50430.5 2464.51  33
  -5   1   0 1226.97 476.942  33
   5  -1   1 569.995 162.570   3
  -5   1  -1 611.266 436.799  33
  -5   1  -2 14092.5 1497.88  33
   5  -1   2 14023.2 859.536   3
   5  -1   3 4108.37 526.595   3
  -5   1  -3 3581.93 801.280  33
  -5   1  -4 191.450 332.592  33
   5  -1   4 247.521 201.240   3
   5  -1   5 10391.1 1012.90   3
  -5   1  -5 9594.57 1322.90  33
   5  -1   6 34624.6 2024.39   3
  -5   1  -6 29059.0 2360.52  33
   5  -1   7 16948.0 1524.44   3
  -5   1  -7 14265.0 1695.08  33
   5  -1   8 2272.76 596.595   3
   5  -1   8 2551.67 392.134  30
   5  -1   9 436.227 176.968   3
   5  -1   9 326.610 195.005  30
   5  -1  10 768.511 252.919  30
   5  -1  11 448.147 209.686  30
   5  -1  12 543.077 237.238  30
   5  -1  13 744.626 243.704  30
   5  -1  14 271.473 144.026  26
   5  -1  14 88.2618 129.961  30
   5  -1  15 376.234 114.195  30
  -5   0  16 117.919 94.8738  30
  -5   0  16 252.071 116.102  29
  -5   0  15 3527.55 328.620  27
  -5   0  15 4045.67 391.241  29
  -5   0  14 7772.24 539.105  27
  -5   0  14 6971.03 558.973  29
  -5   0  13 592.598 203.060  29
  -5   0  13 648.216 187.540  27
  -5   0  12 17205.2 874.344  27
  -5   0  12 14893.6 864.389  10
  -5   0  12 17187.6 967.088  29
  -5   0  12 15194.5 910.105  14
  -5   0  11 3137.17 409.738  14
  -5   0  11 3541.65 1452.65   2
  -5   0  11 2985.28 407.301  10
  -5   0  11 3173.03 416.196  29
   5   0 -10 15430.1 913.625  25
  -5   0  10 14550.7 825.165  10
  -5   0  10 14500.9 814.216  14
  -5   0  10 12037.7 2080.97   2
  -5   0   9 119.907 111.517  29
  -5   0   9 71.1229 116.069  14
  -5   0   9-439.426 629.175   2
  -5   0   9 69.6639 125.536  10
  -5   0   8 6677.34 1756.16   2
  -5   0   7 657.339 455.928   2
  -5   0   6 207.371 413.335   2
  -5   0   6 707.837 282.388   5
  -5   0   5 388.623 353.469   2
  -5   0   4 189901. 4396.70  33
  -5   0   4 182587. 5872.14   2
  -5   0   3 131.449 341.958   2
  -5   0   3 327.458 255.877  33
  -5   0   2 20746.5 1580.87  33
  -5   0   2 18853.1 1729.65   2
  -5   0   1 2685.64 699.924   2
  -5   0   1 3078.00 656.212  33
   5   0   0 151693. 1765.56   3
  -5   0   0 161359. 4753.63  33
   5   0   1 359.554 120.263   3
  -5   0  -1 207.257 326.051  33
  -5   0  -2 81740.3 3612.45  33
   5   0   2 81440.3 2021.56   3
   5   0   3 5077.77 573.967   3
  -5   0  -3 4182.62 905.361  33
   5   0   4 3551.62 555.525   3
  -5   0  -4 2932.91 873.394  33
   5   0   5 9464.84 962.813   3
  -5   0  -5 9268.26 1364.62  33
   5   0   6 3823.32 673.882   3
  -5   0  -6 3197.38 860.803  33
  -5   0  -7 363.378 343.789  33
   5   0   7-19.5581 278.285   3
   5   0   8 1743.37 528.626   3
   5   0   8 2415.23 440.142  30
   5   0   9 23794.1 2067.36   3
   5   0   9 21796.7 1121.49  30
   5   0  10 5051.33 563.553  30
   5   0  11 425.009 232.045  30
   5   0  12 12661.7 807.234  30
   5   0  13 2967.58 376.810  26
   5   0  13 2500.03 343.590  30
   5   0  14 463.976 144.192  26
   5   0  14 656.464 176.599  30
  -5  -1  16 575.485 136.378  30
  -5  -1  15 1317.74 204.904  27
  -5  -1  15 1887.11 272.828  29
  -5  -1  14 950.602 209.255  27
  -5  -1  14 1477.47 299.190  29
  -5  -1  13 6860.67 536.485  27
  -5  -1  13 6964.93 597.631  29
  -5  -1  12 5081.10 530.482  29
  -5  -1  12 5108.60 518.633  14
  -5  -1  11 19641.0 1003.51  14
  -5  -1  11 18769.4 978.065  10
  -5  -1  11 21316.3 1055.19  29
   5   1 -10 5593.81 579.407  25
  -5  -1  10 5086.59 1446.35   2
  -5  -1  10 5346.48 526.148  10
  -5  -1  10 6135.31 556.373  29
  -5  -1  10 5786.53 521.021  14
  -5  -1   9 6118.44 504.192  14
  -5  -1   9 7247.84 586.436  29
   5   1  -9 6801.99 625.655  25
  -5  -1   9 6574.87 557.630  10
  -5  -1   9 5921.61 1482.96   2
  -5  -1   8 14128.9 2092.06   2
  -5  -1   7 6215.37 1333.09   2
  -5  -1   6 1850.63 781.475   2
  -5  -1   5 6661.30 1221.22   2
  -5  -1   4 3918.39 666.006  33
  -5  -1   4 4835.11 1002.44   2
  -5  -1   3 16322.6 1446.99  33
  -5  -1   3 14363.2 1595.15   2
  -5  -1   2 1925.62 683.710   2
  -5  -1   2 1432.29 502.645  33
  -5  -1   1 94286.8 3649.80  33
  -5  -1   1 93807.5 3738.57   2
  -5  -1   0 16737.1 1607.98  33
  -5  -1  -1 1964.13 826.856  33
  -5  -1  -2 29339.8 2290.64  33
   5   1   2 32560.0 1262.90   3
   5   1   3 136.903 109.012   3
  -5  -1  -3 524.630 429.689  33
  -5  -1  -4 3111.57 858.000  33
   5   1   4 3076.77 509.093   3
  -5  -1  -5 6972.47 1268.18  33
   5   1   5 5965.92 795.206   3
  -5  -1  -6 22842.0 2313.83  33
   5   1   6 26508.7 1806.80   3
  -5  -1  -7 2694.95 872.378  33
   5   1   7 3583.37 746.920   3
   5   1   7 3008.64 427.452  30
   5   1   8 71125.2 3438.79   3
   5   1   8 62652.9 1871.84  30
   5   1   9 14754.2 930.096  30
   5   1  10 714.012 240.619  30
   5   1  11 2636.20 412.552  30
   5   1  12 2036.32 346.633  26
   5   1  12 1807.03 317.572  30
   5   1  13 2136.93 307.797  26
   5   1  13 2242.97 320.045  30
   5   1  14 768.211 143.229  26
   5   1  14 950.606 154.087  19
  -5  -2  16 3309.37 270.172  30
  -5  -2  15 276.505 111.428  27
  -5  -2  15 548.812 162.470  29
  -5  -2  14 3235.10 326.715  27
  -5  -2  14 3505.46 392.611  29
  -5  -2  13 1048.76 227.270  27
  -5  -2  13 1130.65 251.106  29
  -5  -2  12 8469.52 612.550  11
  -5  -2  12 8761.28 669.325  29
  -5  -2  12 8878.47 710.685  14
  -5  -2  11 10161.8 672.969  11
  -5  -2  11 10214.5 729.401  14
  -5  -2  11 10624.3 744.829  29
  -5  -2  10 8266.87 620.256  14
   5   2 -10 8037.40 702.596  25
  -5  -2  10 6855.35 1669.47   2
  -5  -2  10 7726.40 585.698  11
  -5  -2  10 7293.61 610.292  10
  -5  -2  10 7272.89 594.895  29
  -5  -2   9 9232.60 620.787  14
  -5  -2   9 9270.96 657.772  29
   5   2  -9 9821.56 774.685  25
  -5  -2   9 7035.62 1583.22   2
  -5  -2   9 8136.17 583.502  11
  -5  -2   9 8220.11 621.828  10
  -5  -2   8 944.779 489.764   2
  -5  -2   7 10957.2 1773.07   2
  -5  -2   6 455.054 437.954   2
  -5  -2   5 17129.6 2161.59   2
  -5  -2   4 1680.44 657.614   2
  -5  -2   4 1763.62 496.959  33
  -5  -2   3 52534.2 2721.13  33
  -5  -2   3 49311.9 2998.19   2
  -5  -2   2 784.206 344.777   2
  -5  -2   2 799.751 295.213  33
  -5  -2   1 47254.3 2732.57  33
  -5  -2   1 48090.0 2678.73   2
  -5  -2   0 2468.46 698.229  33
  -5  -2   0 2730.05 646.665   2
  -5  -2  -1 6160.36 1119.92  33
  -5  -2  -2 102.400 273.109  33
  -5  -2  -3 21141.7 2176.42  33
   5   2   3 22990.8 1270.70   3
  -5  -2  -4 2281.18 797.881  33
   5   2   4 2531.36 442.195   3
  -5  -2  -5 10499.7 1662.99  33
   5   2   5 10696.5 1055.90   3
   5   2   6 66.9802 195.723   3
  -5  -2  -6-186.001 379.370  33
   5   2   7 1039.51 404.948   3
  -5  -2  -7 902.886 554.225  33
   5   2   7 211.753 183.646  30
   5   2   8 268.977 211.859   3
   5   2   8 665.492 238.924  30
   5   2   9 45.8068 183.311  30
   5   2  10 963.402 288.916  26
   5   2  10 1452.47 310.236  30
   5   2  11 298.723 229.026  26
   5   2  11 637.472 214.403  30
   5   2  12 16306.7 841.458  26
   5   2  12 13388.6 754.665  30
   5   2  13 2224.94 266.671  26
   5   2  13 2257.19 262.535  19
   5   2  13 2376.78 293.673  30
   5   2  14 36.2688 82.7358  20
   5   2  14-61.1446 78.4682  19
  -5  -3  16 413.209 115.533  30
  -5  -3  15 1283.59 175.250  27
  -5  -3  15 4148.91 360.102  29
  -5  -3  14 121.796 95.9697  27
   5   3 -14 26.4303 118.370  15
  -5  -3  14-226.645 152.732  29
  -5  -3  13 27873.0 988.030  27
  -5  -3  13 27210.5 1051.24  11
  -5  -3  13 26072.9 1071.40  29
  -5  -3  12 15490.9 836.181  11
  -5  -3  12 14796.6 842.997  29
  -5  -3  12 15959.2 909.106  14
  -5  -3  11 28624.4 1158.02  11
  -5  -3  11 28810.5 1192.22  29
  -5  -3  11 29758.8 1214.34  14
  -5  -3  10 169.172 153.628  14
   5   3 -10 48.5632 175.221  25
  -5  -3  10-0.70403 143.895  29
  -5  -3  10 11.8087 478.941   2
  -5  -3  10-53.3073 113.506  11
  -5  -3   9 7309.44 588.858  14
   5   3  -9 7711.76 698.051  25
  -5  -3   9 7249.54 580.991  11
  -5  -3   9 7058.88 1627.06   2
  -5  -3   9 6784.48 556.861  29
  -5  -3   8 6252.36 499.418  14
   5   3  -8 6360.07 617.787  25
  -5  -3   8 5935.92 498.339  29
  -5  -3   8 5283.36 1257.62   2
  -5  -3   8 6147.82 515.818  11
  -5  -3   8 6263.27 539.663  10
  -5  -3   7 26250.9 2855.60   2
  -5  -3   6 41769.4 3358.66   2
  -5  -3   5 3092.09 827.018   2
  -5  -3   4 7938.49 1453.44   2
  -5  -3   4 6993.82 1073.67  33
  -5  -3   3 31136.5 2437.83   2
  -5  -3   3 32839.6 2297.20  33
  -5  -3   2 11529.3 1403.26  33
  -5  -3   2 11080.9 1363.93   2
  -5  -3   1 63.1911 185.674   2
  -5  -3   1 311.517 364.002  33
  -5  -3   0 30824.6 2423.99  33
  -5  -3  -1 8207.96 1325.99  33
  -5  -3  -2 1369.12 672.511  33
  -5  -3  -3 1336.95 603.114  33
  -5  -3  -4 4530.12 1145.11  33
  -5  -3  -5 1834.65 732.914  33
   5   3   6 109.913 177.293  26
  -5  -3  -6 577.678 282.949  33
   5   3   6 43.1366 146.962  30
   5   3   7 355.046 200.015  26
  -5  -3  -7 700.378 483.302  33
   5   3   7 789.159 253.825  30
   5   3   8 6370.91 608.847  30
   5   3   8 6333.69 658.103  26
   5   3   9 20370.5 1113.07  26
   5   3   9 18279.6 1017.23  30
   5   3  10 13718.7 904.712  26
   5   3  10 12974.7 830.241  30
   5   3  11 3567.80 442.916  26
   5   3  11 4022.66 424.422  19
   5   3  11 3750.78 428.696  30
   5   3  12 1726.24 266.746  26
   5   3  12 1794.79 283.060  19
   5   3  13 608.076 162.085  20
   5   3  13 954.019 174.846  19
  -5  -4  15 1113.38 175.531  30
  -5  -4  14 2919.19 267.693  27
  -5  -4  14 3463.93 325.612  11
   5   4 -14 3296.76 318.562  15
  -5  -4  14 3545.77 340.958  29
  -5  -4  13 550.247 181.028  11
  -5  -4  13 346.819 142.077  29
  -5  -4  12 1968.83 325.610  14
  -5  -4  12 2082.35 319.733  11
  -5  -4  12 1835.63 302.102  29
  -5  -4  11 6884.27 584.456  11
  -5  -4  11 6017.03 529.935  29
  -5  -4  11 6486.42 602.634  14
  -5  -4  10 5460.96 513.028  11
  -5  -4  10 4964.73 478.486  29
  -5  -4  10 5428.89 519.477  14
  -5  -4   9 209.542 135.439  14
   5   4  -9 201.667 177.035  25
  -5  -4   9 66.2250 110.004  29
  -5  -4   9 81.3966 125.277  11
  -5  -4   8 464.254 144.147  14
   5   4  -8 488.539 187.262  25
  -5  -4   8 665.492 206.430  11
  -5  -4   7 16990.7 790.665  14
   5   4  -7 17365.5 1016.38  25
  -5  -4   7 15198.7 2242.48   2
  -5  -4   6 579.407 524.032   2
  -5  -4   5 2035.58 819.704   2
  -5  -4   4 3275.61 887.913   2
  -5  -4   4 2102.87 545.338  33
  -5  -4   3 6822.18 1148.23  33
  -5  -4   3 6667.43 1155.90   2
  -5  -4   2 3809.10 959.468  33
  -5  -4   2 7827.47 1237.69   2
  -5  -4   1 12129.2 1615.89  33
  -5  -4   0 324.988 539.943  33
  -5  -4  -1 10.0776 407.657  33
  -5  -4  -2 49239.5 3529.75  33
  -5  -4  -3 146.065 354.145  33
  -5  -4  -4 919.841 620.303  33
  -5  -4  -5 9654.39 1685.01  33
   5   4   5 8399.92 705.704  26
   5   4   5 9786.54 706.641  12
   5   4   5 9671.20 652.816  19
   5   4   6 25446.6 1235.92  26
   5   4   6 22513.1 1032.72  19
  -5  -4  -6 26905.4 2927.15  33
   5   4   6 25027.5 1135.17  30
   5   4   7 8061.63 716.327  26
   5   4   7 6192.54 576.273  30
   5   4   7 7244.37 605.649  19
   5   4   8 195.107 180.671  26
   5   4   8-45.5690 180.321  19
   5   4   8 134.232 155.828  30
   5   4   9-373.857 275.267  26
   5   4   9 26.6643 161.330  19
   5   4   9 115.936 170.255  30
   5   4  10 2366.78 365.075  26
   5   4  10 3274.17 392.922  19
   5   4  11 2194.31 320.784  26
   5   4  11 2320.42 360.986  20
   5   4  11 2498.45 323.121  19
   5   4  12 319.369 170.701  20
   5   4  12 226.402 129.931  19
   5   4  13 674.528 147.153  20
   5   4  13 473.743 153.844  19
  -5  -5  15 5242.78 303.900  30
  -5  -5  14 701.456 117.133  27
  -5  -5  14 807.894 159.261  11
   5   5 -14 792.443 163.841  15
  -5  -5  13 183.834 145.004  11
  -5  -5  13 290.474 133.823  29
   5   5 -13 202.977 166.828  15
  -5  -5  12 2160.01 326.867  11
  -5  -5  12 1870.74 268.442  29
  -5  -5  12 2402.74 331.746  14
  -5  -5  11 475.123 213.816  14
  -5  -5  11 394.523 180.320  11
  -5  -5  10 13299.1 822.524  11
  -5  -5  10 13338.0 786.401  14
  -5  -5   9 22920.4 1018.65  14
  -5  -5   9 24925.6 1124.69  11
  -5  -5   8 8203.19 585.411  14
   5   5  -8 8739.53 750.743  25
  -5  -5   8 8623.53 1717.60   2
  -5  -5   8 8752.06 678.689  11
  -5  -5   7 1954.97 281.293  14
  -5  -5   7 2030.75 843.203   2
   5   5  -7 2387.03 411.412  25
  -5  -5   6 47684.3 1301.10  14
   5   5  -6 48677.2 1676.72  25
  -5  -5   5 966.597 527.409   2
  -5  -5   4 18187.5 2110.19   2
  -5  -5   4 17230.7 1862.05  33
  -5  -5   3 697.866 434.119   2
  -5  -5   3 324.361 340.962  33
  -5  -5   2 2014.31 730.379  33
  -5  -5   1 799.841 552.402  33
  -5  -5   0 3831.96 961.693  33
  -5  -5  -1 3295.42 985.031  33
  -5  -5  -2 675.375 390.733  33
   5   5   3 1065.78 260.850  26
   5   5   3 1205.08 245.655  12
   5   5   3 1451.80 276.552  20
  -5  -5  -3 1033.63 552.695  33
   5   5   3 983.077 219.747  19
   5   5   4-79.4401 206.678  26
   5   5   4-188.402 285.382  12
   5   5   4 55.1390 184.866  20
   5   5   4 244.973 193.541  19
  -5  -5  -4-497.971 569.557  33
   5   5   5 722.696 269.515  26
   5   5   5 632.818 221.826  12
   5   5   5 391.370 175.111  20
  -5  -5  -5 50.7989 410.792  33
   5   5   6 2507.69 427.382  26
   5   5   6 2699.15 407.613  20
   5   5   6 2962.72 388.947  19
  -5  -5  -6 3241.94 914.176  33
   5   5   7 2166.48 377.610  26
   5   5   7 2536.45 417.083  20
   5   5   7 2582.89 370.595  19
   5   5   8 2507.70 405.372  26
   5   5   8 3076.60 453.962  20
   5   5   8 3289.86 410.680  19
   5   5   9 3234.25 417.740  26
   5   5   9 4240.10 503.775  20
   5   5   9 4260.60 452.212  19
   5   5  10 1115.07 273.858  20
   5   5  10 820.045 226.022  19
   5   5  10 616.609 194.409  26
   5   5  11 1761.63 285.182  20
   5   5  11 1818.95 268.747  19
   5   5  12 937.243 194.103  20
   5   5  12 1182.41 228.475  19
  -5  -6  14 4904.54 336.253  11
   5   6 -14 5447.39 357.622  15
  -5  -6  13 25030.1 708.153  27
  -5  -6  13 25405.4 901.912  11
   5   6 -13 26815.5 934.284  15
  -5  -6  12 623.493 182.513  11
  -5  -6  11 7349.08 578.818  11
  -5  -6  11 6775.44 529.100  14
  -5  -6  10 5280.95 525.449  11
  -5  -6  10 5167.17 484.193  14
  -5  -6   9 185.832 153.177  14
  -5  -6   9 101.274 147.227  11
  -5  -6   8 7847.33 575.638  14
  -5  -6   8 8639.07 667.672  11
  -5  -6   7 127.336 119.181  14
   5   6  -7 193.989 156.188  22
   5   6  -7 264.091 225.473  25
  -5  -6   6 36560.0 1152.79  14
   5   6  -6 42201.7 1584.13  25
   5   6  -6 39446.2 1395.33  22
  -5  -6   6 35343.1 3426.69   2
   5   6  -5 5375.99 564.083  25
  -5  -6   5 5819.13 1306.29   2
   5   6  -5 4882.61 510.964  22
   5   6  -4 13614.5 865.494  25
   5   6  -4 14243.6 868.426  21
   5   6  -3 58062.8 1742.95  21
   5   6  -3 55589.0 1636.31  20
  -5  -6   3 59362.7 3769.59  33
   5   6  -2 2062.09 364.244  21
   5   6  -2 1981.57 327.599  20
  -5  -6   2 2199.74 814.548  33
   5   6  -1 1262.81 313.259  21
   5   6  -1 1397.07 286.432  20
  -5  -6   1 1251.19 586.236  33
   5   6   0 16092.2 956.179  21
   5   6   0 17431.8 903.702  20
  -5  -6   0 14953.9 2079.45  33
   5   6   1 458.486 215.869  20
   5   6   1 424.122 230.389  19
  -5  -6  -1 610.881 539.923  33
   5   6   2 9365.26 733.929  26
   5   6   2 10180.1 715.046  20
   5   6   2 9063.62 708.942  19
  -5  -6  -2 10182.6 1796.20  33
   5   6   3 3431.56 481.434  26
   5   6   3 2888.89 404.381  20
   5   6   3 3654.86 505.315  19
  -5  -6  -3 3905.08 1124.04  33
   5   6   4 31325.9 1379.01  26
   5   6   4 32019.1 1326.82  20
   5   6   4 32262.8 1281.04  19
  -5  -6  -4 33338.2 3271.22  33
   5   6   5-319.233 269.926  26
   5   6   5 42.3184 238.389  20
   5   6   6 1206.57 317.712  26
   5   6   6 1622.59 331.086  20
   5   6   6 924.405 266.516  19
   5   6   7 5.32557 180.992  26
   5   6   7 101.602 173.617  20
   5   6   7-175.833 180.934  19
   5   6   8 19384.0 807.250   9
   5   6   8 21162.3 1041.18  20
   5   6   8 19864.5 929.532  19
   5   6   9 103.925 134.158  26
   5   6   9 164.556 109.565   9
   5   6   9 441.429 229.208  20
   5   6   9 543.165 245.681  19
   5   6  10-146.770 165.041  20
   5   6  10-81.3368 245.822  19
   5   6  11 387.243 158.522  20
   5   6  11 647.053 286.233  19
   5   6  12 4667.71 301.254  20
   5   6  12 3296.08 348.051  19
   5   7 -14 804.660 129.243  15
  -5  -7  13 19921.7 731.776  11
   5   7 -13 21417.8 759.604  15
  -5  -7  12 3664.37 358.051  11
   5   7 -12 3556.79 365.783  15
  -5  -7  11 354.664 152.653  11
  -5  -7  10 8239.31 616.419  11
  -5  -7  10 6612.68 489.340  14
  -5  -7   9 1574.43 266.329  14
  -5  -7   9 1509.57 304.010  11
   5   7  -8 5246.02 471.564  22
  -5  -7   8 5586.76 536.788  11
  -5  -7   8 4737.77 430.983  14
   5   7  -7 2146.43 328.323  22
  -5  -7   7 2160.74 359.190  11
   5   7  -6 7626.92 637.340  22
   5   7  -6 7259.44 671.934  16
   5   7  -5 1966.53 360.548  25
   5   7  -5 1538.61 306.121  22
   5   7  -5 2224.06 401.246  16
   5   7  -4 37618.2 1442.75  25
   5   7  -4 35815.4 1420.97  22
   5   7  -4 38895.2 1478.87  21
   5   7  -3 770.808 245.085  22
   5   7  -3 890.041 293.134  21
  -5  -7   3 1359.52 588.302  33
   5   7  -2 3242.04 447.118  21
   5   7  -2 2444.53 366.793  20
  -5  -7   2 1892.63 806.502  33
   5   7  -1-109.357 188.581  21
   5   7  -1 73.0496 147.555  20
   5   7   0-40.7326 161.737  21
   5   7   0 34.7567 170.680  20
   5   7   0 368.621 239.664  19
   5   7   1 5836.31 621.378  21
   5   7   1 6614.56 595.550  20
   5   7   1 6442.32 664.967  19
  -5  -7  -1 6040.08 1371.01  33
   5   7   2 37.0311 166.689  21
   5   7   2 1.94596 181.463  20
   5   7   2 431.007 437.393  19
  -5  -7  -2-424.146 604.381  33
   5   7   3 97.2339 169.825  21
   5   7   3 312.285 191.998  20
   5   7   3 598.564 511.421  19
   5   7   4 1850.01 388.170  20
   5   7   4 1509.83 564.146  19
   5   7   5 681.727 244.816  20
   5   7   5 561.887 476.157  19
   5   7   6 558.515 221.895  21
   5   7   6 431.707 226.152  20
   5   7   6 15.1502 395.357  19
   5   7   7 21.8136 167.063  21
   5   7   7 449.788 219.807  20
   5   7   8 2899.25 398.612  20
   5   7   8 2713.72 497.305  19
   5   7   8 2813.74 297.327   9
   5   7   9 4139.90 428.031  20
   5   7   9 3288.62 533.861  19
   5   7   9 3671.09 288.449   9
   5   7  10 305.268 170.462  20
   5   7  10 272.623 409.182  19
   5   7  11 760.996 154.181  20
   5   7  11 1135.92 357.245  19
  -5  -8  13 613.685 124.833  11
   5   8 -13 884.510 147.751  15
  -5  -8  12 2947.41 298.257  11
   5   8 -12 3705.36 334.426  15
  -5  -8  11 9415.09 597.325  11
   5   8 -11 7655.42 524.654  15
  -5  -8  10 118.045 128.556  11
  -5  -8   9 1075.32 236.469  11
   5   8  -8 2227.81 308.226  22
  -5  -8   8 1654.13 295.266  11
   5   8  -7 7551.13 583.076  22
  -5  -8   7 7636.96 615.853  11
   5   8  -7 6876.34 615.922  16
   5   8  -6 120.819 128.386  22
  -5  -8   6 274.853 177.649  11
   5   8  -6 196.122 170.143  16
   5   8  -5 2189.32 383.398  16
   5   8  -5 2738.64 415.006  22
   5   8  -4 2310.21 371.201  22
   5   8  -4 2583.07 429.139  16
   5   8  -3 7538.31 677.922  22
   5   8  -3 7450.89 675.416  21
   5   8  -2 7435.06 684.694  22
   5   8  -2 7870.66 682.326  21
   5   8  -1 1836.46 352.333  22
   5   8  -1 1923.31 367.136  21
   5   8  -1 1722.58 343.204  20
   5   8   0 4166.18 536.869  21
   5   8   0 4086.33 528.184  20
   5   8   1 4243.78 534.355  21
   5   8   1 4783.46 532.111  20
   5   8   1 4912.87 642.114  19
   5   8   2 85.9476 159.403  21
   5   8   2-48.6418 170.700  20
   5   8   2-5.41531 515.335  19
   5   8   3 10003.3 782.848  21
   5   8   3 10107.4 755.599  20
   5   8   3 8438.74 886.667  19
   5   8   4 2981.90 445.886  21
   5   8   4 3548.79 486.371  20
   5   8   4 2368.65 761.744  19
   5   8   5 29.4921 106.494  22
   5   8   5 98.9622 158.991  21
   5   8   5-82.4390 178.552  20
[truncated: 311,785 more chars]
