# Supplementary material for: Crystal structure of 1-[2-(4-chloro­phen­yl)-4,5-diphenyl-1H-imidazol-1-yl]propan-2-ol
Source: Acta Crystallogr E Crystallogr Commun. 2017 Jan 1;73(Pt 1):59–62. doi: 10.1107/S2056989016019332 (PMC5209773; doi:10.1107/S2056989016019332)
Supplement: Supplementary file 2 [file e-73-00059-Isup2.hkl]

data_I                                                                          
_shelx_title ' SMIeA in P-1'                                                    
_shelx_refln_list_code          4                                               
_shelx_F_calc_maximum      205.63                                               
_exptl_crystal_F_000       816.00                                               
_reflns_d_resolution_high  0.7929                                               
                                                                                
loop_                                                                           
 _space_group_symop_operation_xyz                                               
 'x, y, z'                                                                      
 '-x, -y, -z'                                                                   
                                                                                
_cell_length_a    12.0235                                                       
_cell_length_b    13.4263                                                       
_cell_length_c    13.6588                                                       
_cell_angle_alpha  90.297                                                       
_cell_angle_beta   98.481                                                       
_cell_angle_gamma 110.480                                                       
                                                                                
_shelx_F_squared_multiplier     1.000                                           
                                                                                
loop_                                                                           
 _refln_index_h                                                                 
 _refln_index_k                                                                 
 _refln_index_l                                                                 
 _refln_F_squared_calc                                                          
 _refln_F_squared_meas                                                          
 _refln_F_squared_sigma                                                         
 _refln_observed_status                                                         
   1   0   0      11674.66      17282.16       215.25 o                         
   2   0   0        181.89        231.46        14.87 o                         
   3   0   0         22.61         16.99         4.16 o                         
   4   0   0        237.77        299.11        12.62 o                         
   5   0   0       3961.66       5708.44       180.40 o                         
   6   0   0        730.69       1173.23        87.66 o                         
   7   0   0        332.44        391.14        57.17 o                         
   8   0   0        100.42        118.07        37.08 o                         
   9   0   0         68.65         73.66         6.79 o                         
  10   0   0        177.01        193.46         8.93 o                         
  11   0   0        233.57        329.18        16.27 o                         
  12   0   0        296.79        401.20        33.27 o                         
  13   0   0         99.46        116.67        10.91 o                         
  14   0   0          4.14          7.32         2.40 o                         
 -14   1   0         59.80         43.04         5.20 o                         
 -13   1   0         22.31         23.99         4.29 o                         
 -12   1   0         82.23         65.41         6.83 o                         
 -11   1   0          6.05          6.94         2.88 o                         
 -10   1   0         25.62         27.35         4.77 o                         
  -9   1   0        135.57        129.63        12.91 o                         
  -8   1   0        150.18        141.85        36.99 o                         
  -7   1   0        359.07        354.52        52.97 o                         
  -6   1   0       3137.27       3481.18       147.68 o                         
  -5   1   0         33.38         45.80        17.80 o                         
  -4   1   0        349.93        345.82        37.51 o                         
  -3   1   0       3369.49       3279.17        95.79 o                         
  -2   1   0       1802.68       1834.37        57.67 o                         
  -1   1   0       1037.50        932.27        28.35 o                         
   1   1   0       1083.93       1115.31        31.03 o                         
   2   1   0       1319.76       1268.31        41.70 o                         
   3   1   0       1767.53       1779.70        41.63 o                         
   4   1   0         12.36          5.31         4.57 o                         
   5   1   0        623.38        624.75        60.02 o                         
   6   1   0       1372.06       1498.12       104.46 o                         
   7   1   0        796.57        850.00        86.62 o                         
   8   1   0        367.65        379.93        18.90 o                         
   9   1   0         69.05         56.16         6.84 o                         
  10   1   0         36.05         27.85         5.38 o                         
  11   1   0        244.49        229.59        19.34 o                         
  12   1   0        413.94        508.40        75.73 o                         
  13   1   0          1.25         -3.38         3.58 o                         
 -14   2   0          0.84          2.10         2.17 o                         
 -13   2   0          9.56          9.09         3.10 o                         
 -12   2   0        190.55        211.56         9.51 o                         
 -11   2   0        447.42        458.20        18.59 o                         
 -10   2   0        199.70        198.14        21.07 o                         
  -9   2   0        321.26        326.40        22.21 o                         
  -8   2   0       1082.18       1127.21        97.81 o                         
  -7   2   0       1046.14       1011.84        86.06 o                         
  -6   2   0          7.35         -1.65        14.07 o                         
  -5   2   0       3555.09       4155.11       139.19 o                         
  -4   2   0        325.49        259.55        31.78 o                         
  -3   2   0       2438.67       2854.45        86.97 o                         
  -2   2   0      12095.06      12389.72       145.27 o                         
  -1   2   0        968.90        941.26        33.10 o                         
   0   2   0        828.64        666.50        18.25 o                         
   1   2   0       3741.96       3568.64        82.93 o                         
   2   2   0       1026.84       1220.95        91.54 o                         
   3   2   0         35.88         48.75        10.80 o                         
   4   2   0       2771.79       3144.72        83.07 o                         
   5   2   0         88.96         97.64        17.71 o                         
   6   2   0         95.54         75.15        28.88 o                         
   7   2   0          0.26         13.96        18.93 o                         
   8   2   0          2.75         -0.09         5.05 o                         
   9   2   0          0.17         -0.77         3.55 o                         
  10   2   0        184.92        180.90        13.88 o                         
  11   2   0         22.00         16.47        13.23 o                         
  12   2   0        192.54        219.78        26.71 o                         
  13   2   0         22.21         17.36         3.72 o                         
 -14   3   0         85.26         82.71         6.10 o                         
 -13   3   0        166.55        155.08         8.80 o                         
 -12   3   0        937.50       1073.84        30.66 o                         
 -11   3   0        301.34        321.79        14.63 o                         
 -10   3   0         44.40         50.39         8.42 o                         
  -9   3   0        251.98        282.61        18.24 o                         
  -8   3   0          5.29         -1.95        14.90 o                         
  -7   3   0         15.41         13.26         9.65 o                         
  -6   3   0        264.32        244.85        37.87 o                         
  -5   3   0        113.71        219.24        35.99 o                         
  -4   3   0       1825.81       2387.08        95.42 o                         
  -3   3   0        556.83        767.51        48.63 o                         
  -2   3   0      13395.16      14059.59       169.82 o                         
  -1   3   0        602.68        522.87        18.95 o                         
   0   3   0      24293.98      25122.88       149.61 o                         
   1   3   0       2631.93       2759.30        83.89 o                         
   2   3   0       4919.43       5224.39       133.59 o                         
   3   3   0       1421.35       1545.22        45.70 o                         
   4   3   0        862.40        890.62        45.37 o                         
   5   3   0       1045.12       1150.60        90.48 o                         
   6   3   0        706.39        633.72        75.54 o                         
   7   3   0         27.24         15.90         6.19 o                         
   8   3   0        878.31        895.39        31.98 o                         
   9   3   0        924.66       1029.96        42.59 o                         
  10   3   0         91.75        106.74        13.87 o                         
  11   3   0        317.29        378.01        16.26 o                         
  12   3   0          7.36          8.65         2.91 o                         
 -14   4   0          6.32          6.33         2.12 o                         
 -13   4   0        339.28        366.81        11.17 o                         
 -12   4   0        233.19        255.67        12.32 o                         
 -11   4   0          1.73          3.89         3.90 o                         
 -10   4   0       1562.46       1601.01        45.32 o                         
  -9   4   0       1306.77       1287.31        61.47 o                         
  -8   4   0        708.89        725.54        75.79 o                         
  -7   4   0          7.25          0.05         9.62 o                         
  -6   4   0         82.21         84.68        23.28 o                         
  -5   4   0        987.67       1146.48        73.32 o                         
  -4   4   0       7272.84       8412.65       175.38 o                         
  -3   4   0       6122.36       6515.50       132.86 o                         
  -2   4   0        232.72        239.98        16.24 o                         
  -1   4   0       4117.35       3727.35        58.75 o                         
   0   4   0       3021.75       2892.41        55.46 o                         
   1   4   0      10372.29      10341.61       184.72 o                         
   2   4   0         26.57         26.19        12.58 o                         
   3   4   0        219.02        232.73        18.94 o                         
   4   4   0         45.02         31.50        17.82 o                         
   5   4   0         24.63         12.13        20.15 o                         
   6   4   0       1012.33       1018.19       101.14 o                         
   7   4   0        882.63        825.21        30.77 o                         
   8   4   0        774.98        801.28        34.99 o                         
   9   4   0        192.44        180.05        23.72 o                         
  10   4   0         27.01         24.16         5.38 o                         
  11   4   0         44.24         28.72         4.72 o                         
  12   4   0          5.78          2.87         1.62 o                         
 -14   5   0         24.55         26.72         5.37 o                         
 -13   5   0        168.44        176.98         9.84 o                         
 -12   5   0        325.88        357.56        30.50 o                         
 -11   5   0         55.81         55.69         8.78 o                         
 -10   5   0         90.69         90.65         8.44 o                         
  -9   5   0        534.73        571.76        25.99 o                         
  -8   5   0        238.11        254.37        46.74 o                         
  -7   5   0       1800.83       2129.11       122.85 o                         
  -6   5   0       1169.56       1538.45        97.48 o                         
  -5   5   0        692.79        823.25        66.17 o                         
  -4   5   0          3.83          9.85        10.65 o                         
  -3   5   0       6809.28       8515.02       196.81 o                         
  -2   5   0       2358.66       2545.26       101.12 o                         
  -1   5   0       2705.44       3040.09        61.38 o                         
   0   5   0       8363.03       9339.96       377.30 o                         
   1   5   0        264.00        210.88        31.46 o                         
   2   5   0       1725.64       1743.14        95.67 o                         
   3   5   0       1157.65       1397.08        74.06 o                         
   4   5   0       1795.37       1824.66       115.84 o                         
   5   5   0        207.14        143.04        35.90 o                         
   6   5   0        228.29        215.84        18.71 o                         
   7   5   0         39.11         46.06         7.24 o                         
   8   5   0         72.14         72.58         8.82 o                         
   9   5   0         95.34        105.05         9.50 o                         
  10   5   0        204.20        225.45        12.82 o                         
  11   5   0         29.59         25.01         3.45 o                         
 -14   6   0         40.14         41.30         9.44 o                         
 -13   6   0        257.28        289.50        18.59 o                         
 -12   6   0        120.38        127.13        14.27 o                         
 -11   6   0         15.72         32.35         8.55 o                         
 -10   6   0        120.36        108.00        18.07 o                         
  -9   6   0       1406.12       1437.59       105.37 o                         
  -8   6   0         11.93         39.34        21.84 o                         
  -7   6   0        262.38        307.02        47.47 o                         
  -6   6   0       6221.79       8094.48       215.70 o                         
  -5   6   0       2936.60       3444.49       131.87 o                         
  -4   6   0        631.99        674.40        36.66 o                         
  -3   6   0        487.72        496.66        29.25 o                         
  -2   6   0        113.52        114.48        15.50 o                         
  -1   6   0       1366.48       1362.86        46.84 o                         
   0   6   0        441.87        443.87        28.47 o                         
   1   6   0       2115.20       2200.95       108.72 o                         
   2   6   0       7539.87       8639.23       234.24 o                         
   3   6   0          5.23         12.04         8.31 o                         
   4   6   0         79.84         64.32        26.81 o                         
   5   6   0        613.07        622.38        26.92 o                         
   6   6   0        477.61        469.34        21.56 o                         
   7   6   0        445.17        468.62        22.59 o                         
   8   6   0        444.62        436.70        17.80 o                         
   9   6   0        554.86        601.63        67.46 o                         
  10   6   0          3.81          8.75         3.81 o                         
  11   6   0         17.17         14.43         3.78 o                         
 -14   7   0         41.16         28.87         6.08 o                         
 -13   7   0          6.59         13.12         4.18 o                         
 -12   7   0        102.41         92.27        12.19 o                         
 -11   7   0        984.03       1033.25        39.17 o                         
 -10   7   0        618.15        638.31        61.06 o                         
  -9   7   0        319.60        301.80        15.66 o                         
  -8   7   0        282.60        260.75        46.76 o                         
  -7   7   0        272.68        232.62        42.87 o                         
  -6   7   0        548.51        502.31        56.12 o                         
  -5   7   0        264.19        270.43        26.52 o                         
  -4   7   0        748.05        789.32        41.27 o                         
  -3   7   0         57.74         27.71         8.39 o                         
  -2   7   0          1.91          0.28         4.32 o                         
  -1   7   0          1.62          1.28         4.78 o                         
   0   7   0        531.97        550.95        35.01 o                         
   1   7   0        234.84        252.57        40.73 o                         
   2   7   0          0.63          3.01        10.69 o                         
   3   7   0        343.98        349.32        39.51 o                         
   4   7   0          1.85         -3.92         3.96 o                         
   5   7   0          2.49          3.43         4.10 o                         
   6   7   0         95.79        128.96        17.38 o                         
   7   7   0          7.94         16.33         6.74 o                         
   8   7   0         45.06         45.99        11.06 o                         
   9   7   0          0.18          3.13         3.72 o                         
  10   7   0         85.78         80.59         9.03 o                         
 -14   8   0         10.10         41.48         5.79 o                         
 -13   8   0         21.92         44.39         7.77 o                         
 -12   8   0          9.00         55.15         9.94 o                         
 -11   8   0         38.15        158.37        15.97 o                         
 -10   8   0        416.45        398.34        22.28 o                         
  -9   8   0        318.68        689.20        21.99 o                         
  -8   8   0        235.16        244.16        15.64 o                         
  -7   8   0        330.74        319.10        33.46 o                         
  -6   8   0        128.96        438.66        38.10 o                         
  -5   8   0        696.24       1246.15        59.76 o                         
  -4   8   0        270.64        409.80        31.85 o                         
  -3   8   0         92.81         83.02        13.90 o                         
  -2   8   0         10.46         18.48         8.79 o                         
  -1   8   0        599.20        636.95        39.34 o                         
   0   8   0       1533.01       1863.56       115.47 o                         
   1   8   0       1139.78       1180.76        97.71 o                         
   2   8   0         14.78         67.00        18.37 o                         
   3   8   0          6.69         43.59         6.04 o                         
   4   8   0       1394.80       1489.99        31.44 o                         
   5   8   0         76.76        154.01        14.05 o                         
   6   8   0        434.78        503.35        23.13 o                         
   7   8   0        273.38        292.21        13.95 o                         
   8   8   0         81.19        100.49        11.61 o                         
   9   8   0        141.76        164.75        13.54 o                         
 -14   9   0        122.86        132.56        14.63 o                         
 -13   9   0        110.78        118.55        13.50 o                         
 -12   9   0          0.76         -1.04         3.99 o                         
 -11   9   0        203.79        198.25        11.14 o                         
 -10   9   0         80.17         70.62         7.48 o                         
  -9   9   0        622.51        649.74        21.85 o                         
  -8   9   0        192.90        168.91        12.97 o                         
  -7   9   0       1510.01       1356.67        71.23 o                         
  -6   9   0        112.75        138.40        21.02 o                         
  -5   9   0        296.23        251.79        27.95 o                         
  -4   9   0         52.86         38.74        10.64 o                         
  -3   9   0         63.55         45.81        17.58 o                         
  -2   9   0         35.41         38.71        18.03 o                         
  -1   9   0          3.11          6.03        10.89 o                         
   0   9   0         52.99         28.73        17.25 o                         
   1   9   0        184.28        160.10        10.36 o                         
   2   9   0         18.06         13.32         3.55 o                         
   3   9   0        596.17        608.03        17.85 o                         
   4   9   0        155.81        133.06        10.39 o                         
   5   9   0          2.57         -0.69         3.76 o                         
   6   9   0         20.49         17.48         5.14 o                         
   7   9   0         11.93          4.57         5.07 o                         
   8   9   0         29.11         32.39         4.68 o                         
   9   9   0          1.23          1.87         1.87 o                         
 -14  10   0          0.34          4.87         2.85 o                         
 -13  10   0         30.50         45.29         6.97 o                         
 -12  10   0         10.44         10.16         4.34 o                         
 -11  10   0         11.36          8.73         3.40 o                         
 -10  10   0        239.78        217.45        12.00 o                         
  -9  10   0        101.29        112.74        13.34 o                         
  -8  10   0       1279.59       1200.95        90.59 o                         
  -7  10   0         26.31         17.54         6.46 o                         
  -6  10   0         84.29         74.00        10.32 o                         
  -5  10   0       1740.86       1660.34        45.72 o                         
  -4  10   0          2.24         10.10        12.88 o                         
  -3  10   0       1430.66       1466.65        47.09 o                         
  -2  10   0        142.81        168.01        15.98 o                         
  -1  10   0       1832.41       1844.81        37.53 o                         
   0  10   0         27.74         23.05         4.22 o                         
   1  10   0          1.39          1.96         4.03 o                         
   2  10   0        636.35        621.95        25.65 o                         
   3  10   0         35.66         31.82         6.38 o                         
   4  10   0        121.61        127.89        12.21 o                         
   5  10   0         60.88         57.33        11.12 o                         
   6  10   0         22.38         24.28         7.05 o                         
   7  10   0          5.45         14.29         5.48 o                         
   8  10   0         33.55         27.36         4.66 o                         
 -14  11   0        149.51        150.18         9.29 o                         
 -13  11   0        119.89        135.80        16.36 o                         
 -12  11   0         42.46         39.96         4.08 o                         
 -11  11   0         87.98         99.75         6.68 o                         
 -10  11   0         22.44         30.12         4.82 o                         
  -9  11   0         51.85         45.99        11.86 o                         
  -8  11   0         37.75         28.11         6.25 o                         
  -7  11   0       1068.09       1153.74        35.04 o                         
  -6  11   0          1.28          5.38         2.98 o                         
  -5  11   0        621.20        745.49        20.31 o                         
  -4  11   0        636.74        748.49        21.75 o                         
  -3  11   0        646.13        758.93        17.94 o                         
  -2  11   0        700.15        818.60        20.74 o                         
  -1  11   0         40.25         31.92         5.69 o                         
   0  11   0        417.53        564.88        36.50 o                         
   1  11   0          4.12         -2.85         5.25 o                         
   2  11   0         27.96         17.73         6.54 o                         
   3  11   0        180.15        204.11        20.61 o                         
   4  11   0        292.50        365.77        16.72 o                         
   5  11   0         11.97         11.84         5.65 o                         
   6  11   0        242.77        315.28        11.73 o                         
   7  11   0         31.35         22.93         4.29 o                         
 -13  12   0        157.00        176.23        13.75 o                         
 -12  12   0         17.93         15.84         2.82 o                         
 -11  12   0         11.80         16.78         3.33 o                         
 -10  12   0        686.43        635.70        28.08 o                         
  -9  12   0        973.48        956.80        23.02 o                         
  -8  12   0         93.17         85.28         9.91 o                         
  -7  12   0         14.14          8.37         5.44 o                         
  -6  12   0        505.04        476.59        17.16 o                         
  -5  12   0          7.16          4.13         3.24 o                         
  -4  12   0        544.52        517.44        17.48 o                         
  -3  12   0        167.43        160.98         8.71 o                         
  -2  12   0        237.71        226.44        15.99 o                         
  -1  12   0        147.88        150.26        10.22 o                         
   0  12   0        175.85        178.21        12.58 o                         
   1  12   0         29.49         19.30         7.25 o                         
   2  12   0          2.21          7.07         3.22 o                         
   3  12   0        302.60        313.78        15.35 o                         
   4  12   0          7.09         -0.15         2.27 o                         
   5  12   0         10.92         14.07         2.42 o                         
 -12  13   0         43.58         33.08         6.87 o                         
 -11  13   0         35.80         38.52         4.08 o                         
 -10  13   0        101.98        117.07         7.19 o                         
  -9  13   0        121.75         98.15        10.08 o                         
  -8  13   0          0.34          2.50         4.95 o                         
  -7  13   0        293.27        295.54        17.28 o                         
  -6  13   0        302.54        505.78        23.48 o                         
  -5  13   0         61.28         66.44         6.68 o                         
  -4  13   0         46.34         45.76         7.73 o                         
  -3  13   0         90.48         85.72         9.76 o                         
  -2  13   0        949.68       1076.05        48.56 o                         
  -1  13   0        129.14        142.05        12.17 o                         
   0  13   0         60.85         58.35         7.85 o                         
   1  13   0        167.21        216.98        13.92 o                         
   2  13   0         21.66         16.38         3.86 o                         
   3  13   0         42.37         56.55         5.18 o                         
   4  13   0         37.05         39.65         6.91 o                         
 -12  14   0         48.12         58.71         6.83 o                         
 -11  14   0        286.97        327.74        11.27 o                         
 -10  14   0         27.79         31.04         4.56 o                         
  -9  14   0         92.95         80.18        20.30 o                         
  -8  14   0        342.18        312.49        34.83 o                         
  -7  14   0          0.50          9.28         4.89 o                         
  -6  14   0         10.07          9.94         3.98 o                         
  -5  14   0        504.03        484.31        22.74 o                         
  -4  14   0         14.75         20.41        14.09 o                         
  -3  14   0         86.31         93.19         9.39 o                         
  -2  14   0         70.58         64.99        10.89 o                         
  -1  14   0         29.18          7.20         6.16 o                         
   0  14   0        583.96        623.40        22.39 o                         
   1  14   0         21.61         28.77         5.68 o                         
   2  14   0         62.65         76.26         6.94 o                         
   3  14   0        182.31        147.76        12.02 o                         
 -11  15   0          5.67          6.02         2.23 o                         
 -10  15   0        209.11        206.27         8.86 o                         
  -9  15   0         60.69         72.47         6.16 o                         
  -8  15   0          0.31         -1.41         4.88 o                         
  -7  15   0         72.40         55.31         6.68 o                         
  -6  15   0         28.43         24.17         5.26 o                         
  -5  15   0         37.56         43.90         4.91 o                         
  -4  15   0        135.39        139.11        10.87 o                         
  -3  15   0          3.07          1.33         2.95 o                         
  -2  15   0        161.19        150.45        10.22 o                         
  -1  15   0        208.04        238.12        24.66 o                         
   0  15   0         11.97          4.65         2.82 o                         
   1  15   0         58.63         49.80         5.04 o                         
  -9  16   0         14.25         21.72         3.23 o                         
  -8  16   0        237.55        235.19         8.69 o                         
  -7  16   0        706.80        721.08        15.39 o                         
  -6  16   0         10.45         37.53         5.41 o                         
  -5  16   0         97.72         96.59         5.90 o                         
  -4  16   0        194.40        203.81        13.19 o                         
  -3  16   0        368.07        518.18        21.30 o                         
  -2  16   0         53.92        117.57        10.79 o                         
  -1  16   0         13.42         25.72         5.18 o                         
   1 -16   1         96.02        129.98         9.79 o                         
   2 -16   1         51.05         64.76         8.02 o                         
   3 -16   1        617.80        608.39        22.69 o                         
   4 -16   1         13.03         20.87         5.40 o                         
   5 -16   1        737.05        704.38        85.18 o                         
   6 -16   1          9.57         16.21         5.71 o                         
   7 -16   1          1.43         19.30         6.29 o                         
   8 -16   1        293.41        269.66        12.21 o                         
   9 -16   1         13.68         10.61         2.77 o                         
  -1 -15   1          0.74          0.97         2.55 o                         
   0 -15   1         38.24         41.82         9.79 o                         
   1 -15   1          4.03          0.36         3.33 o                         
   2 -15   1          1.44         -3.07        14.70 o                         
   3 -15   1          1.23          0.91         2.79 o                         
   4 -15   1         44.22         32.89         5.95 o                         
   5 -15   1         47.67         46.28         9.83 o                         
   6 -15   1         54.80         48.17         5.93 o                         
   7 -15   1        517.35        469.75        22.67 o                         
   8 -15   1         27.89         19.33         4.18 o                         
   9 -15   1        334.13        319.86        11.74 o                         
  10 -15   1         53.56         48.16         4.45 o                         
  11 -15   1         10.82         10.59         3.45 o                         
  -3 -14   1        235.24        210.27        14.02 o                         
  -2 -14   1         27.28         20.86         7.19 o                         
  -1 -14   1        153.57        116.73        14.35 o                         
   0 -14   1         88.25         89.21        12.77 o                         
   1 -14   1         29.06         27.97         5.38 o                         
   2 -14   1          1.77         -1.72         4.74 o                         
   3 -14   1        448.25        469.06        14.86 o                         
   4 -14   1          1.73          4.14         4.31 o                         
   5 -14   1         48.19         58.80         6.00 o                         
   6 -14   1         95.19         77.32         8.70 o                         
   7 -14   1        847.46        787.49        21.01 o                         
   8 -14   1         16.55         13.85         4.57 o                         
   9 -14   1         20.45         16.39         4.68 o                         
  10 -14   1        223.16        212.64        10.25 o                         
  11 -14   1         71.85         84.59         5.73 o                         
  12 -14   1         80.13         67.07         6.66 o                         
  -4 -13   1         48.75         54.09        11.15 o                         
  -3 -13   1         41.43         36.79         6.41 o                         
  -2 -13   1         66.06         67.53        11.21 o                         
  -1 -13   1          0.14          2.31         2.74 o                         
   0 -13   1          7.90         50.88         5.68 o                         
   1 -13   1        557.16        631.10        18.58 o                         
   2 -13   1          4.54         11.95         4.41 o                         
   3 -13   1        379.44        382.96        14.95 o                         
   4 -13   1        171.60        164.65         8.56 o                         
   5 -13   1          3.58         34.73         6.12 o                         
   6 -13   1         99.01         92.49         7.68 o                         
   7 -13   1        965.88       1008.70        24.73 o                         
   8 -13   1        674.23        714.50        19.96 o                         
   9 -13   1         33.56         38.84         5.18 o                         
  10 -13   1          2.45          6.85         4.09 o                         
  11 -13   1         42.18         42.77         3.92 o                         
  12 -13   1        150.78        144.57        26.15 o                         
  -6 -12   1         43.99         41.99         5.33 o                         
  -5 -12   1        374.83        375.38        33.51 o                         
  -4 -12   1         25.50         25.82         5.72 o                         
  -3 -12   1        345.75        323.89        29.45 o                         
  -2 -12   1        203.99        190.99        14.05 o                         
  -1 -12   1        790.30        727.01        34.02 o                         
   0 -12   1        586.05        541.52        15.82 o                         
   1 -12   1        338.54        313.95        12.11 o                         
   2 -12   1       1272.15       1228.90        27.46 o                         
   3 -12   1       1384.27       1257.07        30.74 o                         
   4 -12   1          9.96          9.85         6.22 o                         
   5 -12   1        149.31        143.68        10.45 o                         
   6 -12   1         42.31         40.52         5.66 o                         
   7 -12   1        263.93        223.05        15.37 o                         
   8 -12   1          0.48          2.33         5.22 o                         
   9 -12   1        278.48        292.41        12.89 o                         
  10 -12   1          0.19          2.44         4.07 o                         
  11 -12   1        117.10         90.24         5.88 o                         
  12 -12   1         19.92         10.19         1.90 o                         
  13 -12   1        150.78        135.63        17.46 o                         
  -7 -11   1        101.17        115.88         9.09 o                         
  -6 -11   1          0.31          2.14         2.03 o                         
  -5 -11   1          0.25         -1.42         4.69 o                         
  -4 -11   1        635.69        708.12        35.42 o                         
  -3 -11   1          3.71         -2.16         5.77 o                         
  -2 -11   1        205.54        198.22        20.16 o                         
  -1 -11   1        162.27        151.01        17.62 o                         
   0 -11   1        481.22        550.81        22.49 o                         
   1 -11   1          8.29         19.01         5.43 o                         
   2 -11   1       2769.82       2829.68        35.62 o                         
   3 -11   1        733.41        655.50        17.08 o                         
   4 -11   1         20.60         36.10         5.74 o                         
   5 -11   1       2829.38       2700.37        45.41 o                         
   6 -11   1         38.55        115.10        23.43 o                         
   7 -11   1        190.92        171.17        18.40 o                         
   8 -11   1        280.85        355.85        21.63 o                         
   9 -11   1         49.22         45.50         9.89 o                         
  10 -11   1        271.17        355.70        38.74 o                         
  11 -11   1         54.89         53.61         5.05 o                         
  12 -11   1         29.23         29.39         6.31 o                         
  13 -11   1         68.01         65.22        10.08 o                         
  -8 -10   1          0.48          1.26         2.35 o                         
  -7 -10   1         40.42         42.31        10.97 o                         
  -6 -10   1          4.38          2.44         2.98 o                         
  -5 -10   1          6.74          7.10         5.84 o                         
  -4 -10   1        118.23        135.08        17.74 o                         
  -3 -10   1         55.35         75.26        13.59 o                         
  -2 -10   1         15.05         57.97        12.47 o                         
  -1 -10   1        121.84        134.96        13.77 o                         
   0 -10   1        632.55        598.55        21.79 o                         
   1 -10   1        437.78        472.12        19.45 o                         
   2 -10   1         92.47         95.80        11.79 o                         
   3 -10   1        399.35        361.26        58.04 o                         
   4 -10   1         72.15         61.02        24.16 o                         
   5 -10   1        701.37        642.63        27.48 o                         
   6 -10   1         17.41         65.15         9.31 o                         
   7 -10   1          0.30        -23.59        23.59 o                         
   8 -10   1        764.78        691.67        26.84 o                         
   9 -10   1        394.76        351.69        21.49 o                         
  10 -10   1        244.15        247.59        14.41 o                         
  11 -10   1          6.79          7.83         5.45 o                         
  12 -10   1         92.55         89.49         8.22 o                         
  13 -10   1        184.57        219.44        17.62 o                         
  14 -10   1         21.18         18.44         5.82 o                         
  -9  -9   1         42.59         35.44         5.17 o                         
  -8  -9   1        118.45        137.23        13.23 o                         
  -7  -9   1          8.15          4.34         5.53 o                         
  -6  -9   1        666.40        683.79        26.15 o                         
  -5  -9   1        342.46        325.64        18.89 o                         
  -4  -9   1        616.30        582.31        20.77 o                         
  -3  -9   1        915.73        848.46        22.91 o                         
  -2  -9   1          2.10          5.54         3.65 o                         
  -1  -9   1        520.01        479.60        20.25 o                         
   0  -9   1        309.44        305.24        51.32 o                         
   1  -9   1       2105.60       2124.37       131.16 o                         
   2  -9   1        322.98        281.25        47.71 o                         
   3  -9   1        142.42        110.56        31.80 o                         
   4  -9   1          2.53         -1.43        13.02 o                         
   5  -9   1        138.21         97.58        17.07 o                         
   6  -9   1        100.73         89.68        32.25 o                         
   7  -9   1        749.50        666.35        49.94 o                         
   8  -9   1         74.40         68.02         7.66 o                         
   9  -9   1         79.07         87.13        13.79 o                         
  10  -9   1          8.68         10.56         2.79 o                         
  11  -9   1         17.02          8.42         5.51 o                         
  12  -9   1         43.39         41.00         8.94 o                         
  13  -9   1        146.66        151.80         8.98 o                         
  14  -9   1         14.15          2.63         5.54 o                         
  -9  -8   1         15.51         22.30         6.17 o                         
  -8  -8   1         46.22         39.50         6.78 o                         
  -7  -8   1        418.07        483.06        21.98 o                         
  -6  -8   1       1076.09       1200.41        29.48 o                         
  -5  -8   1         50.12         68.19         7.63 o                         
  -4  -8   1         89.83        135.06        10.94 o                         
  -3  -8   1         37.57         39.98         5.93 o                         
  -2  -8   1        113.53        144.54        25.56 o                         
  -1  -8   1         46.55         45.94        21.47 o                         
   0  -8   1        332.13        333.27        48.81 o                         
   1  -8   1         41.02         63.40        22.77 o                         
   2  -8   1        946.60       1013.75        71.33 o                         
   3  -8   1        197.35        181.11        20.10 o                         
   4  -8   1        449.87        450.05        32.48 o                         
   5  -8   1       2773.43       2991.73        89.10 o                         
   6  -8   1        277.30        275.30        29.29 o                         
   7  -8   1       1926.66       2167.99        88.35 o                         
   8  -8   1         20.21         27.20         5.00 o                         
   9  -8   1        247.38        269.25        15.02 o                         
  10  -8   1         33.86         45.24         9.64 o                         
  11  -8   1        445.72        507.53        26.80 o                         
  12  -8   1          0.62         24.73         7.11 o                         
  13  -8   1          0.32         -3.13         4.02 o                         
  14  -8   1        104.82        139.18        19.60 o                         
 -10  -7   1         44.84         45.12         7.27 o                         
  -9  -7   1         70.96         64.45        13.43 o                         
  -8  -7   1        915.38        992.36        43.92 o                         
  -7  -7   1         36.37         41.65         7.73 o                         
  -6  -7   1        152.77        124.62        12.44 o                         
  -5  -7   1          0.40         -0.26         4.34 o                         
  -4  -7   1       1252.36       1117.36        27.84 o                         
  -3  -7   1        218.47        194.53        29.76 o                         
  -2  -7   1       2077.80       2006.07       121.86 o                         
  -1  -7   1        844.15        938.22        78.46 o                         
   0  -7   1         11.29         33.90        22.17 o                         
   1  -7   1        869.80        838.01        38.78 o                         
   2  -7   1          6.51          4.74         4.05 o                         
   3  -7   1         47.29         60.20        20.51 o                         
   4  -7   1       1486.85       1365.83        77.13 o                         
   5  -7   1       1502.69       1528.70        89.78 o                         
   6  -7   1          2.56         81.01        33.80 o                         
   7  -7   1          7.67         21.13        19.28 o                         
   8  -7   1        420.72        349.84        19.51 o                         
   9  -7   1          1.04          1.98         3.70 o                         
  10  -7   1          0.21         -0.50         5.49 o                         
  11  -7   1         31.09         24.65         7.17 o                         
  12  -7   1        163.68        155.19        15.05 o                         
  13  -7   1        277.54        287.29        13.28 o                         
  14  -7   1         10.34          3.69         2.55 o                         
 -11  -6   1          8.31          8.01         3.31 o                         
 -10  -6   1         68.78         78.67         7.89 o                         
  -9  -6   1        124.56        127.98        13.94 o                         
  -8  -6   1        313.19        327.78        15.88 o                         
  -7  -6   1          5.74          8.33         5.63 o                         
  -6  -6   1        348.99        349.77        18.36 o                         
  -5  -6   1         59.97         49.51         7.42 o                         
  -4  -6   1       1000.83        919.98        86.74 o                         
  -3  -6   1          2.61          3.74         8.25 o                         
  -2  -6   1       1458.89       1313.76        91.05 o                         
  -1  -6   1       1961.09       1790.02        97.41 o                         
   0  -6   1        861.86        694.41        32.80 o                         
   1  -6   1        409.06        365.31        22.96 o                         
   2  -6   1       4114.03       3635.54       152.30 o                         
   3  -6   1        323.60        263.37        20.78 o                         
   4  -6   1       9084.46       9061.29       211.68 o                         
   5  -6   1         91.10         46.95        18.05 o                         
   6  -6   1         28.53         28.06        11.56 o                         
   7  -6   1         39.54         18.30        13.87 o                         
   8  -6   1        159.65        148.77        36.15 o                         
   9  -6   1        257.57        240.24        16.45 o                         
  10  -6   1         30.98         19.46         8.89 o                         
  11  -6   1        191.69        171.56        16.63 o                         
  12  -6   1         48.69         50.15         9.30 o                         
  13  -6   1        271.82        289.31        13.81 o                         
  14  -6   1          0.54          1.26         2.39 o                         
 -11  -5   1          4.24          2.17         1.73 o                         
 -10  -5   1        124.98        117.44         8.80 o                         
  -9  -5   1        387.40        423.35        18.44 o                         
  -8  -5   1        142.34        150.04        11.96 o                         
  -7  -5   1       2052.46       2036.18        41.76 o                         
  -6  -5   1        120.33         72.24        30.79 o                         
  -5  -5   1         30.69         29.86        20.62 o                         
  -4  -5   1        156.62        104.45        29.61 o                         
  -3  -5   1        226.44        231.60        26.59 o                         
  -2  -5   1         24.98         55.54        18.41 o                         
  -1  -5   1        790.89        752.24        58.26 o                         
   0  -5   1       2769.63       2999.84        96.05 o                         
   1  -5   1        111.01        128.07        13.20 o                         
   2  -5   1       1959.81       1911.96        47.31 o                         
   3  -5   1         11.45         15.44        17.01 o                         
   4  -5   1         76.91        105.71        25.13 o                         
   5  -5   1        119.95        128.19        27.50 o                         
   6  -5   1          0.57          8.65        14.30 o                         
   7  -5   1        392.60        446.45        56.19 o                         
   8  -5   1        240.68        263.08        47.53 o                         
   9  -5   1          0.90          0.96         8.19 o                         
  10  -5   1        410.23        418.77        23.16 o                         
  11  -5   1         53.11         41.39         6.17 o                         
  12  -5   1        113.18        110.10        23.68 o                         
  13  -5   1        129.72        109.56         6.17 o                         
  14  -5   1         79.33         77.08         6.96 o                         
 -12  -4   1        250.10        202.80         9.61 o                         
 -11  -4   1          8.82          5.96         4.84 o                         
 -10  -4   1         72.84         66.84         7.80 o                         
  -9  -4   1         10.28          5.84         3.83 o                         
  -8  -4   1       1670.75       1688.81        51.11 o                         
  -7  -4   1        295.53        268.64        14.73 o                         
  -6  -4   1       2971.57       2772.63       160.77 o                         
  -5  -4   1        546.67        452.75        60.32 o                         
  -4  -4   1         48.28         38.36        11.93 o                         
  -3  -4   1          7.85         19.17         8.80 o                         
  -2  -4   1        122.51        116.98        23.89 o                         
  -1  -4   1       5028.71       4640.58        71.24 o                         
   0  -4   1       1974.69       1828.44        39.91 o                         
   1  -4   1        481.07        331.90        33.70 o                         
   2  -4   1        587.38        562.06        38.74 o                         
   3  -4   1       7516.70       7761.18       155.79 o                         
   4  -4   1         24.76         29.85        14.54 o                         
   5  -4   1       1741.62       1865.01        95.22 o                         
   6  -4   1         29.37         26.41        16.44 o                         
   7  -4   1         64.98         62.20        23.36 o                         
   8  -4   1         22.27         18.76        13.62 o                         
   9  -4   1          0.26         -2.60         4.61 o                         
  10  -4   1        229.69        228.80        17.30 o                         
  11  -4   1          1.13         -2.46         4.79 o                         
  12  -4   1        230.49        225.62        11.30 o                         
  13  -4   1        188.57        188.80         7.91 o                         
  14  -4   1          0.86          1.93         2.59 o                         
 -12  -3   1        139.95        148.42        18.68 o                         
 -11  -3   1         20.15         19.58         4.71 o                         
 -10  -3   1        398.80        425.72        30.63 o                         
  -9  -3   1        327.10        400.70        25.43 o                         
  -8  -3   1        110.13        104.79         9.98 o                         
  -7  -3   1         43.80         20.75        13.19 o                         
  -6  -3   1          1.26         10.51        16.01 o                         
  -5  -3   1          9.83          5.49         6.17 o                         
  -4  -3   1          5.75          9.32        19.29 o                         
  -3  -3   1        621.06        683.07        30.47 o                         
  -2  -3   1         25.96         16.71        10.81 o                         
  -1  -3   1       5311.88       5141.95        89.94 o                         
   0  -3   1        131.00        132.44         9.03 o                         
   1  -3   1        265.38        263.67        13.15 o                         
   2  -3   1        241.34        240.16        23.27 o                         
   3  -3   1       8659.47       9329.89       162.33 o                         
   4  -3   1       6692.47       7237.82       165.25 o                         
   5  -3   1         14.12          7.57        13.14 o                         
   6  -3   1        737.88        692.19        64.78 o                         
   7  -3   1       1406.78       1493.14       103.08 o                         
   8  -3   1        417.91        358.97        54.81 o                         
   9  -3   1        945.06       1026.69        39.97 o                         
  10  -3   1         83.70         71.67        10.26 o                         
  11  -3   1        388.32        459.21        26.08 o                         
  12  -3   1         39.36         30.34         3.96 o                         
  13  -3   1          2.60          1.32         3.31 o                         
  14  -3   1         17.58         10.94         2.52 o                         
 -13  -2   1         47.39         49.89         5.94 o                         
 -12  -2   1        160.84        146.12        36.73 o                         
 -11  -2   1         18.33         23.10         4.25 o                         
 -10  -2   1         95.84         85.13         7.83 o                         
  -9  -2   1        246.59        226.29        12.35 o                         
  -8  -2   1        466.42        464.81        21.24 o                         
  -7  -2   1        183.99        148.21        38.92 o                         
  -6  -2   1        135.86        107.24        20.81 o                         
  -5  -2   1       1758.55       1779.91        71.40 o                         
  -4  -2   1        554.07        607.74        37.20 o                         
  -3  -2   1        203.13        495.94        31.66 o                         
  -2  -2   1       9226.90       8967.08       105.86 o                         
  -1  -2   1       3980.81       3725.16        59.75 o                         
   0  -2   1       1483.04       1489.18        49.91 o                         
   1  -2   1       1912.56       1966.43        36.18 o                         
   2  -2   1       1915.38       2425.87        68.46 o                         
   4  -2   1       1287.70       1364.32        72.88 o                         
   5  -2   1        198.34        333.71        42.69 o                         
   6  -2   1         27.75        299.20        47.00 o                         
   7  -2   1         32.06         43.76        23.63 o                         
   8  -2   1        146.04        182.45        41.65 o                         
   9  -2   1        100.40        156.50        14.30 o                         
  10  -2   1          1.30         14.52         6.13 o                         
  11  -2   1         26.10         23.89         4.84 o                         
  12  -2   1        148.43        133.84        16.63 o                         
  13  -2   1          9.46          9.20         4.96 o                         
  14  -2   1         50.41         47.18         5.52 o                         
 -13  -1   1          1.81          3.60         3.39 o                         
 -12  -1   1          5.02          3.15         2.95 o                         
 -11  -1   1         20.32         17.08         3.71 o                         
 -10  -1   1          7.58          6.83         4.09 o                         
  -9  -1   1         26.02         20.90         4.81 o                         
  -8  -1   1        143.54         76.18        28.38 o                         
  -7  -1   1          0.54          3.11        10.70 o                         
  -6  -1   1       4894.60       4909.90       173.61 o                         
  -5  -1   1       3782.48       3510.75        97.48 o                         
  -4  -1   1        335.08        303.61        25.65 o                         
  -3  -1   1       5741.25       4953.82        85.99 o                         
  -2  -1   1         10.72         10.03         5.36 o                         
  -1  -1   1       1559.25       1353.49        80.40 o                         
   0  -1   1        134.31        114.46         9.38 o                         
   1  -1   1       6893.18       6062.98        81.10 o                         
   2  -1   1       2057.71       1873.71        62.36 o                         
   3  -1   1         45.30         55.30        17.10 o                         
   4  -1   1       1484.05       1302.31        74.89 o                         
   5  -1   1         23.75         21.65         5.69 o                         
   6  -1   1       1707.96       1734.13        47.19 o                         
   7  -1   1        540.04        475.48        62.17 o                         
   8  -1   1          1.39         20.37        17.66 o                         
   9  -1   1        218.18        200.57        12.57 o                         
  10  -1   1         50.19         38.50         5.59 o                         
  11  -1   1         31.48         24.22         5.01 o                         
  12  -1   1         13.93          9.17         3.67 o                         
  13  -1   1         66.35         55.37         8.09 o                         
  14  -1   1         33.99         23.41         3.76 o                         
 -14   0   1          0.04         -1.97         2.20 o                         
 -13   0   1          0.47         -0.47         3.19 o                         
 -12   0   1          5.45         12.91         4.04 o                         
 -11   0   1         28.33         35.34         5.56 o                         
 -10   0   1        178.86        194.21         9.70 o                         
  -9   0   1         60.42         61.89         5.11 o                         
  -8   0   1        169.68        132.66        35.54 o                         
  -7   0   1        256.58        224.27        42.73 o                         
  -6   0   1        623.29        567.19        60.38 o                         
  -5   0   1        114.53        108.54        17.87 o                         
  -4   0   1        111.80        109.61        15.11 o                         
  -3   0   1        108.27         81.99        11.65 o                         
  -2   0   1          2.33          4.02         3.99 o                         
  -1   0   1          0.27          0.84         0.70 o                         
   0   0   1          7.91         30.49         3.54 o                         
   1   0   1          6.67          6.99         4.63 o                         
   2   0   1          5.19          5.79         2.58 o                         
   3   0   1         63.48         56.71         6.70 o                         
   4   0   1         21.74         24.98         5.28 o                         
   5   0   1         12.13         11.89         4.21 o                         
   6   0   1          0.33          7.36        12.97 o                         
   7   0   1          6.46          1.51        10.65 o                         
   8   0   1        144.94        139.80        37.42 o                         
   9   0   1        660.61        732.55        27.35 o                         
  10   0   1        234.93        239.50        18.83 o                         
  11   0   1        102.50        112.24        13.04 o                         
  12   0   1        188.08        261.35        29.55 o                         
  13   0   1         46.73         56.19        14.28 o                         
 -14   1   1          0.31          3.42         2.53 o                         
 -13   1   1         76.20         59.64         9.16 o                         
 -12   1   1        236.66        239.64        18.53 o                         
 -11   1   1         31.02         22.54         4.22 o                         
 -10   1   1        164.03        146.39         8.35 o                         
  -9   1   1        125.97        107.56         9.50 o                         
  -8   1   1       1610.68       1499.65       113.63 o                         
  -7   1   1       5899.35       6107.62       206.17 o                         
  -6   1   1        958.97        879.80        70.62 o                         
  -5   1   1       1819.37       1796.40        97.97 o                         
  -4   1   1       3048.56       2706.33        72.81 o                         
  -3   1   1       1545.18       1354.25        59.83 o                         
  -2   1   1        196.89        164.70        12.83 o                         
  -1   1   1       1139.82       1070.26        20.88 o                         
   0   1   1       2307.75       2091.97        41.65 o                         
   1   1   1        203.71        178.15         8.20 o                         
   2   1   1        432.99        369.50        27.61 o                         
   3   1   1        155.93        269.13        15.40 o                         
   4   1   1        206.17        228.30        14.92 o                         
   5   1   1         38.21         73.32        30.86 o                         
   6   1   1        197.12        342.97        60.34 o                         
   7   1   1        425.21        363.59        60.31 o                         
   8   1   1        374.03        359.60        18.65 o                         
   9   1   1          4.67          1.67         7.24 o                         
  10   1   1         49.62         44.84         6.39 o                         
  11   1   1          4.86          2.11         4.20 o                         
  12   1   1        116.51        118.54        31.92 o                         
  13   1   1          9.74          7.11         4.75 o                         
 -14   2   1          9.57          9.20         3.75 o                         
 -13   2   1          4.97          7.85         3.05 o                         
 -12   2   1         67.17         68.76         5.74 o                         
 -11   2   1        110.50        114.04         8.17 o                         
 -10   2   1        115.58        105.11         7.81 o                         
  -9   2   1        504.89        513.53        24.55 o                         
  -8   2   1         59.18         56.18        23.87 o                         
  -7   2   1        426.43        424.24        53.05 o                         
  -6   2   1       1082.08       1185.76        80.07 o                         
  -5   2   1        135.07        169.29        27.56 o                         
  -4   2   1         28.68         35.98        13.69 o                         
  -3   2   1      14942.73      15009.41       187.87 o                         
  -2   2   1        469.35        441.80        26.58 o                         
  -1   2   1       1862.88       1533.27        39.87 o                         
   0   2   1       2452.46       2226.36        36.08 o                         
   1   2   1        485.37        471.07        18.31 o                         
   2   2   1       2038.27       1820.14        35.08 o                         
   3   2   1          4.29          9.43         2.98 o                         
   4   2   1        478.09        411.30        25.89 o                         
   5   2   1        269.04        229.95        41.80 o                         
   6   2   1        804.41        640.10        74.24 o                         
   7   2   1       1984.85       2034.45       143.88 o                         
   8   2   1        589.59        534.55        23.44 o                         
   9   2   1        474.89        508.15        25.24 o                         
  10   2   1          2.34          3.47         3.82 o                         
  11   2   1         51.14         44.18         8.81 o                         
  12   2   1          8.81          1.97         6.01 o                         
  13   2   1         59.64         46.10         4.86 o                         
 -14   3   1         13.91          7.98         2.54 o                         
 -13   3   1        111.28        134.53         8.24 o                         
 -12   3   1          5.45          7.67         3.15 o                         
 -11   3   1       1079.03       1145.35        32.93 o                         
 -10   3   1          4.40          4.00         3.42 o                         
  -9   3   1        176.46        179.73        14.74 o                         
  -8   3   1         16.07         35.34        17.50 o                         
  -7   3   1        116.95        105.02        25.17 o                         
  -6   3   1        357.27        410.88        46.45 o                         
  -5   3   1        353.15        457.74        45.11 o                         
  -4   3   1       1104.89       1077.35        59.67 o                         
  -3   3   1      10923.10      11737.91       169.80 o                         
  -2   3   1         53.99         55.81        10.59 o                         
  -1   3   1        331.27        329.39        24.01 o                         
   0   3   1        111.13        114.04        10.86 o                         
   1   3   1       6960.19       6766.37       335.93 o                         
   2   3   1       4167.81       4248.35       102.04 o                         
   3   3   1        351.53        361.36        16.95 o                         
   4   3   1         29.41         30.59        18.22 o                         
   5   3   1        231.82        306.38        49.50 o                         
   6   3   1         18.04          7.70        19.00 o                         
   7   3   1         14.64          7.98         8.00 o                         
   8   3   1        337.14        349.72        19.46 o                         
   9   3   1        266.40        317.01        23.21 o                         
  10   3   1         87.71         96.64        12.21 o                         
  11   3   1        121.82        133.59        17.94 o                         
  12   3   1          0.55          0.48         3.12 o                         
 -14   4   1         50.88         32.43         4.16 o                         
 -13   4   1         25.97         23.39         3.54 o                         
 -12   4   1         29.26         15.78         3.71 o                         
 -11   4   1        537.92        486.82        19.39 o                         
 -10   4   1         27.32         30.76         5.57 o                         
  -9   4   1         55.40         47.33         7.53 o                         
  -8   4   1        959.04        950.46        86.31 o                         
  -7   4   1       1322.47       1198.15        88.21 o                         
  -6   4   1       1291.92       1543.68        91.05 o                         
  -5   4   1        261.64        223.20        33.22 o                         
  -4   4   1         83.75         69.48        18.09 o                         
  -3   4   1       9006.00       8967.37       148.52 o                         
  -2   4   1        313.58        238.87        16.17 o                         
  -1   4   1        136.62        130.61        12.23 o                         
   0   4   1       3083.36       2900.72        59.51 o                         
   1   4   1       5224.75       4856.04       130.56 o                         
   2   4   1       3285.14       3061.03        79.23 o                         
   3   4   1         19.13         19.21        14.88 o                         
   4   4   1        470.51        360.94        49.58 o                         
   5   4   1         29.14          0.38        15.22 o                         
   6   4   1        205.74        189.84        48.38 o                         
   7   4   1         58.55         69.19         7.22 o                         
   8   4   1        117.93        111.41        10.55 o                         
   9   4   1          0.44          2.40         4.41 o                         
  10   4   1        597.07        633.09        21.49 o                         
  11   4   1         27.89         23.49         4.74 o                         
  12   4   1         22.79         14.23         2.85 o                         
 -14   5   1          0.58          2.71         5.36 o                         
 -13   5   1          5.11          2.10         2.34 o                         
 -12   5   1        341.40        406.79        23.55 o                         
 -11   5   1        243.89        230.68        13.21 o                         
 -10   5   1        185.97        248.79        18.31 o                         
  -9   5   1        567.06        546.47        70.19 o                         
  -8   5   1        648.94        610.14        68.56 o                         
  -7   5   1         18.13         10.56         8.54 o                         
  -6   5   1          9.89         26.46        15.39 o                         
  -5   5   1         23.82         17.74         8.86 o                         
  -4   5   1       1022.20       1020.45        60.11 o                         
  -3   5   1       5575.63       6006.43       152.71 o                         
  -2   5   1          7.39          5.55         5.38 o                         
  -1   5   1       1698.12       1766.09        49.53 o                         
   0   5   1         39.71         50.00        10.04 o                         
   1   5   1        394.79        437.02        44.36 o                         
   2   5   1          0.51          4.46         6.82 o                         
   3   5   1         42.81         29.09        11.54 o                         
   4   5   1         44.46         45.79        22.97 o                         
   5   5   1         90.74        123.01        36.77 o                         
   6   5   1          7.04          1.40         4.47 o                         
   7   5   1         11.29          9.06         3.48 o                         
   8   5   1        387.36        410.52        17.85 o                         
   9   5   1       1090.74       1244.39        58.18 o                         
  10   5   1        101.94         94.16         7.73 o                         
  11   5   1         15.83          8.41         2.23 o                         
 -15   6   1         60.97         42.47         6.50 o                         
 -14   6   1         20.46         25.78         8.41 o                         
 -13   6   1         57.37         56.81         9.48 o                         
 -12   6   1        282.21        297.61        20.86 o                         
 -11   6   1        831.84        926.46        37.37 o                         
 -10   6   1       1116.59       1106.28        37.57 o                         
  -9   6   1        244.90        194.17        18.96 o                         
  -8   6   1        356.58        351.67        41.59 o                         
  -7   6   1         40.68         99.68        25.98 o                         
  -6   6   1       2114.16       2172.57       106.91 o                         
  -5   6   1       2624.91       2779.95        77.64 o                         
  -4   6   1          7.01        293.78        83.26 o                         
  -3   6   1        640.94        634.49        32.57 o                         
  -2   6   1        506.42        565.45        31.78 o                         
  -1   6   1        334.17        363.68        25.61 o                         
   0   6   1       2467.75       2503.70        70.17 o                         
   1   6   1       1300.52       1455.38        90.41 o                         
   2   6   1       1122.81       1207.42       112.05 o                         
   3   6   1        627.30        594.01        47.74 o                         
   4   6   1        468.80        445.65        65.54 o                         
   5   6   1         12.11         17.57         5.64 o                         
   6   6   1        117.75        197.46        28.36 o                         
   7   6   1        522.82        577.58        25.15 o                         
   8   6   1          2.84          4.44         4.97 o                         
   9   6   1          0.27         -2.95         6.03 o                         
  10   6   1          0.27         -1.89         4.25 o                         
  11   6   1          2.98          3.54         2.46 o                         
 -15   7   1         86.55         69.43         8.14 o                         
 -14   7   1         12.59          3.49         6.10 o                         
 -13   7   1        848.18        934.78        32.63 o                         
 -12   7   1        177.66        182.13        16.65 o                         
 -11   7   1         13.01          4.49         4.85 o                         
 -10   7   1         10.62         11.00         4.83 o                         
  -9   7   1        252.08        218.24        14.21 o                         
  -8   7   1        330.26        306.84        47.73 o                         
  -7   7   1        786.56        712.56        47.76 o                         
  -6   7   1       2423.82       2447.53        82.89 o                         
  -5   7   1          8.75         13.47         8.54 o                         
  -4   7   1          0.07          8.39         7.09 o                         
  -3   7   1        344.34        315.25        25.78 o                         
  -2   7   1        341.04        292.42        25.08 o                         
  -1   7   1        563.98        515.65        33.65 o                         
   0   7   1       1044.49       1035.47        49.54 o                         
   1   7   1        728.43        663.05        66.45 o                         
   2   7   1         96.48         95.72        19.10 o                         
   3   7   1        950.83        878.97        87.36 o                         
   4   7   1         54.73         49.52         7.36 o                         
   5   7   1        273.89        235.23        13.03 o                         
   6   7   1        594.52        537.71        25.21 o                         
   7   7   1        206.85        234.92        15.64 o                         
   8   7   1        407.09        394.04        18.67 o                         
   9   7   1         54.86         46.09         6.26 o                         
  10   7   1         24.72         22.78         5.16 o                         
 -14   8   1          2.76         -2.99         5.79 o                         
 -13   8   1         71.71         74.32         9.63 o                         
 -12   8   1        107.66        157.30        29.02 o                         
 -11   8   1        726.12        936.20        50.12 o                         
 -10   8   1         76.74         77.41         7.68 o                         
  -9   8   1        418.75        413.64        40.81 o                         
  -8   8   1         43.67         38.45         8.53 o                         
  -7   8   1         56.32         54.43        16.71 o                         
  -6   8   1         29.36         11.75        11.22 o                         
  -5   8   1          1.97         42.11        10.64 o                         
  -4   8   1        340.48        281.81        26.70 o                         
  -3   8   1       1856.42       1962.52        80.45 o                         
  -2   8   1        264.88        275.03        26.85 o                         
  -1   8   1        498.94        581.86        38.83 o                         
   0   8   1       2225.12       2672.45       139.35 o                         
   1   8   1         34.52         47.67        22.41 o                         
   2   8   1       1201.68       1418.35        81.54 o                         
   3   8   1         57.10         61.96         7.76 o                         
   4   8   1        104.45        129.13        10.46 o                         
   5   8   1        171.58        173.02        12.14 o                         
   6   8   1          5.54         59.70         9.19 o                         
   7   8   1        149.98        163.27        10.59 o                         
   8   8   1          7.34          7.59         3.81 o                         
   9   8   1        205.46        253.95        15.71 o                         
 -14   9   1          0.04          0.90         2.68 o                         
 -13   9   1          0.86          0.41         4.22 o                         
 -12   9   1        219.24        207.35        12.24 o                         
 -11   9   1          8.33          8.45         3.16 o                         
 -10   9   1          7.71          2.69         3.13 o                         
  -9   9   1         24.67         30.93         7.15 o                         
  -8   9   1        161.66        136.79        16.27 o                         
  -7   9   1         31.26         56.92        16.19 o                         
  -6   9   1       1710.26       1565.45        72.25 o                         
  -5   9   1         95.60         99.45        18.00 o                         
  -4   9   1        587.55        529.58        40.08 o                         
  -3   9   1       1856.46       1742.54        71.91 o                         
  -2   9   1        441.17        432.36        36.21 o                         
  -1   9   1        308.83        229.65        27.08 o                         
   0   9   1        130.73        199.83        42.17 o                         
   1   9   1       1081.43        971.17        24.10 o                         
   2   9   1         46.70         44.67         5.36 o                         
   3   9   1        105.83        111.00         8.32 o                         
   4   9   1         20.94         15.74         4.28 o                         
   5   9   1          9.43         16.51         4.74 o                         
   6   9   1          2.54          4.31         4.08 o                         
   7   9   1        539.54        609.74        21.81 o                         
   8   9   1          9.52          7.34         4.67 o                         
 -14  10   1         40.24         38.75         6.01 o                         
 -13  10   1         27.12         27.86         5.33 o                         
 -12  10   1         90.70         95.15         6.37 o                         
 -11  10   1        556.90        530.53        17.89 o                         
 -10  10   1        122.44        103.80         7.66 o                         
  -9  10   1          4.22         -4.99         4.99 o                         
  -8  10   1        110.14         94.32        10.25 o                         
  -7  10   1        107.15         99.50        12.76 o                         
  -6  10   1        597.53        525.11        20.34 o                         
  -5  10   1        548.68        497.31        19.42 o                         
  -4  10   1        138.37        123.91         9.88 o                         
  -3  10   1        275.95        250.57        23.53 o                         
  -2  10   1         20.48         15.90         5.73 o                         
  -1  10   1        661.53        550.16        19.84 o                         
   0  10   1          0.30         -0.58         3.25 o                         
   1  10   1         40.89         30.66         5.49 o                         
   2  10   1       1202.54       1110.36        28.53 o                         
   3  10   1        170.67        162.00        11.16 o                         
   4  10   1          4.42          4.21         3.92 o                         
   5  10   1        185.35        190.95        13.75 o                         
   6  10   1        115.42        123.51        13.85 o                         
   7  10   1          0.67          2.42         3.64 o                         
 -14  11   1         10.93          9.55         3.09 o                         
 -13  11   1         27.44         35.36         4.68 o                         
 -12  11   1         17.91         18.65         3.03 o                         
 -11  11   1        356.93        375.92        12.73 o                         
 -10  11   1          4.45          4.14         4.90 o                         
  -9  11   1        118.15        115.92        17.52 o                         
  -8  11   1         57.63         42.99         7.76 o                         
  -7  11   1        899.80        877.96        23.90 o                         
  -6  11   1         91.71        105.72        12.06 o                         
  -5  11   1       1103.08       1414.04        39.12 o                         
  -4  11   1          0.15         58.42        15.78 o                         
  -3  11   1        190.40        167.30        11.13 o                         
  -2  11   1        806.71        999.06        29.51 o                         
  -1  11   1        768.60        738.47        26.06 o                         
   0  11   1         57.70         58.65         5.60 o                         
   1  11   1       1123.68       1162.22        25.75 o                         
   2  11   1         13.17         13.99         8.46 o                         
   3  11   1        993.45       1113.85        44.25 o                         
   4  11   1          3.99          6.86         5.57 o                         
   5  11   1         37.28         71.92        10.33 o                         
   6  11   1        202.45        224.94         9.74 o                         
 -13  12   1        481.64        513.02        27.11 o                         
 -12  12   1         13.55         15.54         3.11 o                         
 -11  12   1        165.47        152.84         8.22 o                         
 -10  12   1        519.62        450.11        25.47 o                         
  -9  12   1        306.49        271.95        12.47 o                         
  -8  12   1        835.21        699.37        20.99 o                         
  -7  12   1        251.06        204.34        15.10 o                         
  -6  12   1        374.18        321.11        19.07 o                         
  -5  12   1       2043.62       1892.30        44.30 o                         
  -4  12   1        235.66        224.19        15.57 o                         
  -3  12   1        184.46        266.21        17.30 o                         
  -2  12   1        245.11        246.06        28.63 o                         
  -1  12   1        229.92        203.58        10.17 o                         
   0  12   1         42.61         36.95         4.85 o                         
   1  12   1        321.46        305.72        18.51 o                         
   2  12   1        161.93        149.44        14.95 o                         
   3  12   1        365.80        341.97        11.98 o                         
   4  12   1         32.44         29.60         4.16 o                         
   5  12   1         65.82         59.01         4.80 o                         
 -12  13   1          1.56          0.99         2.45 o                         
 -11  13   1        328.99        333.03        10.70 o                         
 -10  13   1         39.91         31.46         4.46 o                         
  -9  13   1          3.01          1.78         3.12 o                         
  -8  13   1        370.26        379.57        18.77 o                         
  -7  13   1         12.44         24.25         8.12 o                         
  -6  13   1         70.17         72.53         7.13 o                         
  -5  13   1        313.84        335.48        14.96 o                         
  -4  13   1        179.32        183.29        13.73 o                         
  -3  13   1        267.73        252.35        12.79 o                         
  -2  13   1          9.99          7.91         4.58 o                         
  -1  13   1        304.37        318.56        17.44 o                         
   0  13   1        320.37        305.41        18.96 o                         
   1  13   1        238.36        238.52         9.10 o                         
   2  13   1         86.41         81.52         5.14 o                         
   3  13   1          6.02          3.36         1.77 o                         
   4  13   1         16.97         15.68         5.01 o                         
 -12  14   1          0.89          2.97         3.82 o                         
 -11  14   1          5.02         11.92         3.24 o                         
 -10  14   1         13.06         34.93         7.14 o                         
  -9  14   1         10.54         14.52         3.40 o                         
  -8  14   1          0.73          0.07         4.14 o                         
  -7  14   1        305.69        470.45        28.99 o                         
  -6  14   1          3.82         11.98         4.00 o                         
  -5  14   1        394.68        339.48        13.67 o                         
  -4  14   1         40.47         88.09         7.56 o                         
  -3  14   1        145.42        128.72        11.80 o                         
  -2  14   1        738.12        735.76        25.18 o                         
  -1  14   1         24.39         20.32         5.47 o                         
   0  14   1         44.72         47.10         6.88 o                         
   1  14   1        261.16        238.83        12.84 o                         
   2  14   1         81.40         73.83         6.54 o                         
   3  14   1         62.16         35.37         6.02 o                         
 -11  15   1         97.39        105.28         5.44 o                         
 -10  15   1          0.63          2.03         2.38 o                         
  -9  15   1         40.01         46.52         5.08 o                         
  -8  15   1        220.12        206.95        10.47 o                         
  -7  15   1          6.00          8.46         4.72 o                         
  -6  15   1         33.27         21.11         4.37 o                         
  -5  15   1         11.98         14.46         3.63 o                         
  -4  15   1         63.08         67.36        11.06 o                         
  -3  15   1        228.04        220.98        17.77 o                         
  -2  15   1        276.99        245.96        18.54 o                         
  -1  15   1        121.44         85.90        16.23 o                         
   0  15   1         70.67         52.24         5.77 o                         
   1  15   1          7.70          8.48         2.68 o                         
  -9  16   1        174.19        164.34        16.24 o                         
  -8  16   1        216.49        187.28         7.87 o                         
  -7  16   1        235.91        259.97        16.17 o                         
  -6  16   1         57.34         59.02         4.67 o                         
  -5  16   1        281.23        380.94        17.61 o                         
  -4  16   1         52.49         48.19         7.51 o                         
  -3  16   1        357.56        339.69        17.32 o                         
  -2  16   1          3.51         41.05         6.98 o                         
  -1  16   1          6.59         12.97         4.19 o                         
   1 -16   2         56.08         49.03         6.75 o                         
   2 -16   2        101.88        103.16         9.44 o                         
   3 -16   2         67.13         68.31         8.28 o                         
   4 -16   2         11.62         16.67         4.87 o                         
   5 -16   2        644.46        681.03        16.17 o                         
   6 -16   2          5.34         -4.26         5.06 o                         
   7 -16   2        195.92        182.66        12.52 o                         
   8 -16   2          7.96          1.28         1.88 o                         
   9 -16   2         13.28          8.46         2.75 o                         
  -1 -15   2        115.36        105.89         6.97 o                         
   0 -15   2        411.12        402.38        22.05 o                         
   1 -15   2         20.49         27.78         7.30 o                         
   2 -15   2        196.77        198.03         8.19 o                         
   3 -15   2          7.38          3.29         2.09 o                         
   4 -15   2          0.75         -1.00         2.62 o                         
   5 -15   2         13.67          7.68         3.38 o                         
   6 -15   2          3.10          2.39         4.44 o                         
   7 -15   2        243.99        234.97        16.69 o                         
   8 -15   2        508.54        441.42        15.07 o                         
   9 -15   2         98.32        107.05         8.65 o                         
  10 -15   2         57.28         57.65         4.47 o                         
  -3 -14   2         22.78         19.57         5.13 o                         
  -2 -14   2         61.79         50.51         5.80 o                         
  -1 -14   2         82.88         79.24         6.51 o                         
   0 -14   2          0.01         -3.85         4.06 o                         
   1 -14   2         46.53         37.68         8.04 o                         
   2 -14   2         50.04         55.39         5.63 o                         
   3 -14   2        102.66         90.42         8.75 o                         
   4 -14   2         19.52         15.23         3.94 o                         
   5 -14   2        286.35        293.47        16.42 o                         
   6 -14   2        148.12        126.40        10.45 o                         
   7 -14   2        199.66        196.01        10.21 o                         
   8 -14   2          1.26         -2.36         3.48 o                         
   9 -14   2         56.38         63.82         7.28 o                         
  10 -14   2         89.93         85.91         6.50 o                         
  11 -14   2        271.23        262.45        12.35 o                         
  -4 -13   2         19.35         12.38         3.37 o                         
  -3 -13   2          0.31          1.40         2.05 o                         
  -2 -13   2          0.85          3.60         2.51 o                         
  -1 -13   2         12.69          6.01         3.01 o                         
   0 -13   2        706.96        743.50        20.25 o                         
   1 -13   2        105.33         89.15         7.74 o                         
   2 -13   2         26.11         27.76         4.74 o                         
   3 -13   2          1.18          0.19         2.93 o                         
   4 -13   2         96.68        103.68         9.39 o                         
   5 -13   2         29.60         21.98         4.33 o                         
   6 -13   2          6.59          5.34         3.43 o                         
   7 -13   2          4.87          3.42         3.75 o                         
   8 -13   2         63.17         63.78         6.60 o                         
   9 -13   2          3.26          2.44         3.37 o                         
  10 -13   2        162.73        145.97        10.38 o                         
  11 -13   2         30.17         25.75         7.10 o                         
  12 -13   2          2.37         -4.66         4.66 o                         
  -6 -12   2         28.37         28.27         4.64 o                         
  -5 -12   2        168.77        143.96        12.65 o                         
  -4 -12   2         51.34         60.68         7.13 o                         
  -3 -12   2         29.30         34.14         6.49 o                         
  -2 -12   2         67.67         71.46         9.14 o                         
  -1 -12   2        388.29        394.60        20.45 o                         
   0 -12   2        645.07        667.54        20.83 o                         
   1 -12   2        551.59        632.02        17.27 o                         
   2 -12   2        154.02        145.91         9.92 o                         
   3 -12   2         80.90         65.99         7.15 o                         
   4 -12   2          2.94         13.08         3.44 o                         
   5 -12   2        102.67         97.72         9.48 o                         
   6 -12   2        766.91        766.12        32.82 o                         
   7 -12   2        372.51        404.15        20.69 o                         
   8 -12   2        293.40        319.41        14.21 o                         
   9 -12   2        287.29        260.71        12.22 o                         
  10 -12   2          1.59         -0.35         2.78 o                         
  11 -12   2        211.08        158.11         8.05 o                         
  12 -12   2        143.39        162.90        20.40 o                         
  13 -12   2         38.25         45.05         5.73 o                         
  -7 -11   2         17.25         14.78         3.95 o                         
  -6 -11   2         40.36         43.45         5.65 o                         
  -5 -11   2          6.68          7.76         3.96 o                         
  -4 -11   2         69.47         55.59         7.94 o                         
  -3 -11   2        730.91        766.88        28.51 o                         
  -2 -11   2        974.12       1271.83        50.60 o                         
  -1 -11   2        556.03        569.48        33.30 o                         
   0 -11   2          5.63          7.16         3.86 o                         
   1 -11   2        416.06        412.90        16.29 o                         
   2 -11   2        241.46        272.95        13.23 o                         
   3 -11   2        548.53        565.56        21.90 o                         
   4 -11   2        858.57        800.17        21.10 o                         
   5 -11   2        196.95        215.97        26.15 o                         
   6 -11   2        465.63        520.78        26.21 o                         
   7 -11   2        249.12        246.64        19.08 o                         
   8 -11   2         31.63         52.95        12.26 o                         
   9 -11   2          0.28         -0.46         5.15 o                         
  10 -11   2         31.13         34.69         8.21 o                         
  11 -11   2         30.09         29.31         4.42 o                         
  12 -11   2         20.96         22.35         4.72 o                         
  13 -11   2         38.77         38.79         7.21 o                         
  -8 -10   2         57.27         52.55         6.54 o                         
  -7 -10   2        249.94        225.11        10.55 o                         
  -6 -10   2         64.16         49.86         6.26 o                         
  -5 -10   2         48.90         38.24         6.23 o                         
  -4 -10   2         22.92         28.50         9.33 o                         
  -3 -10   2        836.73        891.91        42.65 o                         
  -2 -10   2        665.06        660.14        53.34 o                         
  -1 -10   2          1.94          4.03         5.70 o                         
   0 -10   2        331.36        257.34        14.62 o                         
   1 -10   2        112.29         61.11         7.86 o                         
   2 -10   2         83.81         95.53         9.33 o                         
   3 -10   2         25.39         16.59         5.32 o                         
   4 -10   2         30.84         40.91         7.41 o                         
   5 -10   2        275.55        219.96        16.77 o                         
   6 -10   2        107.05        121.78        12.70 o                         
   7 -10   2        248.78        252.90        18.02 o                         
   8 -10   2         12.55          5.20         3.84 o                         
   9 -10   2         28.55         27.68         7.11 o                         
  10 -10   2        316.96        274.94        15.01 o                         
  11 -10   2         86.90         94.09        11.42 o                         
  12 -10   2          2.17          2.57         3.91 o                         
  13 -10   2         43.60         53.00         6.90 o                         
  14 -10   2         24.22         21.55         4.94 o                         
  -9  -9   2         11.81         12.88         3.76 o                         
  -8  -9   2        284.83        256.84        37.95 o                         
  -7  -9   2          1.46         -0.70         3.76 o                         
  -6  -9   2         14.71          2.21         5.65 o                         
  -5  -9   2          1.13         -2.42         6.82 o                         
  -4  -9   2          9.15         -3.23         7.46 o                         
  -3  -9   2        252.28        240.57        19.01 o                         
  -2  -9   2        441.89        357.96        28.90 o                         
  -1  -9   2         48.85         44.88         9.68 o                         
   0  -9   2        913.06        914.89        89.86 o                         
   1  -9   2         28.20          9.76        11.02 o                         
   2  -9   2       1953.17       1756.95       117.86 o                         
   3  -9   2        483.97        586.83        67.58 o                         
   4  -9   2        154.15        102.95        29.25 o                         
   5  -9   2        209.67        213.96        43.54 o                         
   6  -9   2        479.98        400.55        21.57 o                         
   7  -9   2          9.48         14.41         4.46 o                         
   8  -9   2        406.90        373.58        18.55 o                         
   9  -9   2       1042.82        899.94        31.64 o                         
  10  -9   2          1.26          2.64         3.95 o                         
  11  -9   2        663.25        720.10        31.49 o                         
  12  -9   2         22.35         23.05         6.65 o                         
  13  -9   2        216.72        267.23        11.38 o                         
  14  -9   2          2.28          0.67         2.18 o                         
  -9  -8   2         25.10         17.23         5.63 o                         
  -8  -8   2         17.51          9.68         6.42 o                         
  -7  -8   2         32.04         31.86         6.38 o                         
  -6  -8   2        316.16        346.14        19.75 o                         
  -5  -8   2        265.02        285.92        18.04 o                         
  -4  -8   2        213.97        223.08        12.39 o                         
  -3  -8   2        162.87        209.64        11.24 o                         
  -2  -8   2        108.80        239.38        39.74 o                         
  -1  -8   2         43.54         74.78        27.51 o                         
   0  -8   2       2288.91       2603.71       137.09 o                         
   1  -8   2         38.69        179.25        35.37 o                         
   2  -8   2        131.43        248.38        40.54 o                         
   3  -8   2          4.71         10.63        12.06 o                         
   4  -8   2        289.98        273.65        24.98 o                         
   5  -8   2        540.61        692.54        43.00 o                         
   6  -8   2       1087.55       1261.45        63.18 o                         
   7  -8   2          1.97         22.66         7.08 o                         
   8  -8   2        290.84        370.60        16.50 o                         
   9  -8   2        267.81        279.72        17.17 o                         
  10  -8   2         27.78         21.29         5.17 o                         
  11  -8   2          0.21         24.32         8.31 o                         
  12  -8   2         13.41         24.08         6.40 o                         
  13  -8   2          0.07          2.38         4.18 o                         
  14  -8   2        170.41        203.43        23.78 o                         
 -10  -7   2          3.35          5.98         3.86 o                         
  -9  -7   2         22.94         17.25         6.83 o                         
  -8  -7   2        244.78        235.73        15.58 o                         
  -7  -7   2        193.76        179.28        20.31 o                         
  -6  -7   2         18.50          7.90         4.30 o                         
  -5  -7   2        106.42        101.91        14.38 o                         
  -4  -7   2         52.01         51.80         6.98 o                         
  -3  -7   2       2220.98       2085.56        92.78 o                         
  -2  -7   2        652.53        607.85        67.51 o                         
  -1  -7   2       1122.17       1102.47        85.21 o                         
   0  -7   2         71.40         81.54        21.68 o                         
   1  -7   2       2317.96       2067.31       106.08 o                         
   2  -7   2        476.66        384.95        24.74 o                         
   3  -7   2       1009.10        846.36        60.01 o                         
   4  -7   2         80.02         48.47        15.67 o                         
   5  -7   2        199.46        177.96        35.95 o                         
   6  -7   2        343.64        276.32        46.34 o                         
   7  -7   2         12.91        -12.35        19.30 o                         
   8  -7   2         81.24         63.22         7.31 o                         
   9  -7   2          5.52          2.64         3.42 o                         
  10  -7   2         76.26         65.05        10.52 o                         
  11  -7   2        148.19        131.41        14.49 o                         
  12  -7   2         64.66         73.70        10.84 o                         
  13  -7   2         86.99        106.63         8.34 o                         
  14  -7   2         15.63          9.32         2.39 o                         
 -11  -6   2         38.61         27.53         5.22 o                         
 -10  -6   2         26.59         24.12         3.80 o                         
  -9  -6   2         94.94         96.92        12.77 o                         
  -8  -6   2          1.37          2.90         5.09 o                         
  -7  -6   2       2182.72       2097.85        82.00 o                         
  -6  -6   2        176.10        139.47        11.75 o                         
  -5  -6   2         90.94         76.00         8.71 o                         
  -4  -6   2         22.90         42.81        15.20 o                         
  -3  -6   2        557.71        487.87        41.61 o                         
  -2  -6   2        337.17        370.10        48.20 o                         
  -1  -6   2         60.56         82.24        22.69 o                         
   0  -6   2       3152.92       3241.96       124.32 o                         
   1  -6   2          5.66          0.59         4.80 o                         
   2  -6   2        599.98        581.43        27.23 o                         
   3  -6   2        102.37         98.97        14.00 o                         
   4  -6   2         12.80         14.37        12.39 o                         
   5  -6   2        101.94         60.31        21.12 o                         
   6  -6   2         24.01         28.47        19.94 o                         
   7  -6   2        507.19        539.95        65.54 o                         
   8  -6   2        254.14        270.57        34.81 o                         
   9  -6   2          8.67         12.60         4.22 o                         
  10  -6   2         50.64         57.09        10.24 o                         
  11  -6   2        705.81        764.33        33.37 o                         
  12  -6   2         16.10         22.27         6.42 o                         
  13  -6   2          6.76          5.62         4.18 o                         
  14  -6   2        711.43        724.59        15.61 o                         
 -11  -5   2        339.28        350.89        12.22 o                         
 -10  -5   2         38.33         43.72         5.90 o                         
  -9  -5   2         14.72         13.26         4.57 o                         
  -8  -5   2       1550.51       1601.60        37.42 o                         
  -7  -5   2         10.60         13.38         4.40 o                         
  -6  -5   2       2299.40       2166.30        60.35 o                         
  -5  -5   2         68.69         75.19        27.26 o                         
  -4  -5   2        654.65        634.83        37.79 o                         
  -3  -5   2        497.54        438.08        35.54 o                         
  -2  -5   2       2008.06       2088.78       102.70 o                         
  -1  -5   2        140.01        158.81        17.03 o                         
   0  -5   2          0.16         11.02        11.29 o                         
   1  -5   2        101.56         63.57         8.35 o                         
   2  -5   2       2124.08       2111.33        54.57 o                         
   3  -5   2       2144.09       2388.71        95.23 o                         
   4  -5   2       8293.06       9457.43       210.84 o                         
   5  -5   2         80.68         79.60        22.19 o                         
   6  -5   2        722.75        744.14        69.23 o                         
   7  -5   2        219.90        209.78        40.92 o                         
   8  -5   2          1.14        -13.02        14.12 o                         
   9  -5   2        779.60        815.77        31.30 o                         
  10  -5   2        360.99        369.20        23.53 o                         
  11  -5   2        585.89        612.14        30.44 o                         
  12  -5   2         20.65         21.16         8.18 o                         
  13  -5   2         58.01         51.28         4.92 o                         
  14  -5   2         21.94         27.64         4.17 o                         
 -12  -4   2        136.21        111.68        24.93 o                         
 -11  -4   2         30.81         45.20         5.74 o                         
 -10  -4   2          7.84         12.97         4.54 o                         
  -9  -4   2          0.28          1.03         5.88 o                         
  -8  -4   2         67.10         78.99         7.76 o                         
  -7  -4   2        720.88        658.16        27.41 o                         
  -6  -4   2        262.40        418.26        60.99 o                         
  -5  -4   2         11.24        225.06        75.00 o                         
  -4  -4   2        536.30       1074.69       296.39 o                         
  -3  -4   2        250.59        185.77        21.99 o                         
  -2  -4   2        778.76        854.08        59.23 o                         
  -1  -4   2         99.21        112.14        13.48 o                         
   0  -4   2          4.97          5.65         2.82 o                         
   1  -4   2       4014.13       3607.37       133.81 o                         
   2  -4   2          7.36          9.41         9.33 o                         
   3  -4   2         61.73         39.16        13.16 o                         
   4  -4   2        385.34        497.85        46.08 o                         
   5  -4   2         16.33         51.69        18.80 o                         
   6  -4   2       5778.47       6238.75       196.03 o                         
   7  -4   2       1090.18       1129.31        91.45 o                         
   8  -4   2       1817.84       1845.96       126.22 o                         
   9  -4   2        367.19        378.32        53.79 o                         
  10  -4   2        302.38        326.90        22.13 o                         
  11  -4   2         35.24         46.48         9.60 o                         
  12  -4   2        156.28        145.44        10.05 o                         
  13  -4   2        130.17        125.83         7.01 o                         
  14  -4   2        108.07         60.40         4.48 o                         
 -12  -3   2          7.47         10.89         4.20 o                         
 -11  -3   2         54.55         43.98        13.54 o                         
 -10  -3   2        111.81         89.51         8.47 o                         
  -9  -3   2        589.49        582.83        26.33 o                         
  -8  -3   2         21.83         16.39         4.11 o                         
  -7  -3   2        380.85        277.94        52.60 o                         
  -6  -3   2          0.95          9.20         8.86 o                         
  -5  -3   2        435.06        421.92        36.51 o                         
  -4  -3   2         16.95         18.79         7.94 o                         
  -3  -3   2       1255.33       1179.99        47.83 o                         
  -2  -3   2         33.68         41.19         8.61 o                         
  -1  -3   2        348.59        308.39        19.88 o                         
   0  -3   2      22120.19      18786.12       643.13 o                         
   1  -3   2        321.46        359.89        27.81 o                         
   2  -3   2      12133.69      12683.41       168.58 o                         
   3  -3   2        211.99        207.57        25.94 o                         
   4  -3   2       1577.36       1511.34        78.10 o                         
   5  -3   2        319.42        377.51        44.87 o                         
   6  -3   2        365.94        484.36        55.90 o                         
   7  -3   2         13.28         11.68        12.61 o                         
   8  -3   2         12.69         16.74        17.25 o                         
   9  -3   2         36.85         22.36         9.62 o                         
  10  -3   2        769.02        869.57        35.71 o                         
  11  -3   2        109.13        106.07        12.54 o                         
  12  -3   2         73.29         76.18         7.98 o                         
  13  -3   2          4.43          4.77         2.09 o                         
  14  -3   2         57.66         50.26         5.34 o                         
 -13  -2   2         11.74          5.74         5.35 o                         
 -12  -2   2          0.03          1.32         2.79 o                         
 -11  -2   2        264.83        183.92        24.33 o                         
 -10  -2   2         68.23         47.95         6.40 o                         
  -9  -2   2         93.85         92.68         8.11 o                         
  -8  -2   2        147.16        125.93         9.29 o                         
  -7  -2   2         37.67         12.54         9.76 o                         
  -6  -2   2         61.20         67.23        33.20 o                         
  -5  -2   2         69.21         29.58         8.37 o                         
  -4  -2   2       4613.43       4400.20       100.48 o                         
  -3  -2   2        568.70        468.95        27.81 o                         
  -2  -2   2       4019.25       3811.63        65.83 o                         
  -1  -2   2        136.55        138.94        16.35 o                         
   0  -2   2       4033.04       3377.19        69.95 o                         
   1  -2   2      36135.36      34348.22       216.55 o                         
   2  -2   2        278.73        284.06        25.10 o                         
   3  -2   2       1802.31       1666.64        72.67 o                         
   4  -2   2       1808.48       1806.99        87.95 o                         
   5  -2   2        428.47        420.29        47.76 o                         
   6  -2   2         31.72         37.94         9.19 o                         
   7  -2   2          0.14          8.42        10.99 o                         
   8  -2   2         15.26         -2.76        13.26 o                         
   9  -2   2        176.28        162.30        11.43 o                         
  10  -2   2        614.76        616.24        22.70 o                         
  11  -2   2         12.81         13.90         3.56 o                         
  12  -2   2         63.00         64.06         5.69 o                         
  13  -2   2         10.08         11.82         3.81 o                         
  14  -2   2         67.19         42.91         4.75 o                         
 -13  -1   2          5.25          2.68         3.12 o                         
 -12  -1   2          0.44          1.77         9.02 o                         
 -11  -1   2        144.19        125.33        14.08 o                         
 -10  -1   2        335.49        311.63        14.99 o                         
  -9  -1   2        313.41        275.68        13.45 o                         
  -8  -1   2        355.43        294.94        27.88 o                         
  -7  -1   2         19.89         15.37         9.41 o                         
  -6  -1   2       2938.71       2640.36        95.08 o                         
  -5  -1   2         63.67         61.27        15.12 o                         
  -4  -1   2       1542.18       1335.80        52.76 o                         
  -3  -1   2        361.60        307.51        22.16 o                         
  -2  -1   2       2012.68       1796.62        35.80 o                         
  -1  -1   2       2306.77       2028.73        37.82 o                         
   0  -1   2        169.62        153.97        12.18 o                         
   1  -1   2      19482.01      17505.71       151.18 o                         
   2  -1   2      12668.64      11895.84       165.79 o                         
   3  -1   2         24.35         23.72        11.95 o                         
   4  -1   2        242.74        217.00        33.02 o                         
   5  -1   2        556.55        524.09        27.83 o                         
   6  -1   2         24.12         48.21        22.39 o                         
   7  -1   2         70.25         97.92        30.39 o                         
   8  -1   2        536.99        496.20        70.30 o                         
   9  -1   2          4.32          3.28         3.20 o                         
  10  -1   2        287.69        264.41        12.89 o                         
  11  -1   2          2.85          1.51         3.79 o                         
  12  -1   2       1215.42       1397.35        64.07 o                         
  13  -1   2          0.98          2.75         2.61 o                         
 -14   0   2          4.90          6.08         2.60 o                         
 -13   0   2          1.96          9.92         3.20 o                         
 -12   0   2          6.48         11.15         4.31 o                         
 -11   0   2        835.27       1032.69        75.92 o                         
 -10   0   2        104.12         96.35         8.57 o                         
  -9   0   2        768.73        875.08        29.37 o                         
  -8   0   2         13.09         11.68        18.37 o                         
  -7   0   2        855.08        868.77        78.63 o                         
  -6   0   2       2971.73       3525.83       107.17 o                         
  -5   0   2        571.21        743.91        43.56 o                         
  -4   0   2       6207.05       6597.02       129.45 o                         
  -3   0   2       3581.06       3645.82        70.77 o                         
  -2   0   2      16143.39      16740.63        73.15 o                         
  -1   0   2        834.73        973.95        42.06 o                         
   0   0   2        521.06        636.49        15.16 o                         
   1   0   2       1950.72       2138.60        34.52 o                         
   2   0   2      26547.20      26360.37       269.17 o                         
   3   0   2        164.14        163.94        13.09 o                         
   4   0   2        455.32        424.44        33.48 o                         
   5   0   2       2553.60       3042.62        65.85 o                         
   6   0   2         82.02         54.31        22.91 o                         
   7   0   2         94.29         97.27        31.42 o                         
   8   0   2       3804.11       4335.29        87.23 o                         
   9   0   2          6.67          6.79         5.31 o                         
  10   0   2        289.15        369.55        20.77 o                         
  11   0   2         75.49         86.30         7.84 o                         
  12   0   2          2.37          3.64         3.66 o                         
  13   0   2         38.47         41.97        12.34 o                         
 -14   1   2        234.30        208.02        46.03 o                         
 -13   1   2         57.05         52.72        14.75 o                         
 -12   1   2          0.53         -0.60         3.58 o                         
 -11   1   2         27.61         25.50         4.96 o                         
 -10   1   2         87.10         80.33         6.32 o                         
  -9   1   2        108.17        102.88         7.32 o                         
  -8   1   2        266.03        212.58        42.13 o                         
  -7   1   2        798.16        697.89        69.83 o                         
  -6   1   2        385.51        335.79        32.74 o                         
  -5   1   2        673.48        595.95        38.69 o                         
  -4   1   2         10.73          5.91         6.02 o                         
  -3   1   2       1293.30       1155.02        39.19 o                         
  -2   1   2       2449.28       2363.96        56.90 o                         
  -1   1   2          2.46          5.43         2.14 o                         
   0   1   2       2753.48       2407.58        42.55 o                         
   1   1   2      42283.47      37287.68       156.96 o                         
   2   1   2       1281.54       1109.65        30.76 o                         
   3   1   2       1672.66       1488.95        62.99 o                         
   4   1   2         59.04         61.88         9.09 o                         
   5   1   2       1327.70       1189.53        60.10 o                         
   6   1   2       1394.07       1425.64       108.25 o                         
   7   1   2         98.67         67.84        29.30 o                         
   8   1   2        595.96        553.62        23.60 o                         
   9   1   2        161.93        168.08        27.02 o                         
  10   1   2        333.35        339.13        20.02 o                         
  11   1   2        143.15        142.07        11.34 o                         
  12   1   2        286.42        312.67        17.92 o                         
  13   1   2         18.00         17.86         3.77 o                         
 -14   2   2         51.28         49.28         5.37 o                         
 -13   2   2          4.62          5.45         3.62 o                         
 -12   2   2        826.03        820.51        22.18 o                         
 -11   2   2          7.91         11.63         3.45 o                         
 -10   2   2          0.25         -0.02         3.09 o                         
  -9   2   2        269.85        264.25        13.29 o                         
  -8   2   2         39.52         41.55        19.08 o                         
  -7   2   2          1.37          6.65        10.99 o                         
  -6   2   2          6.52          2.13         7.75 o                         
  -5   2   2       3380.73       3301.31        90.34 o                         
  -4   2   2        591.04        514.33        43.70 o                         
  -3   2   2       3534.69       3460.48       168.52 o                         
  -2   2   2        640.43        664.07        21.62 o                         
  -1   2   2        171.44        154.57         8.76 o                         
   0   2   2      35247.01      32596.81       145.07 o                         
   1   2   2         17.21         24.33         5.33 o                         
   2   2   2       3144.21       2734.65        52.54 o                         
   3   2   2       1033.88        957.61        65.40 o                         
   4   2   2        264.46        241.68        18.79 o                         
   5   2   2          4.73          3.82        10.19 o                         
   6   2   2        127.02         99.01        33.70 o                         
   7   2   2          0.09         -0.58         4.78 o                         
   8   2   2          2.43         -0.72         5.19 o                         
   9   2   2        176.12        187.97        20.04 o                         
  10   2   2         10.79         11.32         4.17 o                         
  11   2   2          1.86         -0.69         4.27 o                         
  12   2   2          0.06         -3.13         3.13 o                         
 -14   3   2          4.83          4.69         2.63 o                         
 -13   3   2         62.35         53.84         6.40 o                         
 -12   3   2          0.51          3.93         2.59 o                         
 -11   3   2          9.06          8.40         3.59 o                         
 -10   3   2          2.04          3.38         4.64 o                         
  -9   3   2        273.17        220.72        16.15 o                         
  -8   3   2         41.54         44.47        16.64 o                         
  -7   3   2        407.76        389.20        48.40 o                         
  -6   3   2         28.99         57.85        19.99 o                         
  -5   3   2        957.52        937.36        61.08 o                         
  -4   3   2        123.48        148.24        21.73 o                         
  -3   3   2        990.23        942.61        40.77 o                         
  -2   3   2      26600.37      24606.76       186.17 o                         
  -1   3   2        198.32        179.83        12.61 o                         
   0   3   2      15442.36      15151.94       146.83 o                         
   1   3   2         41.23         46.34         6.77 o                         
   2   3   2        701.21        586.69        27.81 o                         
   3   3   2        171.64        197.63        17.09 o                         
   4   3   2        262.73        365.92        24.95 o                         
   5   3   2         57.55         51.11        25.10 o                         
   6   3   2         97.26         92.66        34.83 o                         
   7   3   2         70.11         68.35         6.87 o                         
   8   3   2        654.71        662.73        33.10 o                         
   9   3   2         26.03         27.06         6.86 o                         
  10   3   2        277.07        349.90        22.10 o                         
  11   3   2        219.07        236.43        12.22 o                         
  12   3   2          4.16          3.85         2.11 o                         
 -14   4   2         54.33         51.11         5.40 o                         
 -13   4   2         45.44         53.47        14.45 o                         
 -12   4   2          7.65         11.82         3.56 o                         
 -11   4   2        560.24        525.19        20.06 o                         
 -10   4   2       1119.59       1128.00        35.59 o                         
  -9   4   2        101.84         95.23        10.81 o                         
  -8   4   2        919.38       1204.29        94.83 o                         
  -7   4   2         79.54        209.64        39.76 o                         
  -6   4   2       2668.12       3336.11       131.23 o                         
  -5   4   2        302.94        363.16        39.72 o                         
  -4   4   2       1080.74       1292.47        58.67 o                         
  -3   4   2         20.74         95.40        13.50 o                         
  -2   4   2       1995.01       1878.07        44.85 o                         
  -1   4   2       1388.27       1414.54        41.47 o                         
   0   4   2        871.80        883.44        61.50 o                         
   1   4   2        228.41        339.99        55.48 o                         
   2   4   2         37.36         76.23        11.99 o                         
   3   4   2       3385.87       3754.82       152.40 o                         
   4   4   2       1508.90       1520.41       104.77 o                         
   5   4   2       1893.61       1837.97       131.76 o                         
   6   4   2         14.59         12.42         4.34 o                         
   7   4   2        186.30        255.36        24.47 o                         
   8   4   2         69.31         90.22         9.15 o                         
   9   4   2        268.54        253.00        19.73 o                         
  10   4   2        298.41        333.47        19.53 o                         
  11   4   2         21.86         17.21         3.52 o                         
 -15   5   2         74.30         65.39         7.96 o                         
 -14   5   2        173.64        178.86         9.86 o                         
 -13   5   2          8.83          8.17         3.27 o                         
 -12   5   2         11.76         13.37         4.12 o                         
 -11   5   2       1880.18       1875.22       126.68 o                         
 -10   5   2          3.00         -2.79        12.69 o                         
  -9   5   2       1089.77       1053.96        35.24 o                         
  -8   5   2         70.68         66.16        23.21 o                         
  -7   5   2         55.49         72.49        22.84 o                         
  -6   5   2          1.50         10.23        14.25 o                         
  -5   5   2       1568.62       1843.43        81.87 o                         
  -4   5   2        512.27        576.90        30.76 o                         
  -3   5   2        145.75        148.46        14.95 o                         
  -2   5   2        100.88         97.72        12.47 o                         
  -1   5   2       3275.68       3292.87        78.07 o                         
   0   5   2        985.26       1085.06        43.94 o                         
   1   5   2      10166.99      10776.43       223.83 o                         
   2   5   2         56.37         45.81        13.12 o                         
   3   5   2        570.53        504.02        60.51 o                         
   4   5   2        258.75        217.41        43.80 o                         
   5   5   2         42.41         25.21        14.58 o                         
   6   5   2       1769.46       1726.74        48.01 o                         
   7   5   2        172.90        175.54        15.63 o                         
   8   5   2        470.24        490.74        19.41 o                         
   9   5   2        143.44        132.14        25.59 o                         
  10   5   2          3.02          0.98         7.19 o                         
  11   5   2          1.30          1.85         2.33 o                         
 -15   6   2          9.68          2.72         3.23 o                         
 -14   6   2         48.99         46.70        10.37 o                         
 -13   6   2        157.60        148.64        11.37 o                         
 -12   6   2        121.20        133.52        14.26 o                         
 -11   6   2        530.85        487.48        27.34 o                         
 -10   6   2        255.36        226.60        12.42 o                         
  -9   6   2        383.51        309.14        14.08 o                         
  -8   6   2         23.31        -12.81        12.81 o                         
  -7   6   2        250.63        164.44        30.33 o                         
  -6   6   2         55.95         36.08        10.76 o                         
  -5   6   2        633.84        739.95        39.58 o                         
  -4   6   2       2330.79       2477.16        67.80 o                         
  -3   6   2        253.74        244.48        20.93 o                         
  -2   6   2       1425.75       1427.97        70.52 o                         
  -1   6   2         76.99         91.57        13.88 o                         
   0   6   2       1146.87       1028.18        46.32 o                         
   1   6   2       2954.89       2802.40       127.81 o                         
   2   6   2        604.61        632.40        47.41 o                         
   3   6   2       1392.99       1240.32       100.54 o                         
   4   6   2         21.19         31.89        21.74 o                         
   5   6   2        381.83        358.11        15.10 o                         
   6   6   2         42.52         23.35         7.25 o                         
   7   6   2          7.65         14.67         7.13 o                         
   8   6   2        332.54        343.07        18.32 o                         
   9   6   2         23.78         33.04         9.61 o                         
  10   6   2        294.01        313.41        13.34 o                         
 -15   7   2          0.37         -0.60         3.63 o                         
 -14   7   2         34.34         39.12         5.59 o                         
 -13   7   2        462.44        471.12        20.07 o                         
 -12   7   2         22.40         23.97         7.46 o                         
 -11   7   2        116.60         98.43        12.80 o                         
 -10   7   2          3.03          4.46         2.98 o                         
  -9   7   2       1047.87        977.07        24.27 o                         
  -8   7   2        235.72        167.06        39.78 o                         
  -7   7   2       1522.45       1400.45        65.57 o                         
  -6   7   2       1444.18       1347.10        60.45 o                         
  -5   7   2       2041.97       1951.78        68.15 o                         
  -4   7   2        210.03        373.39        80.03 o                         
  -3   7   2       1113.96       1046.31        47.57 o                         
  -2   7   2        719.91        720.96        40.00 o                         
  -1   7   2       3020.90       2937.82       146.02 o                         
   0   7   2        254.29        399.54        34.99 o                         
   1   7   2        100.96        159.68        35.40 o                         
   2   7   2          9.69         81.96        22.06 o                         
   3   7   2         47.08         50.75        24.43 o                         
   4   7   2        430.84        434.94        17.24 o                         
   5   7   2          1.70          1.25         4.80 o                         
   6   7   2        344.29        311.47        15.64 o                         
   7   7   2          0.02          4.65         5.04 o                         
   8   7   2         20.71         15.00         7.91 o                         
   9   7   2         11.66         11.15         4.15 o                         
  10   7   2         80.69         56.03         6.53 o                         
 -14   8   2          3.07         11.31         3.99 o                         
 -13   8   2          7.78         -1.43         4.24 o                         
 -12   8   2          2.68          5.07         3.22 o                         
 -11   8   2         51.24        108.55         7.64 o                         
 -10   8   2        262.46        286.68        14.37 o                         
  -9   8   2        322.80        343.01        15.46 o                         
  -8   8   2        379.67        382.73        19.56 o                         
  -7   8   2        696.88        710.42        48.06 o                         
  -6   8   2        357.34        392.75        39.51 o                         
  -5   8   2       1910.33       2270.86        78.86 o                         
  -4   8   2        674.08        705.74        43.17 o                         
  -3   8   2        817.11        817.94        46.21 o                         
  -2   8   2         66.71         53.54        12.70 o                         
  -1   8   2        507.03        469.85        36.35 o                         
   0   8   2        682.40        804.30        77.43 o                         
   1   8   2        791.56       1013.60        92.46 o                         
   2   8   2        171.11        186.48        10.01 o                         
   3   8   2        650.69        681.45        20.82 o                         
   4   8   2        195.94        222.13        13.26 o                         
   5   8   2          5.33          0.65         4.24 o                         
   6   8   2        133.93        148.24        12.92 o                         
   7   8   2         23.25         18.67         4.66 o                         
   8   8   2          5.51          6.72         3.76 o                         
   9   8   2        573.21        669.19        23.08 o                         
 -14   9   2        297.68        279.40        36.05 o                         
 -13   9   2          5.31         -3.52         4.87 o                         
 -12   9   2        187.38        129.78         9.94 o                         
 -11   9   2         21.24         23.95         4.45 o                         
 -10   9   2        130.95        134.30         8.77 o                         
  -9   9   2       2363.92       2039.96        66.09 o                         
  -8   9   2         17.34         16.88         6.10 o                         
  -7   9   2        150.33        104.42        11.85 o                         
  -6   9   2        604.21        494.32        40.77 o                         
  -5   9   2        146.91        113.32        26.82 o                         
  -4   9   2        848.05        731.29        47.86 o                         
  -3   9   2       1454.49       1421.10        66.98 o                         
  -2   9   2          9.89         16.98        35.07 o                         
  -1   9   2         24.03         23.18        14.19 o                         
   0   9   2        136.26         86.12        12.70 o                         
   1   9   2         35.73         27.83         4.78 o                         
   2   9   2        518.56        507.20        16.06 o                         
   3   9   2        235.59        182.90        10.80 o                         
   4   9   2         83.92         66.19         7.35 o                         
   5   9   2        191.47        179.35        11.45 o                         
   6   9   2         42.47         34.95         5.74 o                         
   7   9   2        251.02        302.18        15.65 o                         
   8   9   2         41.07         37.55         6.04 o                         
 -14  10   2          6.87          6.01         7.14 o                         
 -13  10   2        314.19        323.59        42.98 o                         
 -12  10   2         76.55         57.55         5.17 o                         
 -11  10   2        125.96        126.09        10.09 o                         
 -10  10   2          1.90          0.56         2.76 o                         
  -9  10   2         45.01         40.53        11.22 o                         
  -8  10   2        423.50        373.50        18.07 o                         
  -7  10   2          0.27         -6.54         6.54 o                         
  -6  10   2        378.27        260.06        11.79 o                         
  -5  10   2          4.10         -0.15         4.92 o                         
  -4  10   2          7.36          5.86         4.42 o                         
  -3  10   2        167.94        141.65         9.12 o                         
  -2  10   2        197.62        182.98         6.99 o                         
  -1  10   2        437.65        383.54        10.31 o                         
   0  10   2       1084.49        987.80        22.89 o                         
   1  10   2          3.91          3.57         4.71 o                         
   2  10   2         71.30         69.42         7.04 o                         
   3  10   2         14.23         16.51         3.55 o                         
   4  10   2        321.99        311.27        14.44 o                         
   5  10   2        166.24        187.22        13.27 o                         
   6  10   2         43.38         43.24         8.28 o                         
   7  10   2        303.77        313.02        11.20 o                         
 -14  11   2         46.81         56.84         6.41 o                         
 -13  11   2         32.88         30.62         3.73 o                         
 -12  11   2         65.93         82.30         6.04 o                         
 -11  11   2         11.82          6.88         3.52 o                         
 -10  11   2        368.32        386.24        23.29 o                         
  -9  11   2       2259.22       2154.45        46.82 o                         
  -8  11   2         83.09         81.92         8.10 o                         
  -7  11   2         72.94         70.72         7.28 o                         
  -6  11   2         18.60         42.71         8.11 o                         
  -5  11   2        665.53        671.36        23.68 o                         
  -4  11   2        360.54        387.45        18.92 o                         
  -3  11   2        130.10        184.17        17.14 o                         
  -2  11   2        478.52        424.64        13.63 o                         
  -1  11   2        674.04        651.22        25.04 o                         
   0  11   2         30.17         39.34         4.71 o                         
   1  11   2         10.34         14.67         4.04 o                         
   2  11   2         76.55         89.21         8.01 o                         
   3  11   2         35.64         30.69         5.11 o                         
   4  11   2        106.64        115.47        10.17 o                         
   5  11   2        124.98        143.89         9.02 o                         
   6  11   2         22.66         20.51         9.98 o                         
 -13  12   2        104.15        113.39         6.57 o                         
 -12  12   2         46.61         68.19         6.05 o                         
 -11  12   2         29.93         57.48         6.13 o                         
 -10  12   2        215.80        201.82        10.37 o                         
  -9  12   2        117.86        111.38         6.84 o                         
  -8  12   2        221.91        223.73        16.23 o                         
  -7  12   2        108.51        253.86        17.42 o                         
  -6  12   2        442.76        431.06        16.83 o                         
  -5  12   2        630.20        607.85        20.25 o                         
  -4  12   2        576.08        634.11        29.85 o                         
  -3  12   2          1.98         89.82        10.64 o                         
  -2  12   2         58.82         87.65        11.27 o                         
  -1  12   2       1145.58       1057.59        27.93 o                         
   0  12   2        292.17        259.04        13.67 o                         
   1  12   2          5.84          9.80         3.08 o                         
   2  12   2        175.90        166.89         9.06 o                         
   3  12   2        302.68        284.93        10.58 o                         
   4  12   2        300.76        314.78        11.96 o                         
   5  12   2        103.69         77.59         6.11 o                         
 -12  13   2          0.75          0.40         1.91 o                         
 -11  13   2         97.17         78.08         5.64 o                         
 -10  13   2         16.86         16.59         3.62 o                         
  -9  13   2         36.19         27.37         3.77 o                         
  -8  13   2        682.20        625.89        23.91 o                         
  -7  13   2        198.27        173.52        13.30 o                         
  -6  13   2        132.34        129.35         9.24 o                         
  -5  13   2          0.70         -4.45         4.45 o                         
  -4  13   2        213.12        219.22        12.34 o                         
  -3  13   2          0.31          2.12         3.76 o                         
  -2  13   2          0.29         -3.25         3.32 o                         
  -1  13   2          0.94         -2.21         3.03 o                         
   0  13   2        135.73        116.96        15.27 o                         
   1  13   2         90.85         96.57         6.45 o                         
   2  13   2         94.22         86.58         5.57 o                         
   3  13   2         52.68         37.99         4.66 o                         
   4  13   2          1.13         -3.36         3.74 o                         
 -12  14   2          1.30         -0.53         2.12 o                         
 -11  14   2          5.53          5.59         2.82 o                         
 -10  14   2         44.66         50.07         5.88 o                         
  -9  14   2        383.36        427.94        19.18 o                         
  -8  14   2        146.19        126.12         8.22 o                         
  -7  14   2         35.20         21.54         5.91 o                         
  -6  14   2         70.51         47.02         5.66 o                         
  -5  14   2         54.14         52.31         6.35 o                         
  -4  14   2         25.88         20.69         6.10 o                         
  -3  14   2          8.18          4.02         4.22 o                         
  -2  14   2          8.30          9.35         4.22 o                         
  -1  14   2          5.20          3.49         4.50 o                         
   0  14   2          5.55          0.64         2.30 o                         
   1  14   2          1.65         -2.29         2.43 o                         
   2  14   2         40.74         22.35         3.84 o                         
 -11  15   2         29.09         26.74         4.89 o                         
 -10  15   2         52.85         59.73         5.08 o                         
  -9  15   2         30.26         46.78         5.21 o                         
  -8  15   2        182.88        287.06        30.85 o                         
  -7  15   2        217.33        189.41        10.19 o                         
  -6  15   2          1.47          5.53         4.23 o                         
  -5  15   2          7.01          0.89         2.58 o                         
  -4  15   2        127.40        122.91         8.86 o                         
  -3  15   2          4.66         12.34         7.04 o                         
  -2  15   2       1200.94       1263.74        38.92 o                         
  -1  15   2        120.43         97.74         8.68 o                         
   0  15   2          5.04         10.39         3.04 o                         
  -9  16   2          0.94          6.16         4.23 o                         
  -8  16   2         64.42         61.40         9.09 o                         
  -7  16   2         49.52         34.90         3.77 o                         
  -6  16   2         78.16         87.46         9.15 o                         
  -5  16   2        300.62        301.14        15.25 o                         
  -4  16   2         14.19         15.35         4.88 o                         
  -3  16   2        125.76        137.16        11.33 o                         
  -2  16   2          0.96          9.06         4.95 o                         
   1 -16   3         73.80         80.33         7.15 o                         
   2 -16   3          7.52          5.07         4.33 o                         
   3 -16   3         14.09         18.04         4.90 o                         
   4 -16   3         22.41         18.92         3.58 o                         
   5 -16   3         68.54         65.28         5.45 o                         
   6 -16   3          2.39          7.12         6.39 o                         
   7 -16   3        373.98        405.43        17.06 o                         
   8 -16   3          9.58         13.06         3.43 o                         
  -1 -15   3          1.71          4.41         2.32 o                         
   0 -15   3         46.94         47.07         7.91 o                         
   1 -15   3        150.61        135.22         7.79 o                         
   2 -15   3        337.75        332.85        10.44 o                         
   3 -15   3        246.79        231.27        10.83 o                         
   4 -15   3        401.37        380.99        14.29 o                         
   5 -15   3         10.15          6.30         4.77 o                         
   6 -15   3         13.45         46.12         8.73 o                         
   7 -15   3         11.85          9.98         3.26 o                         
   8 -15   3        198.94        167.45         8.90 o                         
   9 -15   3        233.30        209.47        11.38 o                         
  10 -15   3         26.80         31.32         4.82 o                         
  -3 -14   3         14.43         11.27         4.04 o                         
  -2 -14   3        226.39        216.77        10.94 o                         
  -1 -14   3        257.04        247.47        12.09 o                         
   0 -14   3          3.09         15.54         4.31 o                         
   1 -14   3         15.71         20.27         4.90 o                         
   2 -14   3         39.48         51.19         5.43 o                         
   3 -14   3         71.15         76.52         6.60 o                         
   4 -14   3        170.47        187.46        13.66 o                         
   5 -14   3        110.85        115.19         9.78 o                         
   6 -14   3         35.09         38.86         6.39 o                         
   7 -14   3        176.72        182.79         9.69 o                         
   8 -14   3        205.44        215.43        11.77 o                         
   9 -14   3         86.50        106.17        10.10 o                         
  10 -14   3         65.22         90.31        11.43 o                         
  11 -14   3          0.11         11.64         4.31 o                         
  -4 -13   3        358.09        262.41        35.94 o                         
  -3 -13   3        185.39        191.73        10.48 o                         
  -2 -13   3          7.77         10.30         2.93 o                         
  -1 -13   3         16.32         17.45         3.74 o                         
   0 -13   3         70.84         64.78         8.27 o                         
   1 -13   3        482.41        482.92        16.55 o                         
   2 -13   3          2.76          6.37         3.75 o                         
   3 -13   3       1127.01       1205.25        26.76 o                         
   4 -13   3          7.46         -0.27        10.82 o                         
   5 -13   3          6.05         13.97         4.06 o                         
   6 -13   3        171.85        163.93         9.68 o                         
   7 -13   3        466.53        458.09        16.63 o                         
   8 -13   3         32.50         22.09         4.75 o                         
   9 -13   3        140.43        152.14         8.67 o                         
  10 -13   3         11.23         10.69         3.91 o                         
  11 -13   3         32.42         35.44         4.09 o                         
  12 -13   3         14.21         17.57         4.63 o                         
  -6 -12   3        434.89        463.45        17.00 o                         
  -5 -12   3         10.57         13.24         4.17 o                         
  -4 -12   3        307.47        289.61        21.96 o                         
  -3 -12   3         16.66         12.10         4.90 o                         
  -2 -12   3         20.23         17.37         4.98 o                         
  -1 -12   3        412.53        404.59        20.65 o                         
   0 -12   3        264.00        212.34        11.87 o                         
   1 -12   3         78.67         93.95         7.35 o                         
   2 -12   3        160.12        160.72        10.54 o                         
   3 -12   3        123.31        113.05        10.51 o                         
   4 -12   3        137.81        145.68        11.85 o                         
   5 -12   3          0.14          3.29         4.16 o                         
   6 -12   3        310.08        303.16        16.20 o                         
   7 -12   3       1061.16        959.06        42.78 o                         
   8 -12   3        157.67        146.11        11.77 o                         
   9 -12   3         28.07         34.93         6.57 o                         
  10 -12   3        227.93        226.84        11.05 o                         
  11 -12   3          8.22          8.78         4.50 o                         
  12 -12   3          0.62          1.68         1.58 o                         
  -7 -11   3          1.32          1.82         2.43 o                         
  -6 -11   3        401.89        422.45        43.50 o                         
  -5 -11   3        277.13        248.96        16.70 o                         
  -4 -11   3        678.50        675.37        25.40 o                         
  -3 -11   3          1.46          7.00         4.43 o                         
  -2 -11   3          0.72         -1.64         5.04 o                         
  -1 -11   3         18.51        103.24        54.63 o                         
   0 -11   3         14.27         21.26         9.19 o                         
   1 -11   3        204.61        211.81        17.75 o                         
   2 -11   3         83.95        152.51        20.01 o                         
   3 -11   3          7.54         11.20         7.49 o                         
   4 -11   3       1438.42       1493.16        63.30 o                         
   5 -11   3          7.13         22.00        10.43 o                         
   6 -11   3        150.76        183.16        17.22 o                         
   7 -11   3       2068.39       2512.18        62.52 o                         
   8 -11   3        135.25        171.75        11.94 o                         
   9 -11   3         41.79         39.49         5.03 o                         
  10 -11   3          1.00         13.17         9.35 o                         
  11 -11   3        296.00        293.38        17.68 o                         
  12 -11   3        135.52        167.44         9.31 o                         
  13 -11   3         30.50         38.38        10.84 o                         
  -8 -10   3         36.67         42.72         5.73 o                         
  -7 -10   3          2.87          4.40         2.04 o                         
  -6 -10   3         58.05         44.57         5.18 o                         
  -5 -10   3          0.04          1.61         2.88 o                         
  -4 -10   3          6.07         10.76         3.84 o                         
  -3 -10   3        477.51        462.47        17.85 o                         
  -2 -10   3        413.70        392.13        21.45 o                         
  -1 -10   3         87.38         86.69         8.93 o                         
   0 -10   3         17.67          9.43         5.04 o                         
   1 -10   3        369.88        399.21        19.44 o                         
   2 -10   3        876.24        798.55        26.60 o                         
   3 -10   3        289.08        243.60        14.20 o                         
   4 -10   3        270.96        268.12        14.53 o                         
   5 -10   3        395.54        380.18        16.97 o                         
   6 -10   3       1069.57        982.13        35.46 o                         
   7 -10   3        355.59        333.86        14.67 o                         
   8 -10   3       1048.89       1017.11        28.47 o                         
   9 -10   3         15.98         10.83         3.68 o                         
  10 -10   3        118.89        124.52        10.56 o                         
  11 -10   3         29.89         31.31         7.42 o                         
  12 -10   3          9.88         14.21         5.42 o                         
  13 -10   3         15.88         15.39         4.16 o                         
  -9  -9   3         17.56         13.51         3.40 o                         
  -8  -9   3          0.19         -1.83         2.16 o                         
  -7  -9   3          8.09          4.35         3.95 o                         
  -6  -9   3         42.66         35.03         7.25 o                         
  -5  -9   3        889.31        838.95        41.84 o                         
  -4  -9   3       2723.32       2578.07        73.57 o                         
  -3  -9   3         29.40         15.07         8.30 o                         
  -2  -9   3        512.12        435.22        24.76 o                         
  -1  -9   3        760.54        651.38        31.81 o                         
   0  -9   3        321.96        317.00        54.12 o                         
   1  -9   3        350.68        336.08        54.18 o                         
   2  -9   3       1194.78       1187.08        97.78 o                         
   3  -9   3        382.84        355.70        55.05 o                         
   4  -9   3        899.24        785.65        78.92 o                         
   5  -9   3         20.18         25.60         6.33 o                         
   6  -9   3          0.23          2.36         3.96 o                         
   7  -9   3          9.19          8.93         3.29 o                         
   8  -9   3        546.06        488.77        21.40 o                         
   9  -9   3          0.05         33.33        38.36 o                         
  10  -9   3         49.32         47.95         7.17 o                         
  11  -9   3         23.07         12.40         6.49 o                         
  12  -9   3         82.56         79.26        10.38 o                         
  13  -9   3         31.26         31.61         4.25 o                         
  14  -9   3          3.94          3.20         1.73 o                         
  -9  -8   3          7.19         10.79         4.89 o                         
  -8  -8   3          0.41          2.04         4.45 o                         
  -7  -8   3         11.37         18.51         5.48 o                         
  -6  -8   3         31.90         33.07         9.69 o                         
  -5  -8   3        192.83        279.76        17.86 o                         
  -4  -8   3        464.02        571.46        24.64 o                         
  -3  -8   3        328.57        356.52        22.38 o                         
  -2  -8   3         74.19         35.50        11.83 o                         
  -1  -8   3        154.83        130.41        31.51 o                         
   0  -8   3       2699.58       3190.59       153.50 o                         
   1  -8   3        323.50        558.24        62.94 o                         
   2  -8   3       4575.48       5095.20       185.16 o                         
   3  -8   3        249.98        223.33        39.06 o                         
   4  -8   3         20.18         55.32        29.94 o                         
   5  -8   3        892.20       1082.55        90.73 o                         
   6  -8   3        159.67        126.65        32.78 o                         
   7  -8   3         35.03         26.70         6.61 o                         
   8  -8   3       1131.44       1257.47        50.23 o                         
   9  -8   3         18.29         18.61         5.28 o                         
  10  -8   3        489.28        552.89        31.35 o                         
  11  -8   3        205.59        308.97        20.72 o                         
  12  -8   3        268.80        312.86        19.33 o                         
  13  -8   3        349.13        354.02        18.33 o                         
  14  -8   3         12.83         31.31         7.45 o                         
 -10  -7   3        179.89        159.27        12.34 o                         
  -9  -7   3        139.97        134.91        14.75 o                         
  -8  -7   3         23.77         25.10         9.08 o                         
  -7  -7   3         66.13         50.57         8.26 o                         
  -6  -7   3       2988.76       2974.54       108.65 o                         
  -5  -7   3         38.25         34.36         6.69 o                         
  -4  -7   3        104.71        101.54         9.58 o                         
  -3  -7   3          1.53         13.10        12.03 o                         
  -2  -7   3          0.95         -5.89        10.85 o                         
  -1  -7   3        285.70        270.52        43.20 o                         
   0  -7   3         20.02         17.87        12.11 o                         
   1  -7   3        377.68        409.21        48.25 o                         
   2  -7   3        679.82        662.76        60.93 o                         
   3  -7   3         52.72         35.73        15.89 o                         
   4  -7   3        134.69         94.44        20.12 o                         
   5  -7   3        250.76        259.67        42.81 o                         
   6  -7   3         10.37          5.33        10.88 o                         
   7  -7   3        987.87        880.56        88.09 o                         
   8  -7   3       1928.75       1756.79        51.74 o                         
   9  -7   3        163.80        160.54        11.62 o                         
  10  -7   3         93.89        100.77        13.02 o                         
  11  -7   3        224.92        258.17        19.27 o                         
  12  -7   3         14.27          7.59         5.39 o                         
  13  -7   3         19.06         22.28         4.47 o                         
  14  -7   3         46.87         43.32         3.48 o                         
 -11  -6   3         48.95         35.56         5.60 o                         
 -10  -6   3         50.92         48.02         5.13 o                         
  -9  -6   3        314.50        359.24        13.21 o                         
  -8  -6   3         78.25         93.73         8.97 o                         
  -7  -6   3         69.47         48.13         6.80 o                         
  -6  -6   3        627.01        596.73        32.53 o                         
  -5  -6   3       2240.21       2128.40        42.45 o                         
  -4  -6   3        307.49        470.78        35.81 o                         
  -3  -6   3          2.04        119.23        61.44 o                         
  -2  -6   3        667.53        694.02        65.70 o                         
  -1  -6   3         89.67        142.70        18.38 o                         
   0  -6   3       4280.68       4477.36       149.66 o                         
   1  -6   3       1121.87       1102.61        71.13 o                         
   2  -6   3        703.28        790.67        29.92 o                         
   3  -6   3       1917.40       2255.45        59.60 o                         
   4  -6   3        340.35        333.44        43.05 o                         
   5  -6   3        605.62        608.61        63.21 o                         
   6  -6   3       1268.66       1312.58        68.23 o                         
   7  -6   3        921.76        970.41        88.76 o                         
   8  -6   3          2.58        137.37        58.26 o                         
   9  -6   3          2.30         57.48        16.00 o                         
  10  -6   3         43.46         35.24         8.36 o                         
  11  -6   3         38.32         57.54        10.27 o                         
  12  -6   3         50.26         44.28        23.08 o                         
  13  -6   3        121.69        111.33         8.18 o                         
  14  -6   3        271.65        201.10         8.88 o                         
 -11  -5   3        131.10        127.24        10.30 o                         
 -10  -5   3          3.88          1.17         2.57 o                         
  -9  -5   3         34.12         28.81         5.35 o                         
  -8  -5   3        145.00        120.09         8.86 o                         
  -7  -5   3        426.43        379.20        14.88 o                         
  -6  -5   3         30.00         21.32         3.98 o                         
  -5  -5   3         17.09         18.24        10.01 o                         
  -4  -5   3         56.50         45.03        10.76 o                         
  -3  -5   3         59.62         51.55        12.72 o                         
  -2  -5   3       2793.27       3154.19       129.10 o                         
  -1  -5   3       7055.96       7289.38       146.29 o                         
   0  -5   3         85.27         64.76        18.68 o                         
   1  -5   3       1226.10       1197.40        33.11 o                         
   2  -5   3        792.54        762.24        53.74 o                         
   3  -5   3       1869.62       1808.57        87.09 o                         
   4  -5   3       2160.42       2383.72        74.41 o                         
   5  -5   3        261.78        260.42        39.10 o                         
   6  -5   3        442.46        356.30        48.77 o                         
   7  -5   3       1605.75       1674.64       114.21 o                         
   8  -5   3        352.40        309.00        15.12 o                         
   9  -5   3        461.60        485.33        24.25 o                         
  10  -5   3        130.21        144.28        15.10 o                         
  11  -5   3        350.98        363.02        22.89 o                         
  12  -5   3        216.43        222.20        11.54 o                         
  13  -5   3         75.40         70.68         4.59 o                         
  14  -5   3          0.41         -0.86         3.61 o                         
 -12  -4   3         71.94         51.51        17.98 o                         
 -11  -4   3        111.79         89.98        23.57 o                         
 -10  -4   3         28.92         31.99         5.55 o                         
  -9  -4   3        347.15        310.18        14.16 o                         
  -8  -4   3       2002.62       1879.98        34.74 o                         
  -7  -4   3        475.39        419.71        16.10 o                         
  -6  -4   3       1784.06       1506.69        80.71 o                         
  -5  -4   3        312.30        251.82        30.41 o                         
  -4  -4   3       1481.35       1405.84        64.72 o                         
  -3  -4   3         27.19          1.99         5.54 o                         
  -2  -4   3        586.05        497.36        31.13 o                         
  -1  -4   3       1191.53        992.20        41.52 o                         
   0  -4   3       2447.71       2142.03        80.28 o                         
   1  -4   3        376.49        242.09        35.47 o                         
   2  -4   3       1738.26       1674.44        73.59 o                         
   3  -4   3        176.87        173.40        26.17 o                         
   4  -4   3        948.87        983.13        64.36 o                         
   5  -4   3          3.80         12.33        13.71 o                         
   6  -4   3         12.88          5.22        12.01 o                         
   7  -4   3        389.07        379.40        54.31 o                         
   8  -4   3         22.82         27.23         4.95 o                         
   9  -4   3         46.09         53.12         8.85 o                         
  10  -4   3        173.11        160.15        15.80 o                         
  11  -4   3        143.45        163.45        15.64 o                         
  12  -4   3         36.69         21.62         4.03 o                         
  13  -4   3        290.90        248.95         8.96 o                         
  14  -4   3          1.50          1.82         3.13 o                         
 -12  -3   3          4.08         -1.41         2.68 o                         
 -11  -3   3         17.90         15.91         3.29 o                         
 -10  -3   3        474.70        471.82        17.90 o                         
  -9  -3   3        185.23        200.44        14.99 o                         
  -8  -3   3         90.30         84.69         7.57 o                         
  -7  -3   3         51.03         45.33         7.80 o                         
  -6  -3   3         37.61         19.53         9.86 o                         
  -5  -3   3       1126.34       1196.75        62.41 o                         
  -4  -3   3        275.25        269.44        22.37 o                         
  -3  -3   3        337.38        304.30        24.33 o                         
  -2  -3   3        135.33        113.03        14.33 o                         
  -1  -3   3       2091.42       2181.58        77.29 o                         
   0  -3   3       7708.37       7420.68       128.90 o                         
   1  -3   3        352.19        464.32        36.14 o                         
   2  -3   3       5735.17       5936.59       118.78 o                         
   3  -3   3          9.23         13.39         9.12 o                         
   4  -3   3          2.36         -8.02        12.16 o                         
   5  -3   3         21.98         30.93        16.35 o                         
   6  -3   3        112.20         98.63        30.76 o                         
   7  -3   3        225.21        215.40        23.06 o                         
   8  -3   3         70.57         56.59        22.44 o                         
   9  -3   3         87.11         79.17         8.15 o                         
  10  -3   3          5.45          0.33         4.25 o                         
  11  -3   3        413.68        450.68        36.38 o                         
  12  -3   3        269.77        261.79        19.86 o                         
  13  -3   3         38.87         35.51         4.91 o                         
 -13  -2   3        145.95        155.62        10.24 o                         
 -12  -2   3        154.04        153.60        26.98 o                         
 -11  -2   3        137.17        144.12        26.52 o                         
 -10  -2   3        677.52        656.47        32.03 o                         
  -9  -2   3        387.29        389.16        16.34 o                         
  -8  -2   3         26.37         28.30         4.04 o                         
  -7  -2   3       1346.40       1180.21        72.77 o                         
  -6  -2   3        983.40        833.63        55.51 o                         
  -5  -2   3       1851.44       1908.51        75.21 o                         
  -4  -2   3        191.38        144.25        18.58 o                         
  -3  -2   3       2081.47       2012.08        55.18 o                         
  -2  -2   3        516.75        469.86        19.71 o                         
  -1  -2   3        208.94        159.93        17.69 o                         
   0  -2   3        302.79        283.92        22.00 o                         
   1  -2   3         38.52         35.30         8.41 o                         
   2  -2   3         89.10         84.64        15.04 o                         
   3  -2   3       2006.88       1987.08        82.05 o                         
   4  -2   3          3.84          9.16        10.76 o                         
   5  -2   3        801.03        774.51        65.77 o                         
   6  -2   3         79.04         53.69        11.17 o                         
   7  -2   3        835.97        789.98        42.54 o                         
   8  -2   3        263.60        282.36        53.61 o                         
   9  -2   3         62.38         71.89         8.15 o                         
  10  -2   3         69.47         67.95         8.05 o                         
  11  -2   3         66.08         58.82         6.25 o                         
  12  -2   3          9.50         11.08         2.87 o                         
  13  -2   3         55.47         53.64         5.87 o                         
 -13  -1   3         32.88         21.52        10.88 o                         
 -12  -1   3         44.93         46.45         9.14 o                         
 -11  -1   3          5.67          5.82         4.25 o                         
 -10  -1   3         56.50         48.09         7.88 o                         
  -9  -1   3        625.04        583.09        22.10 o                         
  -8  -1   3         29.60         17.75         4.82 o                         
  -7  -1   3       1081.10        962.52        64.01 o                         
  -6  -1   3         33.62         25.37        10.02 o                         
  -5  -1   3        682.31        578.56        40.00 o                         
  -4  -1   3       1588.59       1639.79        58.38 o                         
  -3  -1   3          9.92         19.49         9.07 o                         
  -2  -1   3          4.55        434.48        40.22 o                         
  -1  -1   3       1377.88       1243.49        14.93 o                         
   0  -1   3          5.22         11.11         5.20 o                         
   1  -1   3       7730.32       7452.00       105.86 o                         
   2  -1   3      22977.81      21159.14       231.94 o                         
   3  -1   3       5365.21       4653.47       132.29 o                         
   4  -1   3        144.90        213.02        33.02 o                         
   5  -1   3        210.51        147.98        16.43 o                         
   6  -1   3        177.37        107.14        35.58 o                         
   7  -1   3         74.27         70.27        27.48 o                         
   8  -1   3         65.80         42.94         8.50 o                         
   9  -1   3        569.33        565.30        20.91 o                         
  10  -1   3        469.19        516.99        24.28 o                         
  11  -1   3         59.60         65.21         8.76 o                         
  12  -1   3         87.63         87.40         8.22 o                         
  13  -1   3        108.33        112.39         9.28 o                         
 -14   0   3         66.97         72.90         6.40 o                         
 -13   0   3         58.89         72.24        12.42 o                         
 -12   0   3        169.63        212.34        26.32 o                         
 -11   0   3         41.40         45.13        13.78 o                         
 -10   0   3         15.05          9.54         4.08 o                         
  -9   0   3          0.16          5.67         3.12 o                         
  -8   0   3         48.94         35.50        18.96 o                         
  -7   0   3        100.00         94.01        27.88 o                         
  -6   0   3          2.90         -1.01         9.56 o                         
  -5   0   3          8.44          9.09         7.65 o                         
  -4   0   3          7.17          8.07         7.22 o                         
  -3   0   3          9.73         12.87         2.90 o                         
  -2   0   3          9.00         14.34         2.60 o                         
  -1   0   3         77.33         79.23         4.39 o                         
   0   0   3         41.96         37.80         3.85 o                         
   1   0   3        799.63        749.98        23.69 o                         
   2   0   3       1153.19       1170.13        34.13 o                         
   3   0   3        548.61        529.49        26.21 o                         
   4   0   3        211.01        215.17        18.22 o                         
   5   0   3        208.84        181.23        18.09 o                         
   6   0   3        168.76        148.77        17.46 o                         
   7   0   3        428.01        409.90        64.09 o                         
   8   0   3        289.39        355.53        26.15 o                         
   9   0   3         91.76        104.04        10.90 o                         
  10   0   3          5.48          4.83         5.74 o                         
  11   0   3        108.58        121.31        11.31 o                         
  12   0   3          0.24          0.62         3.26 o                         
  13   0   3          4.26          2.91         2.41 o                         
 -14   1   3          9.75         10.00         2.67 o                         
 -13   1   3         15.77         11.59         3.80 o                         
 -12   1   3          1.07          3.13         4.47 o                         
 -11   1   3         29.22         25.49         4.71 o                         
 -10   1   3          1.59          7.26         3.66 o                         
  -9   1   3        288.65        252.83        12.01 o                         
  -8   1   3        180.88        175.06        36.87 o                         
  -7   1   3       1161.15       1049.43        63.98 o                         
  -6   1   3        480.23        488.27        39.06 o                         
  -5   1   3       6767.84       6751.57       235.44 o                         
  -4   1   3        430.52        370.02        28.28 o                         
  -3   1   3       1345.93       1275.38        65.99 o                         
  -2   1   3       2876.75       2537.58        33.21 o                         
  -1   1   3         26.25         21.59         3.50 o                         
   0   1   3       1793.01       1720.20        28.09 o                         
   1   1   3      29527.85      26287.00       156.48 o                         
   2   1   3          5.41          5.95         4.33 o                         
   3   1   3        962.02        921.06        35.08 o                         
   4   1   3         14.12          6.00         5.45 o                         
   5   1   3          7.33          8.04         7.24 o                         
   6   1   3         52.72         47.51        23.06 o                         
   7   1   3         87.41         73.32        33.13 o                         
   8   1   3        438.68        441.07        21.71 o                         
   9   1   3         71.33         61.18         9.53 o                         
  10   1   3         30.47         27.09        14.81 o                         
  11   1   3        174.83        190.78        12.38 o                         
  12   1   3         53.54         48.86         7.25 o                         
  13   1   3          6.92          4.34         2.29 o                         
 -14   2   3          2.74          6.59         2.66 o                         
 -13   2   3          2.07         20.88        11.14 o                         
 -12   2   3          2.86         17.31        13.03 o                         
 -11   2   3          8.13         20.64         9.41 o                         
 -10   2   3         72.49         65.77         6.68 o                         
  -9   2   3        353.30        308.46        14.39 o                         
  -8   2   3        178.49        247.07        43.31 o                         
  -7   2   3        311.13        362.51        48.43 o                         
  -6   2   3       1423.42       1633.38        70.10 o                         
  -5   2   3        801.41        739.73        41.36 o                         
  -4   2   3       1230.49       1575.76       116.86 o                         
  -3   2   3        143.69        307.64        18.92 o                         
  -2   2   3        138.88        103.19         8.29 o                         
  -1   2   3       1442.29       1569.48        51.15 o                         
   0   2   3        147.69        125.23         9.41 o                         
   1   2   3       2208.06       2060.12        47.05 o                         
   2   2   3       2212.14       2373.73        54.50 o                         
   3   2   3        108.99        193.84        18.60 o                         
   4   2   3        223.56        433.23        28.71 o                         
   5   2   3        855.76        841.71        40.96 o                         
   6   2   3        249.17        206.45        46.61 o                         
   7   2   3         88.33        115.88        11.99 o                         
   8   2   3        262.30        253.36        17.01 o                         
   9   2   3        338.88        333.15        20.07 o                         
  10   2   3        163.75        184.76        14.50 o                         
  11   2   3        277.11        316.71        18.81 o                         
  12   2   3         20.89         20.67         3.56 o                         
 -14   3   3         73.47         65.65        10.93 o                         
 -13   3   3        358.60        414.40        17.35 o                         
 -12   3   3          6.58          9.93         4.43 o                         
 -11   3   3        559.69        563.70        18.78 o                         
 -10   3   3        393.77        382.44        16.64 o                         
  -9   3   3        279.68        266.94        13.33 o                         
  -8   3   3        546.48        480.18        57.20 o                         
  -7   3   3       1882.17       2078.07       107.87 o                         
  -6   3   3        384.33        407.50        43.61 o                         
  -5   3   3        444.67        457.59        40.78 o                         
  -4   3   3        220.27        197.99        19.79 o                         
  -3   3   3        814.99        820.28        28.98 o                         
  -2   3   3       2707.88       2738.17       116.32 o                         
  -1   3   3       2618.17       2580.66        46.51 o                         
   0   3   3       4820.54       4884.99        57.04 o                         
   1   3   3        259.87        213.78        16.65 o                         
   2   3   3         74.32        101.51        12.79 o                         
   3   3   3          9.60         -2.10         4.18 o                         
   4   3   3          1.99          0.01         4.37 o                         
   5   3   3         39.45         49.90        22.51 o                         
   6   3   3          0.69         -4.73        18.53 o                         
   7   3   3         96.70         81.10         7.84 o                         
   8   3   3        242.29        269.45        14.06 o                         
   9   3   3         51.83         53.32        16.69 o                         
  10   3   3        148.28        167.26        14.66 o                         
  11   3   3         13.24         19.41         4.81 o                         
  12   3   3          9.28          7.12         2.66 o                         
 -14   4   3        202.23        177.36         9.29 o                         
 -13   4   3         82.58        103.03         9.11 o                         
 -12   4   3         75.57         65.45         6.49 o                         
 -11   4   3        875.56        777.78        24.37 o                         
 -10   4   3       2186.09       2002.03        54.24 o                         
  -9   4   3       1123.83       1033.44        86.17 o                         
  -8   4   3         61.98         44.91        18.53 o                         
  -7   4   3         68.65         84.26        24.23 o                         
  -6   4   3        319.83        332.62        39.50 o                         
  -5   4   3         50.28         37.25        10.70 o                         
  -4   4   3         33.61         23.24         6.72 o                         
  -3   4   3        131.39        130.81        12.67 o                         
  -2   4   3       2923.63       2781.60        93.94 o                         
  -1   4   3        267.58        256.24        15.19 o                         
   0   4   3       1259.39       1163.49        43.78 o                         
   1   4   3         13.05         28.26         7.88 o                         
   2   4   3        999.99        969.21       102.05 o                         
   3   4   3       2378.00       2232.12        67.99 o                         
   4   4   3        614.37        515.55        39.25 o                         
   5   4   3         14.05          5.45        13.22 o                         
   6   4   3         28.26         19.69         4.55 o                         
   7   4   3         31.60         35.21         6.13 o                         
   8   4   3        377.91        382.99        16.66 o                         
   9   4   3        435.52        428.39        24.33 o                         
  10   4   3        208.02        208.59        11.74 o                         
  11   4   3         74.50         51.38         6.76 o                         
 -15   5   3        256.67        286.05        16.00 o                         
 -14   5   3          9.63         10.84         5.54 o                         
 -13   5   3          4.38         -2.90         4.26 o                         
 -12   5   3        136.84        142.13         9.05 o                         
 -11   5   3        198.46        159.38        10.98 o                         
 -10   5   3          3.06         10.85         4.30 o                         
  -9   5   3          0.02          1.39         3.52 o                         
  -8   5   3         15.35         32.51        20.46 o                         
  -7   5   3          4.75         -0.27         9.92 o                         
  -6   5   3        101.10        101.55        15.38 o                         
  -5   5   3       5471.22       6476.98       107.70 o                         
  -4   5   3       3441.94       4282.97       348.30 o                         
  -3   5   3        459.15        475.06        26.19 o                         
  -2   5   3       2857.85       3382.49       113.97 o                         
  -1   5   3         67.94         98.19        15.61 o                         
   0   5   3         46.10        333.05       103.41 o                         
   1   5   3        456.84        754.01        65.94 o                         
   2   5   3         43.61         39.89        16.72 o                         
   3   5   3        720.29        778.97        76.84 o                         
   4   5   3        242.29        226.81        47.81 o                         
   5   5   3         50.16         43.61         4.52 o                         
   6   5   3       1147.08       1156.02        23.57 o                         
   7   5   3        260.49        252.33        16.59 o                         
   8   5   3          7.41          3.81         3.08 o                         
   9   5   3        321.60        350.73        16.08 o                         
  10   5   3          3.34          4.27         4.34 o                         
  11   5   3        252.81        194.08        36.16 o                         
 -15   6   3         18.33          9.53         4.42 o                         
 -14   6   3         24.82         24.94         4.43 o                         
 -13   6   3          0.81         -0.95         7.31 o                         
 -12   6   3          2.11          3.16         5.06 o                         
 -11   6   3         37.49         30.28         5.20 o                         
 -10   6   3          6.11          4.70         3.29 o                         
  -9   6   3         37.87         35.20         5.06 o                         
  -8   6   3       2851.59       2634.54       136.14 o                         
  -7   6   3        291.75        220.27        37.01 o                         
  -6   6   3       1741.93       1670.58        61.82 o                         
  -5   6   3        482.77        431.47        29.67 o                         
  -4   6   3        289.38        366.26        26.46 o                         
  -3   6   3       4309.54       4051.75        92.83 o                         
  -2   6   3       1167.55       1184.43        47.47 o                         
  -1   6   3       1746.63       1628.59        57.81 o                         
   0   6   3        556.55        512.05        34.75 o                         
   1   6   3       1382.23       1290.65        88.98 o                         
   2   6   3        221.64        191.41        39.12 o                         
   3   6   3        316.07        306.16        54.09 o                         
   4   6   3         82.15         67.08         7.91 o                         
   5   6   3        143.44        124.40         9.59 o                         
   6   6   3         84.63         66.06         8.53 o                         
   7   6   3         19.78         22.67         9.00 o                         
   8   6   3         32.66         23.73         6.31 o                         
   9   6   3         48.52         42.76         6.99 o                         
  10   6   3          9.27          7.06         2.83 o                         
 -15   7   3          8.05         -0.92         3.67 o                         
 -14   7   3         34.32         27.66         4.82 o                         
 -13   7   3         21.02         30.78        10.05 o                         
 -12   7   3         73.87         78.34        11.05 o                         
 -11   7   3       1327.84       1225.44        28.80 o                         
 -10   7   3       1285.22       1243.83        29.44 o                         
  -9   7   3         51.00         47.83         5.12 o                         
  -8   7   3         10.57         24.66         9.40 o                         
  -7   7   3         53.95         45.27        18.77 o                         
  -6   7   3          2.30          3.54         7.47 o                         
  -5   7   3         56.63         18.44        17.77 o                         
  -4   7   3         60.86         51.76        12.03 o                         
  -3   7   3       1176.85       1232.38        52.71 o                         
  -2   7   3         89.52        138.80        53.56 o                         
  -1   7   3          1.24          6.22        10.73 o                         
   0   7   3        151.02        137.83        20.40 o                         
   1   7   3        708.70        679.83        70.85 o                         
   2   7   3        232.37        238.71        45.60 o                         
   3   7   3       2528.48       2376.05        33.15 o                         
   4   7   3         22.92         13.57         5.43 o                         
   5   7   3         11.79          9.64         4.89 o                         
   6   7   3          9.63         14.48         5.40 o                         
   7   7   3          6.23          7.68         4.67 o                         
   8   7   3        440.06        468.99        19.00 o                         
   9   7   3        113.58         83.00         7.18 o                         
 -14   8   3        118.65        132.50        11.51 o                         
 -13   8   3        119.34        105.07        16.59 o                         
 -12   8   3         18.62         22.47         4.43 o                         
 -11   8   3         90.74         98.90         7.34 o                         
 -10   8   3        819.78        802.64        20.49 o                         
  -9   8   3        683.93        695.67        18.56 o                         
  -8   8   3        190.00        211.70        19.19 o                         
  -7   8   3          5.14          5.13        13.11 o                         
  -6   8   3          1.16         -9.09        28.87 o                         
  -5   8   3       2808.18       3356.03        96.03 o                         
  -4   8   3        820.68       1007.29        52.25 o                         
  -3   8   3       2058.86       3041.90        91.84 o                         
  -2   8   3          0.74         20.70        11.62 o                         
  -1   8   3         44.35         38.99        25.12 o                         
   0   8   3       1045.44       1208.89        94.24 o                         
   1   8   3        262.48        288.98        35.90 o                         
   2   8   3          4.91         -0.21         4.92 o                         
   3   8   3       1046.52       1087.68        47.22 o                         
   4   8   3          0.77         -5.25         5.25 o                         
   5   8   3        303.58        360.93        17.62 o                         
   6   8   3        437.69        485.62        31.96 o                         
   7   8   3          6.04         19.93         4.69 o                         
   8   8   3          3.31         16.90         3.59 o                         
   9   8   3        418.41        332.44        12.97 o                         
 -14   9   3          0.27         -1.04         2.54 o                         
 -13   9   3         12.27          6.28         2.59 o                         
 -12   9   3         35.35         31.59         4.98 o                         
 -11   9   3        192.34        171.50         9.31 o                         
 -10   9   3       2023.95       1842.33        44.78 o                         
  -9   9   3         61.11         51.22         5.80 o                         
  -8   9   3         36.50         39.86        15.14 o                         
  -7   9   3        137.11        113.59         9.80 o                         
  -6   9   3       1137.39       1056.17        39.78 o                         
  -5   9   3         20.69         12.25         9.05 o                         
  -4   9   3        280.16        276.68        32.24 o                         
  -3   9   3        108.34         74.69        15.72 o                         
  -2   9   3         84.87         66.95        15.73 o                         
  -1   9   3        552.27        456.46        40.30 o                         
   0   9   3        471.84        411.22        13.20 o                         
   1   9   3        522.54        480.46        16.34 o                         
   2   9   3       1668.96       1531.91        28.99 o                         
   3   9   3        233.41        228.09        10.18 o                         
   4   9   3         27.50         16.40         4.27 o                         
   5   9   3        192.05        184.84        10.38 o                         
   6   9   3        172.63        173.54        10.13 o                         
   7   9   3          3.02         -0.23         3.09 o                         
   8   9   3         14.70         11.87         2.56 o                         
 -14  10   3          1.73          4.46         5.50 o                         
 -13  10   3          0.16          0.42         2.70 o                         
 -12  10   3         95.91         90.17        11.07 o                         
 -11  10   3          1.87         -2.77         3.57 o                         
 -10  10   3         35.67         32.48         6.19 o                         
  -9  10   3        939.09        847.29        31.90 o                         
  -8  10   3        217.93        189.60        21.17 o                         
  -7  10   3         17.66         30.81         5.22 o                         
  -6  10   3         43.87        148.24        12.00 o                         
  -5  10   3        179.56        176.18         7.78 o                         
  -4  10   3        349.56        332.41        11.61 o                         
  -3  10   3         56.12         90.38         8.28 o                         
  -2  10   3          0.51         25.35         4.21 o                         
  -1  10   3       1065.09        940.13        22.52 o                         
   0  10   3        295.80        270.88        11.29 o                         
   1  10   3          0.92          9.98         7.69 o                         
   2  10   3         94.17        101.76         7.71 o                         
   3  10   3         52.15         44.82         4.94 o                         
   4  10   3         15.55         12.38         3.54 o                         
   5  10   3        187.25        195.90        13.08 o                         
   6  10   3          0.99         -1.06         8.18 o                         
   7  10   3         11.74         10.19         3.14 o                         
 -14  11   3         20.14         18.32         4.00 o                         
 -13  11   3         30.53         28.29         6.46 o                         
 -12  11   3         13.71         21.87         3.40 o                         
 -11  11   3         25.99          9.71         5.36 o                         
 -10  11   3        236.03        228.50        11.37 o                         
  -9  11   3         75.19         71.16         7.01 o                         
  -8  11   3        296.50        266.96        13.25 o                         
  -7  11   3        618.83        540.70        18.90 o                         
  -6  11   3         14.05         18.30         3.77 o                         
  -5  11   3         51.67         44.37         5.69 o                         
  -4  11   3        385.20        331.70        11.00 o                         
  -3  11   3       2137.40       2161.35        63.78 o                         
  -2  11   3         21.01         32.11         4.61 o                         
  -1  11   3        104.29         95.98         6.29 o                         
   0  11   3       2687.54       2882.52        64.16 o                         
   1  11   3        291.34        304.86        13.05 o                         
   2  11   3         57.84         69.27         5.70 o                         
   3  11   3        134.76        146.61         7.68 o                         
   4  11   3         20.01         22.35         4.93 o                         
   5  11   3        247.02        262.14        19.76 o                         
   6  11   3         45.29         51.75         5.89 o                         
 -13  12   3         23.69         20.20         5.09 o                         
 -12  12   3        236.52        227.11         8.75 o                         
 -11  12   3         17.47         14.14         3.40 o                         
 -10  12   3          1.27          1.98         3.07 o                         
  -9  12   3          3.92          5.05         3.52 o                         
  -8  12   3        263.64        234.21        10.25 o                         
  -7  12   3         36.81         27.55         5.12 o                         
  -6  12   3          3.99          4.91         4.88 o                         
  -5  12   3         93.20         81.65         7.40 o                         
  -4  12   3        128.27        113.83         7.86 o                         
  -3  12   3        149.41        131.60         7.72 o                         
  -2  12   3        334.36        288.43        11.46 o                         
  -1  12   3        126.51        114.15         8.26 o                         
   0  12   3        410.90        394.00        17.70 o                         
   1  12   3          0.07          4.85         3.97 o                         
   2  12   3         72.35         74.15         7.64 o                         
   3  12   3         34.90         39.03         5.25 o                         
   4  12   3         67.23         64.74         7.91 o                         
   5  12   3        190.59        201.53        16.51 o                         
 -12  13   3        574.80        671.78        15.54 o                         
 -11  13   3        348.42        354.92        11.20 o                         
 -10  13   3          2.97         20.61         3.96 o                         
  -9  13   3          7.24          7.30         3.37 o                         
  -8  13   3         42.08         72.07         7.82 o                         
  -7  13   3        275.43        294.16        17.50 o                         
  -6  13   3         33.36         35.76         5.55 o                         
  -5  13   3        473.84        553.51        19.40 o                         
  -4  13   3        142.09        182.05         9.76 o                         
  -3  13   3        143.68        121.93         8.47 o                         
  -2  13   3         15.50         31.01         5.45 o                         
  -1  13   3        662.31        670.64        21.96 o                         
   0  13   3         47.06         40.93         6.08 o                         
   1  13   3        282.99        292.39        13.21 o                         
   2  13   3        107.76        112.41         7.72 o                         
   3  13   3         23.22         63.92         7.31 o                         
   4  13   3         66.60         49.36         6.74 o                         
 -12  14   3         38.50         35.42         4.49 o                         
 -11  14   3         27.15         22.55         4.31 o                         
 -10  14   3        133.96        126.38         9.33 o                         
  -9  14   3          0.49         -1.44         4.05 o                         
  -8  14   3         47.64         44.45         6.47 o                         
  -7  14   3         43.02         33.94         5.70 o                         
  -6  14   3          0.62          3.88         4.15 o                         
  -5  14   3         36.98         30.86         4.56 o                         
  -4  14   3          1.19         -1.83         4.96 o                         
  -3  14   3         53.86         50.19         5.71 o                         
  -2  14   3          7.14          4.08         4.17 o                         
  -1  14   3        686.12        701.17        24.48 o                         
   0  14   3        240.51        233.23        12.36 o                         
   1  14   3        355.17        321.36        11.15 o                         
   2  14   3        168.73        135.64        11.65 o                         
 -11  15   3          1.15         -1.09         2.29 o                         
 -10  15   3         12.72         20.69         3.37 o                         
  -9  15   3        213.60        209.68         9.69 o                         
  -8  15   3         40.79         25.88         4.08 o                         
  -7  15   3        569.37        514.09        16.00 o                         
  -6  15   3        156.90        129.11        10.11 o                         
  -5  15   3        156.51        134.07        19.52 o                         
  -4  15   3         16.44         21.45         4.73 o                         
  -3  15   3          4.94         10.02         7.03 o                         
  -2  15   3        160.84        160.35        14.47 o                         
  -1  15   3         28.16         35.33         7.07 o                         
   0  15   3          3.49          1.55         3.89 o                         
  -9  16   3         15.02         25.08         4.81 o                         
  -8  16   3         44.68         25.22         5.25 o                         
  -7  16   3         79.15         75.56         8.43 o                         
  -6  16   3         56.63         44.99         6.60 o                         
  -5  16   3         12.38         15.06         4.50 o                         
  -4  16   3         37.16         33.56         6.58 o                         
  -3  16   3        159.63        188.95        12.57 o                         
  -2  16   3          4.72         -3.10         4.09 o                         
   2 -16   4        187.58        332.03        14.08 o                         
   3 -16   4          1.01         -0.05         2.87 o                         
   4 -16   4         25.11         35.71         3.90 o                         
   5 -16   4          9.23         22.65         6.34 o                         
   6 -16   4         47.73         35.07         3.93 o                         
   7 -16   4        625.66        732.33        20.85 o                         
  -1 -15   4          4.06          3.47         3.29 o                         
   0 -15   4        210.72        194.99        10.23 o                         
   1 -15   4         99.65        105.20         8.62 o                         
   2 -15   4        202.47        185.87         8.92 o                         
   3 -15   4         16.59         45.61         5.73 o                         
   4 -15   4         24.30         18.88         3.79 o                         
   5 -15   4        223.64        267.61        18.45 o                         
   6 -15   4          1.68         41.05         7.15 o                         
   7 -15   4          0.02          4.10         3.30 o                         
   8 -15   4          6.32          5.59         4.35 o                         
   9 -15   4         25.11         31.47         4.43 o                         
  -3 -14   4         58.96         53.52         6.78 o                         
  -2 -14   4        256.24        259.10        10.31 o                         
  -1 -14   4          7.22          4.49         2.93 o                         
   0 -14   4        290.90        358.64        14.91 o                         
   1 -14   4         90.29         76.61         5.89 o                         
   2 -14   4        571.87        573.16        16.27 o                         
   3 -14   4         21.10         35.64        10.77 o                         
   4 -14   4          5.27          3.24         6.74 o                         
   5 -14   4         82.49         97.01         8.86 o                         
   6 -14   4         26.68         11.72         6.70 o                         
   7 -14   4          3.34         10.27         3.25 o                         
   8 -14   4        100.90        105.91         9.42 o                         
   9 -14   4          3.12          1.39         2.48 o                         
  10 -14   4          2.12          5.41         2.14 o                         
  -4 -13   4          0.68         -1.13         2.04 o                         
  -3 -13   4         30.54         26.66         4.28 o                         
  -2 -13   4        202.54        191.24        11.46 o                         
  -1 -13   4         40.36         57.27         7.77 o                         
   0 -13   4        122.83        107.50         9.76 o                         
   1 -13   4        322.01        346.53        16.65 o                         
   2 -13   4          8.62         26.85         5.56 o                         
   3 -13   4          1.78         12.50         4.62 o                         
   4 -13   4          1.35         15.11         5.55 o                         
   5 -13   4          1.95         28.13         8.50 o                         
   6 -13   4          7.02         57.30        17.46 o                         
   7 -13   4        156.65        164.08         9.93 o                         
   8 -13   4        165.17        178.88        10.01 o                         
   9 -13   4         47.33         55.89         6.03 o                         
  10 -13   4         60.32         67.33         4.94 o                         
  11 -13   4          0.11          3.02         3.79 o                         
  -5 -12   4         27.47         30.71         4.34 o                         
  -4 -12   4          2.62          7.94         3.49 o                         
  -3 -12   4          4.35         -0.16         3.76 o                         
  -2 -12   4          3.97          8.73         4.50 o                         
  -1 -12   4        516.66        438.75        21.45 o                         
   0 -12   4          2.28          4.13         3.37 o                         
   1 -12   4        525.94        458.03        17.13 o                         
   2 -12   4          0.71          0.93         3.86 o                         
   3 -12   4         18.09         16.07         5.30 o                         
   4 -12   4         59.59         65.32         8.38 o                         
   5 -12   4        665.38        601.37        22.44 o                         
   6 -12   4          4.42         28.46         7.40 o                         
   7 -12   4        137.26        192.78        20.63 o                         
   8 -12   4        144.86        126.69        16.18 o                         
   9 -12   4         15.33         16.30         3.37 o                         
  10 -12   4         88.39         83.94        13.81 o                         
  11 -12   4        262.44        250.22        33.80 o                         
  12 -12   4          8.47         10.54         3.81 o                         
  -7 -11   4         51.25         37.90         5.23 o                         
  -6 -11   4          5.73         -2.02         2.02 o                         
  -5 -11   4         19.75         20.35         3.56 o                         
  -4 -11   4          4.16          1.36         3.33 o                         
  -3 -11   4         10.32          7.86         3.34 o                         
  -2 -11   4        422.44        455.27        22.56 o                         
  -1 -11   4        726.46        683.45        27.66 o                         
   0 -11   4        240.73        229.24        12.60 o                         
   1 -11   4        242.63        232.02        16.27 o                         
   2 -11   4          1.21         53.10         7.31 o                         
   3 -11   4       2690.93       3178.96        55.43 o                         
   4 -11   4        149.79        202.45        28.76 o                         
   5 -11   4         32.94         68.31        11.05 o                         
   6 -11   4        136.60        165.09        16.16 o                         
   7 -11   4         80.39         88.86        20.16 o                         
   8 -11   4          1.16         61.76        32.61 o                         
   9 -11   4        192.44        217.61        13.05 o                         
  10 -11   4         32.50         24.08         5.21 o                         
  11 -11   4         31.56         51.16         8.34 o                         
  12 -11   4          5.61          8.21         2.94 o                         
  -8 -10   4          2.30          3.91         2.31 o                         
  -7 -10   4        213.00        169.55        19.98 o                         
  -6 -10   4          5.83          5.39         2.57 o                         
  -5 -10   4         69.56         68.39         7.34 o                         
  -4 -10   4          1.03          6.01         3.37 o                         
  -3 -10   4        352.30        305.21        14.52 o                         
  -2 -10   4       1030.75       1006.22        26.14 o                         
  -1 -10   4          6.27          5.79         4.37 o                         
   0 -10   4        627.55        557.13        21.23 o                         
   1 -10   4        507.42        514.52        17.85 o                         
   2 -10   4        218.37        256.01        12.57 o                         
   3 -10   4        494.20        421.46        16.69 o                         
   4 -10   4         46.98        117.25        10.91 o                         
   5 -10   4         66.60        121.84        13.21 o                         
   6 -10   4        171.34        153.98        10.02 o                         
   7 -10   4        201.35        242.74        13.59 o                         
   8 -10   4          2.99         26.39        14.26 o                         
   9 -10   4        194.23        199.96        13.13 o                         
  10 -10   4         19.54         29.95         9.93 o                         
  11 -10   4         44.94         40.40         7.94 o                         
  12 -10   4         83.18         93.87         9.84 o                         
  13 -10   4         68.41         61.50        18.76 o                         
  -8  -9   4          3.13          3.00         2.48 o                         
  -7  -9   4         25.90         21.43         4.86 o                         
  -6  -9   4         23.55         29.04         6.18 o                         
  -5  -9   4          3.71         -4.39         4.52 o                         
  -4  -9   4          1.91          6.02         4.55 o                         
  -3  -9   4        127.50        102.69         8.14 o                         
  -2  -9   4        754.52        799.56        28.96 o                         
  -1  -9   4        313.42        285.45        13.32 o                         
   0  -9   4        414.00        387.91        18.82 o                         
   1  -9   4          4.82         11.10         3.69 o                         
   2  -9   4        102.29         78.48        25.84 o                         
   3  -9   4        644.13        637.46        72.50 o                         
   4  -9   4          2.78         48.26        13.08 o                         
   5  -9   4        141.56        142.82        13.33 o                         
   6  -9   4        160.29        136.08         9.32 o                         
   7  -9   4        317.79        266.69        13.93 o                         
   8  -9   4         14.50         23.81        14.75 o                         
   9  -9   4          7.71         15.11         4.87 o                         
  10  -9   4         11.88          1.61         3.67 o                         
  11  -9   4        108.47        109.44        12.28 o                         
  12  -9   4         69.83         72.52         9.06 o                         
  13  -9   4        195.44        200.05        12.09 o                         
  -9  -8   4         78.43         82.67         6.70 o                         
  -8  -8   4        154.31        166.58        15.71 o                         
  -7  -8   4        287.78        310.11        23.87 o                         
  -6  -8   4        462.41        471.38        22.62 o                         
  -5  -8   4         80.25         90.87        10.48 o                         
  -4  -8   4        541.96        632.27        49.62 o                         
  -3  -8   4        254.15        220.35        17.38 o                         
  -2  -8   4        700.39        792.99        31.95 o                         
  -1  -8   4        406.75        442.72        61.13 o                         
   0  -8   4         26.44         74.37        29.29 o                         
   1  -8   4        430.33        578.83        65.26 o                         
   2  -8   4        430.57        459.09        56.91 o                         
   3  -8   4        206.39        266.20        45.07 o                         
   4  -8   4        286.39        397.10        54.93 o                         
   5  -8   4          6.86        303.28        51.24 o                         
   6  -8   4        141.94        187.22        11.05 o                         
   7  -8   4         12.21         24.37         6.19 o                         
   8  -8   4        710.66        913.90        37.05 o                         
   9  -8   4         86.41        123.24        11.01 o                         
  10  -8   4         56.64        101.98        13.50 o                         
  11  -8   4        101.72        143.78        14.26 o                         
  12  -8   4         30.15         51.15         8.61 o                         
  13  -8   4         24.33         53.42         7.21 o                         
 -10  -7   4         82.66         74.10         5.87 o                         
  -9  -7   4         23.69         24.05         6.47 o                         
  -8  -7   4         10.55         12.25         6.23 o                         
  -7  -7   4         67.80         57.53        10.93 o                         
  -6  -7   4        422.16        373.92        20.28 o                         
  -5  -7   4       1593.56       1397.73        31.18 o                         
  -4  -7   4         26.89         32.50         7.65 o                         
  -3  -7   4         35.42         22.07        12.78 o                         
  -2  -7   4         22.12         29.77        10.32 o                         
  -1  -7   4        163.76        151.74        33.24 o                         
   0  -7   4        617.24        493.54        39.20 o                         
   1  -7   4        435.39        397.03        49.74 o                         
   2  -7   4        215.56        193.63        34.98 o                         
   3  -7   4         10.01         -1.53         8.04 o                         
   4  -7   4        210.83        152.22        33.84 o                         
   5  -7   4       1804.20       1779.33       113.99 o                         
   6  -7   4        299.98        291.28        50.33 o                         
   7  -7   4          7.37         72.32        10.55 o                         
   8  -7   4        143.12        192.06        27.09 o                         
   9  -7   4        370.21        326.64        16.83 o                         
  10  -7   4         81.53        126.57        14.58 o                         
  11  -7   4          1.03          1.09         4.77 o                         
  12  -7   4        103.73        104.16        11.83 o                         
  13  -7   4         33.51         42.46         5.02 o                         
 -11  -6   4          6.38          5.87         2.80 o                         
 -10  -6   4         17.87         17.51         7.41 o                         
  -9  -6   4        193.59        197.49        11.51 o                         
  -8  -6   4          1.23          5.13         3.54 o                         
  -7  -6   4        343.70        362.14        14.68 o                         
  -6  -6   4        618.61        652.47        20.84 o                         
  -5  -6   4        534.60        520.16        22.88 o                         
  -4  -6   4          6.05          5.28         7.54 o                         
  -3  -6   4        864.47        814.17        52.59 o                         
  -2  -6   4          3.13         28.12        14.77 o                         
  -1  -6   4         89.79        115.85        18.41 o                         
   0  -6   4        173.40        225.83        35.33 o                         
   1  -6   4         57.23         74.94        20.39 o                         
   2  -6   4         60.90         95.00        22.92 o                         
   3  -6   4         70.57         60.37        18.10 o                         
   4  -6   4       1449.24       1408.05        90.74 o                         
   5  -6   4        229.18        252.37        41.69 o                         
   6  -6   4         76.98         96.02        21.09 o                         
   7  -6   4          0.86          7.24        13.53 o                         
   8  -6   4         41.72         61.87         7.46 o                         
   9  -6   4       1077.45       1022.82        29.81 o                         
  10  -6   4          2.59          8.10         6.17 o                         
  11  -6   4        488.94        564.71        27.76 o                         
  12  -6   4         10.55          8.70         3.24 o                         
  13  -6   4         16.74         15.25         3.82 o                         
 -11  -5   4         38.82         41.01         5.78 o                         
 -10  -5   4         65.03         59.03         8.79 o                         
  -9  -5   4          2.41         -0.95         2.82 o                         
  -8  -5   4         18.63         25.94         4.60 o                         
  -7  -5   4        121.85        127.42         9.11 o                         
  -6  -5   4       1477.72       1351.49        40.77 o                         
  -5  -5   4        742.36        659.29        52.12 o                         
  -4  -5   4        288.43        219.30        22.86 o                         
  -3  -5   4       2346.28       2583.64       110.91 o                         
  -2  -5   4        830.12        930.39        51.36 o                         
  -1  -5   4       1302.93       1675.13       271.13 o                         
   0  -5   4        792.44        788.07        57.68 o                         
   1  -5   4        278.94        324.27        36.65 o                         
   2  -5   4        413.09        444.96        44.72 o                         
   3  -5   4       1699.89       2181.71       102.46 o                         
   4  -5   4       1553.81       1886.38        68.83 o                         
   5  -5   4       4337.74       5133.24       172.27 o                         
   6  -5   4         24.31         18.60        15.20 o                         
   7  -5   4         38.78        125.37        37.42 o                         
   8  -5   4         24.96        228.67        46.48 o                         
   9  -5   4        218.59        261.42        18.24 o                         
  10  -5   4         29.37         21.37         6.12 o                         
  11  -5   4          0.14          8.29         5.19 o                         
  12  -5   4          0.48          1.13         2.73 o                         
  13  -5   4          4.04          3.09         1.76 o                         
 -12  -4   4         10.83          7.43         3.13 o                         
 -11  -4   4         54.20         43.84         6.58 o                         
 -10  -4   4         24.37          9.78         4.29 o                         
  -9  -4   4          1.12          3.18         4.44 o                         
  -8  -4   4        154.85        156.84        10.20 o                         
  -7  -4   4         10.19          9.54         3.80 o                         
  -6  -4   4         85.17         72.81        21.06 o                         
  -5  -4   4        120.16         94.70        21.89 o                         
  -4  -4   4        125.10        229.39        44.32 o                         
  -3  -4   4       1936.64       2021.47        67.34 o                         
  -2  -4   4         60.22        337.91       202.95 o                         
  -1  -4   4       3636.59       3426.54       111.97 o                         
   0  -4   4         33.03         38.72        13.81 o                         
   1  -4   4        158.87         92.15        40.28 o                         
   2  -4   4        651.07        697.73        51.91 o                         
   3  -4   4        255.29        270.52        32.86 o                         
   4  -4   4       4632.37       5067.61       149.22 o                         
   5  -4   4       4394.98       4625.06       158.69 o                         
   6  -4   4          5.50         49.77        24.35 o                         
   7  -4   4          3.66          4.73         5.87 o                         
   8  -4   4         27.83         36.14         4.29 o                         
   9  -4   4         34.10         28.35         8.74 o                         
  10  -4   4        573.35        578.45        72.10 o                         
  11  -4   4         22.74         26.77         6.35 o                         
  12  -4   4        169.62        160.35        10.63 o                         
  13  -4   4        110.13         84.97         5.58 o                         
 -12  -3   4         30.25         31.38         6.28 o                         
 -11  -3   4         97.86        107.82        14.04 o                         
 -10  -3   4          3.61          4.59         2.77 o                         
  -9  -3   4       1051.42       1089.45        26.16 o                         
  -8  -3   4        390.43        372.14        15.73 o                         
  -7  -3   4        979.78        932.65        31.92 o                         
  -6  -3   4       1344.19       1288.45        71.92 o                         
  -5  -3   4        231.85        274.55        32.24 o                         
  -4  -3   4       2410.91       2827.48        74.13 o                         
  -3  -3   4         33.05        131.77        59.13 o                         
  -2  -3   4        257.23        474.87        73.85 o                         
  -1  -3   4          6.71         19.41        10.19 o                         
   0  -3   4        239.96        295.63        31.78 o                         
   1  -3   4       2189.60       2159.03        78.05 o                         
   2  -3   4       3699.52       3894.72        99.09 o                         
   3  -3   4        306.05        403.28        41.46 o                         
   4  -3   4         56.17        159.55        32.00 o                         
   5  -3   4        161.08        218.54        37.59 o                         
   6  -3   4        434.13        422.18        32.22 o                         
   7  -3   4         19.02         16.60         8.41 o                         
   8  -3   4         32.56         29.25         5.43 o                         
   9  -3   4          2.56         -2.75         4.96 o                         
  10  -3   4         24.05         20.69         5.40 o                         
  11  -3   4        205.28        238.01        13.36 o                         
  12  -3   4        234.95        235.24        24.29 o                         
  13  -3   4         94.49         84.97        15.46 o                         
 -13  -2   4          0.18         -2.17         2.88 o                         
 -12  -2   4          7.73          5.31         5.93 o                         
 -11  -2   4        211.50        187.90        26.23 o                         
 -10  -2   4         47.44         37.75         7.36 o                         
  -9  -2   4        171.12        167.12        13.14 o                         
  -8  -2   4       2430.33       2334.64        47.11 o                         
  -7  -2   4          0.46         10.97        10.91 o                         
  -6  -2   4         83.83         83.31        27.86 o                         
  -5  -2   4         65.50         64.62        14.80 o                         
  -4  -2   4          0.98         33.04        12.37 o                         
  -3  -2   4        106.62        125.68         7.21 o                         
  -2  -2   4       1371.06       1266.62        39.19 o                         
  -1  -2   4       1099.60        975.62        44.02 o                         
   0  -2   4       1554.42       1434.47        52.40 o                         
   1  -2   4        252.61        287.85        21.89 o                         
   2  -2   4       1630.41       1409.62        59.40 o                         
   3  -2   4       2915.35       2807.52       100.17 o                         
   4  -2   4       3700.10       3793.82       132.60 o                         
   5  -2   4        591.16        647.32        36.67 o                         
   6  -2   4        274.48        301.31        26.87 o                         
   7  -2   4        181.91        126.17        18.37 o                         
   8  -2   4        887.13        945.71        32.69 o                         
   9  -2   4        108.72         97.67         9.15 o                         
  10  -2   4          5.93         18.01         5.18 o                         
  11  -2   4         37.05         28.84         8.91 o                         
  12  -2   4         10.55          9.92         3.46 o                         
  13  -2   4         20.98         17.57         3.43 o                         
 -13  -1   4         36.59         42.14         9.10 o                         
 -12  -1   4         40.82         45.37         6.26 o                         
 -11  -1   4        306.52        275.20        16.22 o                         
 -10  -1   4         13.79         22.91        11.47 o                         
  -9  -1   4         80.06         67.05         8.92 o                         
  -8  -1   4        214.64        237.28        31.47 o                         
  -7  -1   4          0.90         -7.17         8.57 o                         
  -6  -1   4         79.87         54.93        15.20 o                         
  -5  -1   4        193.49        158.33        20.71 o                         
  -4  -1   4       1359.26       1372.33        53.28 o                         
  -3  -1   4        616.38        628.58        17.44 o                         
  -2  -1   4        342.50        646.49        80.51 o                         
  -1  -1   4        327.91        748.67        21.33 o                         
   0  -1   4       2095.70       1954.75        37.60 o                         
   1  -1   4          0.46         40.16         9.38 o                         
   2  -1   4       1410.96       1432.14        41.28 o                         
   3  -1   4       1213.77       1133.14        41.31 o                         
   4  -1   4        352.45        423.18        27.75 o                         
   5  -1   4          1.71          8.45         6.43 o                         
   6  -1   4          5.39          9.48         5.68 o                         
   7  -1   4         35.79          9.88        21.04 o                         
   8  -1   4       1062.81       1010.87        43.98 o                         
   9  -1   4         15.15          7.90         8.33 o                         
  10  -1   4        246.95        259.95        17.44 o                         
  11  -1   4          4.07          7.30         8.75 o                         
  12  -1   4         58.86         61.39        10.53 o                         
  13  -1   4          1.65         -2.63         4.84 o                         
 -14   0   4          0.08          3.42         2.55 o                         
 -13   0   4          3.35         -3.22         4.64 o                         
 -12   0   4        171.92        298.66        15.94 o                         
 -11   0   4       1461.84       2130.57        45.22 o                         
 -10   0   4        253.62        307.21        18.37 o                         
  -9   0   4        117.08        155.87        13.59 o                         
  -8   0   4        225.49        225.46        33.63 o                         
  -7   0   4        563.92        507.26        45.06 o                         
  -6   0   4        195.93        331.11        33.05 o                         
  -5   0   4       6272.91       6992.85       136.51 o                         
  -4   0   4       8663.03      10056.45       132.31 o                         
  -2   0   4       8016.73       8776.38       100.78 o                         
  -1   0   4        772.46        922.51        24.84 o                         
   0   0   4        576.24        756.16        26.55 o                         
   2   0   4      20153.80      22061.81       237.40 o                         
   5   0   4         98.23        126.79        17.50 o                         
   6   0   4         13.03          9.42        10.07 o                         
   7   0   4        178.42        187.30        48.38 o                         
   8   0   4        149.90        171.77        46.99 o                         
   9   0   4        132.02        165.76        15.34 o                         
  10   0   4       1250.82       1922.84       100.98 o                         
  11   0   4        400.98        540.56        34.41 o                         
  12   0   4         15.15         15.36         4.05 o                         
  13   0   4        105.61         98.65         6.97 o                         
 -14   1   4         30.76         20.96         3.19 o                         
 -13   1   4         82.73         90.47         8.29 o                         
 -12   1   4         38.11         29.80         6.27 o                         
 -11   1   4        217.33        204.35        17.11 o                         
 -10   1   4        231.32        227.63        16.12 o                         
  -9   1   4        416.00        415.16        30.33 o                         
  -8   1   4          7.97         19.35        14.67 o                         
  -7   1   4        100.54         69.85        15.89 o                         
  -6   1   4        269.57        223.16        26.30 o                         
  -5   1   4        523.20        553.29        66.07 o                         
  -4   1   4        329.88        433.54        33.51 o                         
  -3   1   4       1417.08       1395.32        28.41 o                         
  -2   1   4        392.10        359.15        16.22 o                         
  -1   1   4        920.99       1070.77        19.65 o                         
   0   1   4       4369.98       3995.47        47.87 o                         
   1   1   4       4489.98       4178.55        67.18 o                         
   2   1   4       1025.87        992.38        36.80 o                         
   3   1   4        553.98        760.98        41.86 o                         
   4   1   4        183.14        160.42        18.86 o                         
   5   1   4        144.38        115.19        16.34 o                         
   6   1   4          2.75         14.33        20.69 o                         
   7   1   4       1569.24       1459.00        51.51 o                         
   8   1   4          7.13          5.84         5.06 o                         
   9   1   4        758.45        803.10        30.36 o                         
  10   1   4        124.77        139.88        13.03 o                         
  11   1   4          4.94          4.97         3.39 o                         
  12   1   4        136.22        155.24        11.06 o                         
 -14   2   4         52.67         53.30         6.18 o                         
 -13   2   4         25.83         34.08         5.49 o                         
 -12   2   4        618.76        671.99        25.79 o                         
 -11   2   4        476.78        494.48        22.67 o                         
 -10   2   4         52.88         55.09         8.71 o                         
  -9   2   4       3328.54       3217.48        43.40 o                         
  -8   2   4        415.42        284.80        44.96 o                         
  -7   2   4        482.53        446.70        40.30 o                         
  -6   2   4        904.22        963.21        52.50 o                         
  -5   2   4        167.73        319.57        73.76 o                         
  -4   2   4        885.00       1081.89        42.21 o                         
  -3   2   4         32.38        163.58        22.01 o                         
  -2   2   4        143.58        161.74        10.54 o                         
  -1   2   4        579.18        694.03        20.54 o                         
   0   2   4        368.92        408.80        18.89 o                         
   1   2   4         16.84        142.87        16.19 o                         
   2   2   4          4.66         17.63         7.29 o                         
   3   2   4        552.08        543.46        31.18 o                         
   4   2   4          3.23          3.79         3.63 o                         
   5   2   4        110.46         92.39        14.44 o                         
   6   2   4         21.30         17.54        17.32 o                         
   7   2   4        171.04        208.14        19.21 o                         
   8   2   4         14.59          7.93         3.98 o                         
   9   2   4         58.96         61.06         9.34 o                         
  10   2   4        263.72        303.99        17.83 o                         
  11   2   4          3.91          9.93         4.61 o                         
  12   2   4         11.65          9.54         2.64 o                         
 -14   3   4         63.27         66.69         5.86 o                         
 -13   3   4          3.51          9.66         3.90 o                         
 -12   3   4         44.90         65.05         8.46 o                         
 -11   3   4        452.67        442.63        28.36 o                         
 -10   3   4          6.81         15.53         4.46 o                         
  -9   3   4         21.17         20.01         5.38 o                         
  -8   3   4        410.87        352.10        47.69 o                         
  -7   3   4         10.17         64.78        21.96 o                         
  -6   3   4        411.04        777.70        58.49 o                         
  -5   3   4        264.54        516.56        63.45 o                         
  -4   3   4        855.90       1052.93       116.86 o                         
  -1   3   4       3594.64       3429.38        44.25 o                         
   0   3   4        407.78        596.50        23.76 o                         
   1   3   4       2968.70       2984.22        67.83 o                         
   2   3   4       2590.21       2853.88       128.08 o                         
   3   3   4       2368.07       2829.08        76.33 o                         
   4   3   4       1746.08       1759.02        63.74 o                         
   5   3   4        190.39        169.10        42.74 o                         
   6   3   4        650.90        575.17        23.50 o                         
   7   3   4        448.32        434.69        17.24 o                         
   8   3   4          0.85         27.97         9.22 o                         
   9   3   4         10.93         12.81         4.13 o                         
  10   3   4          3.02         -1.80         3.83 o                         
  11   3   4          3.87          6.12         2.95 o                         
 -14   4   4         59.48         62.62         5.60 o                         
 -13   4   4          3.65          7.70         3.56 o                         
 -12   4   4         66.54         56.89         7.62 o                         
 -11   4   4        277.91        272.03        16.48 o                         
 -10   4   4         15.46          6.22         3.32 o                         
  -9   4   4        213.90        191.17        10.61 o                         
  -8   4   4          3.35          4.73        13.79 o                         
  -7   4   4        444.66        462.12        49.51 o                         
  -6   4   4        277.23        608.07        55.17 o                         
  -5   4   4       1394.80       1516.41       151.68 o                         
  -4   4   4        569.08        525.61        23.92 o                         
  -3   4   4       1626.50       1522.21        39.78 o                         
  -2   4   4        205.16        210.44        13.51 o                         
  -1   4   4        371.06        370.55        18.83 o                         
   0   4   4         13.37        382.71        29.12 o                         
   1   4   4       3545.92       3773.55       161.22 o                         
   2   4   4       2981.51       3237.50       122.49 o                         
   3   4   4       2529.21       2444.35        76.29 o                         
   4   4   4        181.84        178.16        22.19 o                         
   5   4   4         44.84         34.34        23.15 o                         
   6   4   4        139.86        110.95         7.45 o                         
   7   4   4        227.72        223.31        13.53 o                         
   8   4   4        301.16        298.32        14.49 o                         
   9   4   4          6.78          0.34         5.87 o                         
  10   4   4         18.89          9.15         3.32 o                         
  11   4   4        170.83        137.60        11.49 o                         
 -15   5   4          8.97         11.08         4.27 o                         
 -14   5   4          0.61         -2.48         5.37 o                         
 -13   5   4         41.04         42.44         7.08 o                         
 -12   5   4         21.02         19.21         4.99 o                         
 -11   5   4         25.41         16.62         4.15 o                         
 -10   5   4        409.00        375.60        15.65 o                         
  -9   5   4       1676.61       1660.31        31.62 o                         
  -8   5   4       1208.55       1141.94        89.90 o                         
  -7   5   4         54.88         89.11        25.08 o                         
  -6   5   4       1868.72       2496.69       111.87 o                         
  -5   5   4        762.30       1028.08        66.52 o                         
  -4   5   4       1847.30       2011.71       141.38 o                         
  -3   5   4       1378.07       1386.34        45.00 o                         
  -2   5   4        545.43        617.21        38.65 o                         
  -1   5   4        362.84        338.70        24.79 o                         
   0   5   4       3037.64       3326.45        67.02 o                         
   1   5   4       1513.85       1832.53        81.08 o                         
   2   5   4       2123.32       2322.73        76.89 o                         
   3   5   4          3.02         -3.48         5.66 o                         
   4   5   4         25.18          1.28        18.45 o                         
   5   5   4         16.07         -0.64         3.91 o                         
   6   5   4        224.80        242.00        11.12 o                         
   7   5   4          1.83         -0.05         4.65 o                         
   8   5   4         20.00          4.91         3.06 o                         
   9   5   4        102.50        100.71         8.94 o                         
  10   5   4          4.99          6.22         4.60 o                         
 -15   6   4         15.68         17.71         4.71 o                         
 -14   6   4         21.70         27.22         4.39 o                         
 -13   6   4         90.46         83.14         8.73 o                         
 -12   6   4          5.77          3.57        13.92 o                         
 -11   6   4        211.12        217.06        12.33 o                         
 -10   6   4        364.28        431.67        17.83 o                         
  -9   6   4        403.76        353.47        19.48 o                         
  -8   6   4         89.30        111.31        28.29 o                         
  -7   6   4        279.85        251.09        40.71 o                         
  -6   6   4        163.98        175.05        31.51 o                         
  -5   6   4         67.45        226.25        33.79 o                         
  -4   6   4         29.88         21.69         6.83 o                         
  -3   6   4       1168.50       1270.74        48.82 o                         
  -2   6   4         69.10         64.18        13.37 o                         
  -1   6   4        149.06        170.88        20.42 o                         
   0   6   4        212.09        187.56        22.92 o                         
   1   6   4        775.69        829.13        75.26 o                         
   2   6   4        105.83        126.64        36.07 o                         
   3   6   4        279.30        259.26        51.36 o                         
   4   6   4        253.16        262.14        12.95 o                         
   5   6   4       1164.47       1193.55        27.85 o                         
   6   6   4         54.50         49.01         7.89 o                         
   7   6   4        664.45        760.22        37.33 o                         
   8   6   4         24.95         19.27         5.77 o                         
   9   6   4        184.81        184.48        11.60 o                         
  10   6   4        314.64        257.84        31.22 o                         
 -14   7   4        156.31        152.49        15.26 o                         
 -13   7   4        344.72        333.16        32.13 o                         
 -12   7   4        173.55        152.90        21.27 o                         
 -11   7   4        854.68        802.32        23.42 o                         
 -10   7   4        198.67        165.35        11.23 o                         
  -9   7   4       1626.07       1418.06        26.10 o                         
  -8   7   4        864.60        716.12        21.82 o                         
  -7   7   4          4.77         27.89        19.24 o                         
  -6   7   4         44.20        253.20        40.89 o                         
  -5   7   4        254.10        236.48        37.48 o                         
  -4   7   4          1.50         -1.90        10.93 o                         
  -3   7   4         36.49         37.74        10.40 o                         
  -2   7   4        427.05        379.81        56.23 o                         
  -1   7   4         91.57         97.33        32.42 o                         
   0   7   4         11.36         12.31         9.87 o                         
   1   7   4        384.27        347.34        53.88 o                         
   2   7   4         15.16         10.15        11.01 o                         
   3   7   4        389.35        382.76        12.92 o                         
   4   7   4        112.41        108.59         8.75 o                         
   5   7   4         74.29         65.22        11.94 o                         
   6   7   4        143.95        131.31        14.72 o                         
   7   7   4         27.38         11.02         6.82 o                         
   8   7   4         11.61         21.12         5.90 o                         
   9   7   4          5.59          2.83         2.24 o                         
 -14   8   4          0.09         15.08         4.04 o                         
 -13   8   4          2.53         12.18         4.10 o                         
 -12   8   4          1.50         33.83        11.10 o                         
 -11   8   4        237.40        287.90        17.85 o                         
 -10   8   4         28.76         37.52         5.36 o                         
  -9   8   4         59.63        216.97        12.55 o                         
  -8   8   4         85.58        123.79         9.81 o                         
  -7   8   4        284.79        410.31        25.06 o                         
  -6   8   4        175.78        373.40        52.54 o                         
  -5   8   4        107.34        273.71        44.60 o                         
  -4   8   4       1271.80       1384.69        91.97 o                         
  -3   8   4          1.38         74.02        20.09 o                         
  -2   8   4         13.09        136.61        97.98 o                         
  -1   8   4       1153.98       1112.98        59.91 o                         
   0   8   4       1538.89       1572.40       110.17 o                         
   1   8   4         94.04        108.35        12.54 o                         
   2   8   4         38.61         33.26         5.60 o                         
   3   8   4       1133.79       1215.43        24.96 o                         
   4   8   4        236.94        227.58        14.31 o                         
   5   8   4         97.18        117.88        11.93 o                         
   6   8   4         21.97         22.94         5.38 o                         
   7   8   4        106.03        100.49         7.51 o                         
   8   8   4        190.16        195.60        10.66 o                         
 -14   9   4          2.83          6.94         2.91 o                         
 -13   9   4         45.84         44.17         4.76 o                         
 -12   9   4          4.25          3.63         3.37 o                         
 -11   9   4         16.62          9.96         3.60 o                         
 -10   9   4         25.12         21.66         4.14 o                         
  -9   9   4        312.32        266.61        15.37 o                         
  -8   9   4        143.96        140.28        10.90 o                         
  -7   9   4         37.66         42.96         5.20 o                         
  -6   9   4        234.94        221.67         9.81 o                         
  -5   9   4        722.85        650.41        17.85 o                         
  -4   9   4        149.35        189.81        37.57 o                         
  -3   9   4         21.81         24.81        17.60 o                         
  -2   9   4         52.77         42.56         4.80 o                         
  -1   9   4         10.65         14.89         3.50 o                         
   0   9   4        631.60        569.32        14.10 o                         
   1   9   4         15.89         20.57         6.42 o                         
   2   9   4        266.38        234.70        11.09 o                         
   3   9   4         25.65         18.78         3.77 o                         
   4   9   4         26.43         15.70         4.38 o                         
   5   9   4         12.31          1.55         3.06 o                         
   6   9   4          8.99          8.45         3.19 o                         
   7   9   4         63.48         50.58         5.22 o                         
 -14  10   4         20.84         23.50         4.94 o                         
 -13  10   4        309.54        310.90        10.89 o                         
 -12  10   4         33.16         34.44         4.04 o                         
 -11  10   4        175.87        170.59         9.61 o                         
 -10  10   4         16.46         15.86         4.60 o                         
  -9  10   4        273.25        260.12        12.87 o                         
  -8  10   4       1447.22       1318.94        28.17 o                         
  -7  10   4        107.01        109.48         8.49 o                         
  -6  10   4        431.17        400.52        11.91 o                         
  -5  10   4        902.46        890.76        17.19 o                         
  -4  10   4          2.39         23.38         4.69 o                         
  -3  10   4        810.80        758.05        14.81 o                         
  -2  10   4        184.38        182.25         8.29 o                         
  -1  10   4         20.78         18.80         4.18 o                         
   0  10   4          4.51          0.91         2.99 o                         
   1  10   4        142.37        152.89        11.55 o                         
   2  10   4          4.95         11.98         5.00 o                         
   3  10   4        426.56        420.50        17.03 o                         
   4  10   4         28.51         31.09         4.79 o                         
   5  10   4         74.23         70.91         5.88 o                         
   6  10   4          3.00          6.32         3.34 o                         
   7  10   4          3.52          7.56         2.75 o                         
 -14  11   4         58.77         53.59         6.04 o                         
 -13  11   4          0.26         -2.42         2.56 o                         
 -12  11   4          0.25          9.20         2.94 o                         
 -11  11   4         18.68         23.52         4.38 o                         
 -10  11   4         52.00         67.71         7.00 o                         
  -9  11   4        692.21        741.03        29.24 o                         
  -8  11   4        134.14        148.32        10.55 o                         
  -7  11   4         75.61         88.85         6.93 o                         
  -6  11   4        144.26        148.70         8.21 o                         
  -5  11   4        160.02        208.07        11.97 o                         
  -4  11   4       1465.28       2018.10        54.17 o                         
  -3  11   4        586.80        566.54        15.07 o                         
  -2  11   4         94.42        123.94         8.22 o                         
  -1  11   4         62.60         88.35         7.48 o                         
   0  11   4        175.78        211.97         9.85 o                         
   1  11   4         16.86         77.33         7.98 o                         
   2  11   4        204.99        236.03        11.39 o                         
   3  11   4          9.55          9.78         3.47 o                         
   4  11   4        109.97        131.05         9.64 o                         
   5  11   4          1.74         -3.79         3.79 o                         
   6  11   4         99.32        106.63         7.34 o                         
 -13  12   4         57.10         47.00        17.04 o                         
 -12  12   4        268.92        288.92         9.62 o                         
 -11  12   4        165.45        174.03         8.78 o                         
 -10  12   4          3.60          6.20         3.57 o                         
  -9  12   4         72.64         57.46         6.36 o                         
  -8  12   4        337.24        304.57        13.35 o                         
  -7  12   4        600.33        536.25        15.68 o                         
  -6  12   4         53.19         65.76         7.22 o                         
  -5  12   4         49.59         58.91         6.51 o                         
  -4  12   4         85.85         76.31         6.35 o                         
  -3  12   4         40.64         44.12         5.73 o                         
  -2  12   4        267.77        282.26        12.37 o                         
  -1  12   4          5.13         -0.85         4.09 o                         
   0  12   4         22.31         44.89         6.00 o                         
   1  12   4         55.84         53.35         6.03 o                         
   2  12   4         21.06         23.93         4.19 o                         
   3  12   4         12.25          6.82         4.42 o                         
   4  12   4         25.66         28.41         4.99 o                         
 -12  13   4         26.36         26.31         3.01 o                         
 -11  13   4         59.53         54.63         4.89 o                         
 -10  13   4         84.54         74.61         6.17 o                         
  -9  13   4         72.03         78.46         6.59 o                         
  -8  13   4         59.75         72.62         6.53 o                         
  -7  13   4        480.40        454.69        19.11 o                         
  -6  13   4          9.94         13.59         7.98 o                         
  -5  13   4        116.51        103.10         7.06 o                         
  -4  13   4         97.03        107.63         8.60 o                         
  -3  13   4        376.41        393.38        14.79 o                         
  -2  13   4        288.35        290.17        12.50 o                         
  -1  13   4          6.71          5.73         9.08 o                         
   0  13   4        293.82        292.68        13.84 o                         
   1  13   4          6.90          6.46         3.49 o                         
   2  13   4         14.99         10.55         3.26 o                         
   3  13   4         52.21         58.38         7.46 o                         
 -11  14   4         47.44         44.46         4.59 o                         
 -10  14   4         41.42         44.01         7.45 o                         
  -9  14   4         62.85         57.59         6.52 o                         
  -8  14   4         81.48         87.48         7.81 o                         
  -7  14   4          3.18          0.44         4.35 o                         
  -6  14   4        282.41        258.55        10.84 o                         
  -5  14   4          0.26          2.02         4.61 o                         
  -4  14   4          0.36         10.32         4.48 o                         
  -3  14   4        108.13        119.98         8.30 o                         
  -2  14   4         12.22         21.54         4.77 o                         
  -1  14   4          9.93          8.95         2.84 o                         
   0  14   4         71.31         64.12         6.12 o                         
   1  14   4         23.16         15.95         2.69 o                         
 -10  15   4          8.28          4.95         2.34 o                         
  -9  15   4         27.36         25.08         3.84 o                         
  -8  15   4         59.25         54.47         5.35 o                         
  -7  15   4        340.63        314.04        22.28 o                         
  -6  15   4        402.08        385.59        24.08 o                         
  -5  15   4         19.26          8.85         3.72 o                         
  -4  15   4        160.58        146.88         9.48 o                         
  -3  15   4         17.16         18.23         7.07 o                         
  -2  15   4          0.66          4.78         4.79 o                         
  -1  15   4         22.12         12.50         5.63 o                         
  -8  16   4         63.22        163.24        11.44 o                         
  -7  16   4         17.18         21.64         5.06 o                         
  -6  16   4         28.78         27.02         5.42 o                         
  -5  16   4         11.93         14.35         4.66 o                         
  -4  16   4         14.57          7.21         4.19 o                         
  -3  16   4        520.03        543.44        19.00 o                         
   3 -16   5        122.02        120.17         8.72 o                         
   4 -16   5         40.01         52.01         7.73 o                         
   5 -16   5          8.44          8.41         2.26 o                         
   6 -16   5          1.53         -3.40         3.40 o                         
   0 -15   5        241.25        232.99        10.96 o                         
   1 -15   5          2.46          5.94         2.80 o                         
   2 -15   5         59.42         54.23         7.39 o                         
   3 -15   5          0.84          0.60         2.74 o                         
   4 -15   5         44.29         41.39         5.17 o                         
   5 -15   5          1.75         -2.25         3.59 o                         
   6 -15   5         73.67         80.04         7.07 o                         
   7 -15   5          6.12          9.26         3.58 o                         
   8 -15   5         27.61         43.00         5.30 o                         
  -2 -14   5          1.99          2.90         2.61 o                         
  -1 -14   5         83.20         94.76         8.59 o                         
   0 -14   5          9.28         10.47         3.93 o                         
   1 -14   5         38.07         38.55         4.31 o                         
   2 -14   5          7.55          2.05         3.14 o                         
   3 -14   5        224.72        228.30        12.32 o                         
   4 -14   5          1.07          6.20         6.63 o                         
   5 -14   5          0.96         -3.91         3.91 o                         
   6 -14   5        148.49        136.36        11.04 o                         
   7 -14   5          5.52          5.24         2.89 o                         
   8 -14   5         29.45         32.25         5.13 o                         
   9 -14   5         15.69          8.66         2.28 o                         
  10 -14   5         16.22         13.60         3.71 o                         
  -4 -13   5         96.92         89.77         7.35 o                         
  -3 -13   5         23.62         23.53         4.01 o                         
  -2 -13   5          0.39          4.67         6.00 o                         
  -1 -13   5        253.43        292.90        43.32 o                         
   0 -13   5         32.06         37.58         6.18 o                         
   1 -13   5          4.81          3.58         4.06 o                         
   2 -13   5        428.87        391.18        14.99 o                         
   3 -13   5         73.13        121.05        12.34 o                         
   4 -13   5        910.19        979.42        37.79 o                         
   5 -13   5          0.98         20.04         7.71 o                         
   6 -13   5         78.83         79.98        15.21 o                         
   7 -13   5          6.35         10.18         4.94 o                         
   8 -13   5        554.69        583.75        16.46 o                         
   9 -13   5         68.86         69.80         5.69 o                         
  10 -13   5         13.83         18.61         5.57 o                         
  11 -13   5         61.34         65.67         7.42 o                         
  -5 -12   5         26.86         31.81         6.80 o                         
  -4 -12   5        209.73        197.10        14.91 o                         
  -3 -12   5        247.76        198.62        12.73 o                         
  -2 -12   5        148.66        109.89        11.91 o                         
  -1 -12   5        133.88        124.51        11.29 o                         
   0 -12   5        349.21        321.24        13.70 o                         
   1 -12   5        804.71        767.86        21.87 o                         
   2 -12   5         26.70          8.04         7.53 o                         
   3 -12   5         44.15         38.98         7.54 o                         
   4 -12   5         29.16         28.55         8.08 o                         
   5 -12   5         43.26         44.88        11.00 o                         
   6 -12   5        123.99        124.89        14.36 o                         
   7 -12   5          0.74         -1.84         6.80 o                         
   8 -12   5       1127.51        963.75        28.37 o                         
   9 -12   5        294.24        288.59        10.66 o                         
  10 -12   5         20.93         25.85         4.19 o                         
  11 -12   5          8.55         12.55         4.46 o                         
  12 -12   5         31.82         50.24         6.30 o                         
  -6 -11   5          4.34          4.93         2.08 o                         
  -5 -11   5         39.14         42.19         4.51 o                         
  -4 -11   5        352.70        362.48        13.77 o                         
  -3 -11   5        961.62        956.33        27.48 o                         
  -2 -11   5          2.80          4.73         3.36 o                         
  -1 -11   5        944.10        927.87        25.86 o                         
   0 -11   5        601.90        553.75        19.18 o                         
   1 -11   5        238.35        199.09        11.42 o                         
   2 -11   5         16.63         28.40         5.02 o                         
   3 -11   5        124.49        112.05        10.93 o                         
   4 -11   5        906.23        865.33        37.37 o                         
   5 -11   5         15.05         46.49        10.69 o                         
   6 -11   5        127.60        192.82        17.69 o                         
   7 -11   5        308.83        350.87        16.33 o                         
   8 -11   5        511.09        635.37        22.35 o                         
   9 -11   5          9.96         55.32        17.33 o                         
  10 -11   5         83.99        123.49        14.99 o                         
  11 -11   5         46.20         39.06         6.54 o                         
  12 -11   5        277.42        258.57         9.81 o                         
  -7 -10   5         16.57         16.90         6.15 o                         
  -6 -10   5         61.37         73.15         6.00 o                         
  -5 -10   5          5.86         12.00         3.55 o                         
  -4 -10   5        166.86        149.11         9.94 o                         
  -3 -10   5        218.15        255.27        13.33 o                         
  -2 -10   5         42.82         68.52         6.06 o                         
  -1 -10   5          1.15         24.83         4.23 o                         
   0 -10   5         73.24         59.66         5.38 o                         
   1 -10   5          6.27         22.01         3.85 o                         
   2 -10   5        330.14        345.51        14.42 o                         
   3 -10   5        139.93        160.61        10.04 o                         
   4 -10   5        180.48        185.65        21.38 o                         
   5 -10   5         60.72         64.05         6.93 o                         
   6 -10   5        325.94        296.93        14.40 o                         
   7 -10   5        240.00        214.96        13.16 o                         
   8 -10   5        701.34        624.40        22.43 o                         
   9 -10   5        216.92        248.99        14.22 o                         
  10 -10   5        206.06        209.08        12.55 o                         
  11 -10   5        152.05        158.63        12.89 o                         
  12 -10   5          1.07          6.39         3.64 o                         
  13 -10   5         44.10         12.80         2.86 o                         
  -8  -9   5        456.79        486.11        23.28 o                         
  -7  -9   5         55.92         68.95         7.92 o                         
  -6  -9   5        303.41        281.65        15.03 o                         
  -5  -9   5        108.13        108.52         9.79 o                         
  -4  -9   5        538.82        485.42        19.34 o                         
  -3  -9   5        136.47        130.47         9.69 o                         
  -2  -9   5         54.46         48.77         6.02 o                         
  -1  -9   5        154.42        159.69         8.67 o                         
   0  -9   5          5.43          2.13         2.69 o                         
   1  -9   5         18.25         14.31         2.70 o                         
   2  -9   5        165.64        155.77         9.35 o                         
   3  -9   5         87.26         76.25         6.71 o                         
   4  -9   5        740.90        673.57        29.02 o                         
   5  -9   5         35.90         30.96         4.84 o                         
   6  -9   5        138.95        125.13         9.21 o                         
   7  -9   5        306.19        277.41        15.02 o                         
   8  -9   5        112.91        109.77         9.91 o                         
   9  -9   5         97.88        112.92        10.28 o                         
  10  -9   5          1.04         -0.14         4.56 o                         
  11  -9   5         59.35         74.61         9.74 o                         
  12  -9   5         50.81         49.36         7.30 o                         
  13  -9   5          5.96          0.97         1.69 o                         
  -9  -8   5        148.67        140.74         8.01 o                         
  -8  -8   5        200.44        225.31        12.35 o                         
  -7  -8   5          1.56          0.37         4.87 o                         
  -6  -8   5        114.29        101.51        10.42 o                         
  -5  -8   5         61.27         92.31        10.51 o                         
  -4  -8   5       1681.59       1925.10        45.81 o                         
  -3  -8   5        316.58        463.53        17.29 o                         
  -2  -8   5         64.07         83.12         7.25 o                         
  -1  -8   5       2075.64       2296.70        44.58 o                         
   0  -8   5          1.03         18.49        13.76 o                         
   1  -8   5        145.60        109.91        30.12 o                         
   2  -8   5        190.67        190.14        38.50 o                         
   3  -8   5        558.71        425.41        55.91 o                         
   4  -8   5       2705.95       2830.35       148.14 o                         
   5  -8   5         12.44         11.25         4.96 o                         
   6  -8   5        967.42        918.39        23.65 o                         
   7  -8   5        189.60        182.26        11.70 o                         
   8  -8   5        509.53        508.00        39.18 o                         
   9  -8   5         10.04         16.85         5.33 o                         
  10  -8   5         10.51         16.68         6.00 o                         
  11  -8   5          2.66          6.33         5.23 o                         
  12  -8   5          0.29          6.33         4.79 o                         
  13  -8   5         31.43         23.63         6.03 o                         
 -10  -7   5        116.38         82.68        16.52 o                         
  -9  -7   5         33.03         19.73         5.59 o                         
  -8  -7   5        104.37         82.56        12.59 o                         
  -7  -7   5         67.39         36.88         9.32 o                         
  -6  -7   5        167.23        142.51        12.98 o                         
  -5  -7   5         72.16         70.55         7.53 o                         
  -4  -7   5        461.38        436.86        19.63 o                         
  -3  -7   5          6.14          2.00         4.04 o                         
  -2  -7   5          9.70         33.89        18.33 o                         
  -1  -7   5        143.41        144.57        32.61 o                         
   0  -7   5        201.60        268.70        44.33 o                         
   1  -7   5        102.84        126.71        28.29 o                         
   2  -7   5        539.35        519.91        56.97 o                         
   3  -7   5         10.96         33.49        15.84 o                         
   4  -7   5          1.84          9.63        15.50 o                         
   5  -7   5        530.33        545.11        66.22 o                         
   6  -7   5         23.00         18.42         3.52 o                         
   7  -7   5        559.90        500.83        19.21 o                         
   8  -7   5        260.35        220.25        13.30 o                         
   9  -7   5         14.14         13.65         5.59 o                         
  10  -7   5        107.84        124.23        13.56 o                         
  11  -7   5         39.88         37.62         7.72 o                         
  12  -7   5        214.91        180.07        13.91 o                         
  13  -7   5        385.05        372.45        33.35 o                         
 -11  -6   5          3.29         -0.78         2.69 o                         
 -10  -6   5          0.96          0.96         2.11 o                         
  -9  -6   5         26.26         24.03         4.84 o                         
  -8  -6   5        183.83        181.02        10.00 o                         
  -7  -6   5         35.64         23.44         4.33 o                         
  -6  -6   5       1016.95        939.43        23.59 o                         
  -5  -6   5        185.95        193.29        13.58 o                         
  -4  -6   5       2120.06       2091.73        98.59 o                         
  -3  -6   5       1060.91        955.87        84.61 o                         
  -2  -6   5         22.42          7.57         6.01 o                         
  -1  -6   5        727.98        626.21        43.76 o                         
   0  -6   5       1522.48       1588.48        94.05 o                         
   1  -6   5        680.97        574.27        54.93 o                         
   2  -6   5       4292.75       4149.18       148.39 o                         
   3  -6   5          1.96         -1.09        11.19 o                         
   4  -6   5        472.40        466.42        55.55 o                         
   5  -6   5         83.50         78.53        26.16 o                         
   6  -6   5          9.42          4.35        10.64 o                         
   7  -6   5         12.14          6.58         5.28 o                         
   8  -6   5        747.94        727.96        22.49 o                         
   9  -6   5        122.28        121.95        10.66 o                         
  10  -6   5         36.35         39.92         8.66 o                         
  11  -6   5        276.64        315.84        19.91 o                         
  12  -6   5          2.68          0.20         2.43 o                         
  13  -6   5        106.03         74.15         5.75 o                         
 -11  -5   5        128.74        136.42         9.81 o                         
 -10  -5   5        525.94        537.70        18.55 o                         
  -9  -5   5         90.68         91.24         7.24 o                         
  -8  -5   5         97.37         94.56         7.80 o                         
  -7  -5   5        457.62        475.15        17.03 o                         
  -6  -5   5        926.60        848.34        21.57 o                         
  -5  -5   5         33.35         36.08        19.69 o                         
  -4  -5   5       1962.42       1953.32        88.96 o                         
  -3  -5   5        253.79        226.56        38.73 o                         
  -2  -5   5         18.81          9.21         5.51 o                         
  -1  -5   5         29.37          7.71         7.71 o                         
   0  -5   5        881.49        948.33        65.26 o                         
   1  -5   5        100.57         89.09        21.13 o                         
   2  -5   5        119.41        135.94        25.96 o                         
   3  -5   5        109.74        155.82        34.77 o                         
   4  -5   5         27.21         29.85        16.35 o                         
   5  -5   5        330.71        333.73        45.66 o                         
   6  -5   5        215.42        211.94        40.88 o                         
   7  -5   5         59.05         48.14         5.79 o                         
   8  -5   5       1710.36       1646.34        35.29 o                         
   9  -5   5         71.45         61.79        10.09 o                         
  10  -5   5        188.88        213.50        13.45 o                         
  11  -5   5         95.76        108.73        12.11 o                         
  12  -5   5        101.64         97.46         6.94 o                         
  13  -5   5         40.65         36.14         3.19 o                         
 -12  -4   5         82.61         84.20        10.00 o                         
 -11  -4   5        217.36        203.96        13.05 o                         
 -10  -4   5       1060.77       1144.72        36.38 o                         
  -9  -4   5        250.94        278.24        15.70 o                         
  -8  -4   5         60.16         49.44         6.00 o                         
  -7  -4   5        286.87        262.46        12.72 o                         
  -6  -4   5        741.69        661.33        22.44 o                         
  -5  -4   5        104.59         75.98        30.60 o                         
  -4  -4   5         36.30         36.08        12.28 o                         
  -3  -4   5         97.59         97.04        13.01 o                         
  -2  -4   5         41.21         43.26         7.98 o                         
  -1  -4   5          1.82          9.93        12.43 o                         
   0  -4   5        930.67        964.55        58.41 o                         
   1  -4   5        655.70        632.74        48.27 o                         
   2  -4   5       5525.82       5476.23       149.59 o                         
   3  -4   5        165.99        136.78        22.10 o                         
   4  -4   5         15.35          8.81         6.88 o                         
   5  -4   5        105.41         75.63        22.04 o                         
   6  -4   5         29.97         27.66        10.11 o                         
   7  -4   5         25.07         22.95         4.12 o                         
   8  -4   5        339.94        295.94        14.13 o                         
   9  -4   5        303.75        306.02        20.81 o                         
  10  -4   5        206.39        189.21        12.84 o                         
  11  -4   5         27.80         23.52         4.87 o                         
  12  -4   5          0.20          3.07         7.48 o                         
  13  -4   5         60.35         43.64         6.70 o                         
 -12  -3   5          0.46         -0.70         2.42 o                         
 -11  -3   5          1.58          4.54         3.30 o                         
 -10  -3   5         14.96         12.98         4.79 o                         
  -9  -3   5        189.79        194.59        13.86 o                         
  -8  -3   5        111.75        107.61        10.66 o                         
  -7  -3   5        193.94        192.38        12.96 o                         
  -6  -3   5        501.44        512.49        74.59 o                         
  -5  -3   5        117.30        115.42        30.87 o                         
  -4  -3   5        352.24        347.43        32.66 o                         
  -3  -3   5        252.13        266.37        18.69 o                         
  -2  -3   5         85.03        118.21         8.45 o                         
  -1  -3   5       1219.50       1240.45        60.30 o                         
   0  -3   5         13.81         19.31        10.95 o                         
   1  -3   5       7894.91       8057.48       156.81 o                         
   2  -3   5        220.67        209.02        18.82 o                         
   3  -3   5       5746.28       6337.00       150.16 o                         
   4  -3   5        151.68        270.12        38.86 o                         
   5  -3   5       2747.52       2851.29        80.31 o                         
   6  -3   5        350.93        280.04        27.50 o                         
   7  -3   5        475.06        472.34        37.43 o                         
   8  -3   5         36.25         21.19        11.45 o                         
   9  -3   5        287.45        329.57        17.10 o                         
  10  -3   5        319.65        373.19        18.59 o                         
  11  -3   5        152.48        144.24        10.41 o                         
  12  -3   5         13.70          8.34         2.77 o                         
  13  -3   5         62.72         47.61         5.53 o                         
 -13  -2   5        187.37        220.84        11.65 o                         
 -12  -2   5         40.17         33.43         9.80 o                         
 -11  -2   5          1.09          6.53         6.72 o                         
 -10  -2   5          1.67         14.29         7.68 o                         
  -9  -2   5        444.80        436.30        21.18 o                         
  -8  -2   5         54.14         46.11        10.14 o                         
  -7  -2   5        367.40        375.93        21.48 o                         
  -6  -2   5          3.13         -3.31        22.38 o                         
  -5  -2   5        520.07        639.40        80.69 o                         
  -4  -2   5        216.14        489.39        63.33 o                         
  -3  -2   5         12.29          4.77         2.52 o                         
  -2  -2   5        147.75        168.54        11.57 o                         
  -1  -2   5          3.66         55.22        20.91 o                         
   0  -2   5        291.89        333.89        18.97 o                         
   1  -2   5        865.96        883.69        30.52 o                         
   2  -2   5         92.15        112.66        18.47 o                         
   3  -2   5         57.30         58.43        10.46 o                         
   4  -2   5       1215.42       1306.48        50.59 o                         
   5  -2   5       1307.74       1324.22        55.49 o                         
   6  -2   5         40.75         34.22        12.09 o                         
   7  -2   5        194.60        198.70        15.98 o                         
   8  -2   5         92.84         87.17         8.79 o                         
   9  -2   5          0.13          2.00         3.54 o                         
  10  -2   5        484.14        500.86        54.62 o                         
  11  -2   5         19.64         11.01         5.15 o                         
  12  -2   5        101.13        102.00         9.52 o                         
  13  -2   5          9.77          2.94         1.91 o                         
 -13  -1   5        107.71        102.55        17.51 o                         
 -12  -1   5          4.48          2.01         3.44 o                         
 -11  -1   5         43.32         36.99         6.74 o                         
 -10  -1   5          4.47          6.74         4.38 o                         
  -9  -1   5       1092.38       1080.25        33.17 o                         
  -8  -1   5       1077.45       1006.58        31.05 o                         
  -7  -1   5        155.16        138.68        42.90 o                         
  -6  -1   5        510.83        528.17        72.70 o                         
  -5  -1   5        364.16        248.65        45.58 o                         
  -4  -1   5       5599.30       5443.28       362.34 o                         
  -3  -1   5          7.45         23.67         4.18 o                         
  -2  -1   5        229.08        187.76         8.99 o                         
  -1  -1   5       1252.97       1073.10        36.00 o                         
   0  -1   5       1751.37       1600.77        79.37 o                         
   1  -1   5       1129.29        974.69        31.20 o                         
   2  -1   5       1302.05       1278.74        41.58 o                         
   3  -1   5        187.34        171.29        17.73 o                         
   4  -1   5       1572.06       1661.04       120.90 o                         
   5  -1   5        460.15        377.43        30.02 o                         
   6  -1   5        352.37        337.90        30.15 o                         
   7  -1   5        410.27        357.96        25.47 o                         
   8  -1   5         29.94         34.09         7.17 o                         
   9  -1   5        542.40        587.19        37.68 o                         
  10  -1   5         23.97         34.45         7.38 o                         
  11  -1   5        360.22        358.27        18.54 o                         
  12  -1   5          5.01          6.58         3.27 o                         
  13  -1   5          0.24         -2.11         2.11 o                         
 -14   0   5         10.85         12.98         2.93 o                         
 -13   0   5         80.22         93.35        15.12 o                         
 -12   0   5         60.37         65.22         9.82 o                         
 -11   0   5        103.34        121.04        11.01 o                         
 -10   0   5         75.39         83.32        10.16 o                         
  -9   0   5          1.41          1.50         3.61 o                         
  -8   0   5         30.37         27.83         6.01 o                         
  -7   0   5         19.52          4.92        14.10 o                         
  -6   0   5         10.29          3.71        12.04 o                         
  -5   0   5          2.92         14.51        13.19 o                         
  -4   0   5         15.00         10.95         3.23 o                         
  -3   0   5          2.07          4.71         2.73 o                         
  -2   0   5         16.65         16.67         3.74 o                         
  -1   0   5          3.84          4.00         1.89 o                         
   0   0   5         10.50         10.71         2.93 o                         
   1   0   5        172.31        174.79        14.16 o                         
   2   0   5         56.76         74.91        16.08 o                         
   3   0   5         95.21         95.83        14.16 o                         
   4   0   5        800.78        821.32        53.05 o                         
   5   0   5        353.82        350.89        29.37 o                         
   6   0   5        121.84        100.74        16.56 o                         
   7   0   5         88.39         96.70        25.61 o                         
   8   0   5        130.84        127.87        29.60 o                         
   9   0   5        348.24        398.31        21.48 o                         
  10   0   5        208.12        257.83        16.66 o                         
  11   0   5        100.12        120.23        23.88 o                         
  12   0   5          8.96         10.64         3.80 o                         
 -14   1   5        528.82        529.21        20.59 o                         
 -13   1   5         49.68         47.29         6.14 o                         
 -12   1   5        433.70        496.46        20.63 o                         
 -11   1   5         97.66        130.96        11.93 o                         
 -10   1   5       1951.79       1861.23        44.51 o                         
  -9   1   5        394.07        377.69        20.33 o                         
  -8   1   5        140.99        133.48        44.10 o                         
  -7   1   5        389.71        398.03        68.55 o                         
  -6   1   5        307.61        265.82        49.81 o                         
  -5   1   5       1730.28       2090.38        81.27 o                         
  -4   1   5       2394.62       2414.73        82.43 o                         
  -3   1   5         24.16         30.16         5.29 o                         
  -2   1   5        293.32        315.52        15.03 o                         
  -1   1   5         20.12         24.60         3.26 o                         
   0   1   5        166.20        193.63        12.10 o                         
   1   1   5         12.47         25.70        11.87 o                         
   2   1   5        853.66       1191.52        83.76 o                         
   3   1   5       2084.24       2451.50        69.34 o                         
   4   1   5          2.25         36.01        10.53 o                         
   5   1   5        178.54        234.52        25.15 o                         
   6   1   5          8.04         20.52        17.12 o                         
   7   1   5        256.09        268.69        17.63 o                         
   8   1   5        127.25        280.17        35.97 o                         
   9   1   5        131.06        108.68         9.09 o                         
  10   1   5        205.54        255.00        16.74 o                         
  11   1   5         76.17         78.72         8.03 o                         
  12   1   5          3.96         15.35         4.16 o                         
 -14   2   5         81.01        101.49        12.82 o                         
 -13   2   5          4.79         11.17         4.26 o                         
 -12   2   5          7.71          3.93         3.58 o                         
 -11   2   5        179.86        160.46        13.15 o                         
 -10   2   5        200.40        186.84        14.72 o                         
  -9   2   5        127.48        131.03         9.19 o                         
  -7   2   5          0.00         13.21        17.84 o                         
  -6   2   5         99.17         96.56        17.45 o                         
  -5   2   5        500.11        524.52        35.16 o                         
  -4   2   5        218.34        205.95        20.57 o                         
  -3   2   5          3.62          3.16         3.96 o                         
  -2   2   5        362.67        304.93        15.35 o                         
  -1   2   5          9.30         19.78         3.90 o                         
   0   2   5       3009.82       2865.10        42.41 o                         
   1   2   5       1470.10       1303.98        44.72 o                         
   2   2   5       3057.17       3037.41       119.32 o                         
   3   2   5        559.90        462.47        31.22 o                         
   4   2   5         43.38         34.79        10.30 o                         
   5   2   5        447.30        397.19        33.27 o                         
   6   2   5         45.34         34.99         5.48 o                         
   7   2   5         18.22         13.45         5.11 o                         
   8   2   5          1.32         -0.24         3.70 o                         
   9   2   5        886.24       1015.19        25.44 o                         
  10   2   5          2.94          1.99         4.94 o                         
  11   2   5        107.37         98.50         9.47 o                         
  12   2   5         50.74         25.76         4.82 o                         
 -14   3   5         96.58         65.89         7.85 o                         
 -13   3   5          4.62          6.48         3.34 o                         
 -12   3   5         43.64         34.66         6.23 o                         
 -11   3   5         12.97         13.13         5.01 o                         
 -10   3   5          4.68          5.31         5.39 o                         
  -9   3   5        143.33        132.01         7.51 o                         
  -8   3   5       1291.39       1245.32        90.20 o                         
  -7   3   5          2.23          3.84        10.45 o                         
  -6   3   5        468.81        419.13        35.16 o                         
  -5   3   5        345.47        337.36        29.11 o                         
  -4   3   5         23.18         46.11        12.23 o                         
  -3   3   5       1277.86       1313.53        38.42 o                         
  -2   3   5        225.48        249.99        17.91 o                         
  -1   3   5       4549.53       4799.80       101.53 o                         
   0   3   5        542.92        525.63        21.31 o                         
   1   3   5       1797.59       2144.14        61.74 o                         
   2   3   5       2570.68       2842.04       141.89 o                         
   3   3   5        554.71        713.41        41.90 o                         
   4   3   5         65.84         64.49        14.32 o                         
   5   3   5         55.38         68.48        27.36 o                         
   6   3   5         17.35         15.10         4.23 o                         
   7   3   5        540.43        591.88        20.66 o                         
   8   3   5        266.45        303.53        14.80 o                         
   9   3   5         97.90        117.24         8.93 o                         
  10   3   5          0.21          1.58         3.55 o                         
  11   3   5          6.86          4.94         6.60 o                         
 -14   4   5         15.02         12.22         2.72 o                         
 -13   4   5         28.34         23.86         4.63 o                         
 -12   4   5        165.57        147.97        11.73 o                         
 -11   4   5        120.26        109.43         8.51 o                         
 -10   4   5        374.49        300.05        13.41 o                         
  -9   4   5        153.84        130.59         7.16 o                         
  -8   4   5        554.51        534.55        60.44 o                         
  -7   4   5        768.86        662.88        60.83 o                         
  -6   4   5       1475.67       1478.66        83.82 o                         
  -5   4   5        415.08        385.08        39.51 o                         
  -4   4   5        256.40        208.31        28.74 o                         
  -3   4   5         27.70        146.15       100.93 o                         
  -2   4   5       1529.30       1510.34        51.59 o                         
  -1   4   5       6181.50       5743.89       100.43 o                         
   0   4   5        360.52        346.69        18.03 o                         
   1   4   5        129.73         87.09        16.57 o                         
   2   4   5          1.22          6.67         7.21 o                         
   3   4   5         55.53         54.32        13.20 o                         
   4   4   5         48.79         22.16        15.25 o                         
   5   4   5        386.77        349.52        14.41 o                         
   6   4   5          3.14          4.33         2.96 o                         
   7   4   5        385.53        345.31        16.21 o                         
   8   4   5        120.06        108.81        11.03 o                         
   9   4   5          0.65          0.17         3.75 o                         
  10   4   5          0.25         -2.69         2.69 o                         
  11   4   5        196.95        136.90         9.94 o                         
 -14   5   5         16.87         16.09         6.96 o                         
 -13   5   5          2.20          2.43         4.08 o                         
 -12   5   5          2.23         -0.90         2.91 o                         
 -11   5   5        136.42        107.15        11.26 o                         
 -10   5   5       1018.53        960.40        23.65 o                         
  -9   5   5        435.71        441.80        16.99 o                         
  -8   5   5         76.56        119.44        28.31 o                         
  -7   5   5       1457.18       1602.41        98.60 o                         
  -6   5   5        236.29        232.96        35.52 o                         
  -5   5   5        108.48         83.99        20.43 o                         
  -4   5   5        202.54        160.88        26.98 o                         
  -3   5   5        316.93        365.48        42.29 o                         
  -2   5   5        518.19        528.55        32.97 o                         
  -1   5   5          4.42          2.33         5.05 o                         
   0   5   5       1460.40       1498.82        48.61 o                         
   1   5   5         72.69         66.59        13.80 o                         
   2   5   5         11.70         15.46         9.56 o                         
   3   5   5         45.18         31.91        14.20 o                         
   4   5   5        725.33        741.56        21.40 o                         
   5   5   5         25.60         18.00         4.92 o                         
   6   5   5        185.90        165.81        11.02 o                         
   7   5   5          1.59          7.86         4.71 o                         
   8   5   5         58.00         54.01         6.93 o                         
   9   5   5         22.29         26.42         3.40 o                         
  10   5   5        152.82        108.77        10.27 o                         
 -14   6   5        160.27        115.93        13.85 o                         
 -13   6   5        116.94         93.01         8.82 o                         
 -12   6   5         70.16         67.01         6.63 o                         
 -11   6   5         70.36         61.93        15.63 o                         
 -10   6   5       1526.56       1420.59        37.95 o                         
  -9   6   5        275.64        262.94        13.41 o                         
  -8   6   5        732.08        705.28        27.28 o                         
  -7   6   5         36.65         58.13        20.85 o                         
  -6   6   5        550.93        489.44        52.18 o                         
  -5   6   5         12.91        141.23        29.44 o                         
  -4   6   5        224.51        424.82        47.86 o                         
  -3   6   5         12.59        145.27        40.56 o                         
  -2   6   5        489.01        621.63        57.07 o                         
  -1   6   5       1158.26       1096.59        61.11 o                         
   0   6   5       1047.79       1049.36        57.21 o                         
   1   6   5         44.59         75.59        26.11 o                         
   2   6   5        160.38        136.57        33.75 o                         
   3   6   5         73.80         62.00        12.49 o                         
   4   6   5        411.27        374.89        13.98 o                         
   5   6   5          4.97         -4.75         6.75 o                         
   6   6   5         13.62          3.97         5.75 o                         
   7   6   5        139.96        149.80        15.23 o                         
   8   6   5         43.35         34.98         6.02 o                         
   9   6   5         32.09         17.88         2.88 o                         
 -14   7   5          1.73         -2.95         5.74 o                         
 -13   7   5          0.20          1.27         2.55 o                         
 -12   7   5         44.41         39.02         5.64 o                         
 -11   7   5         46.90         33.92         6.42 o                         
 -10   7   5        143.60        141.64        10.79 o                         
  -9   7   5          7.45          7.16         3.38 o                         
  -8   7   5        485.07        409.20        13.63 o                         
  -7   7   5        249.30        202.44        14.45 o                         
  -6   7   5          1.01          9.95        10.10 o                         
  -5   7   5        448.52        453.26        52.67 o                         
  -4   7   5          2.95         22.95        17.38 o                         
  -3   7   5         12.64         23.88        17.57 o                         
  -2   7   5       1425.53       1461.83        92.68 o                         
  -1   7   5        592.45        470.84        55.06 o                         
   0   7   5       1101.56       1049.09        92.48 o                         
   1   7   5        168.77        120.35        33.71 o                         
   2   7   5        744.64        692.68        26.83 o                         
   3   7   5        101.75         95.41         8.20 o                         
   4   7   5         36.70         25.63         5.24 o                         
   5   7   5         22.09         23.93         8.13 o                         
   6   7   5         15.63         22.51         6.26 o                         
   7   7   5        390.53        364.02        17.56 o                         
   8   7   5         87.89         60.44         5.11 o                         
   9   7   5        207.06        183.70        11.19 o                         
 -14   8   5         14.71         28.21         6.76 o                         
 -13   8   5         42.47         75.79         6.90 o                         
 -12   8   5         22.65         27.71         6.35 o                         
 -11   8   5          0.13          8.50         4.65 o                         
 -10   8   5        308.94        305.67        16.31 o                         
  -9   8   5        971.36       1243.80        26.88 o                         
  -8   8   5       1018.92       1027.71        26.67 o                         
  -7   8   5         10.70         16.75         3.84 o                         
  -6   8   5       1533.26       1811.15        30.36 o                         
  -5   8   5          1.14          9.18        21.91 o                         
  -4   8   5        112.75        101.57        27.95 o                         
  -3   8   5         34.36         62.09        23.13 o                         
  -2   8   5         31.53         54.23        21.40 o                         
  -1   8   5        848.19       1179.62        91.73 o                         
   0   8   5          3.93         -3.97         3.97 o                         
   1   8   5        242.43        305.53        10.81 o                         
   2   8   5          2.90         13.73         4.20 o                         
   3   8   5        336.13        332.64        17.78 o                         
   4   8   5         39.95         31.00         6.68 o                         
   5   8   5          2.38          1.76         3.11 o                         
   6   8   5         10.17          7.00         4.00 o                         
   7   8   5         29.92         22.69         3.59 o                         
   8   8   5          0.33         -2.30         2.30 o                         
 -14   9   5          4.81          6.80         2.47 o                         
 -13   9   5         51.74         43.21         4.51 o                         
 -12   9   5          1.32          2.59         3.29 o                         
 -11   9   5          4.25          1.83         3.51 o                         
 -10   9   5         14.36         43.52         6.12 o                         
  -9   9   5        375.46        369.72        15.23 o                         
  -8   9   5       1049.13        977.90        26.66 o                         
  -7   9   5        160.54        147.36         9.21 o                         
  -6   9   5         78.79         71.62         4.68 o                         
  -5   9   5         80.86        290.55        13.90 o                         
  -4   9   5        445.12        414.68        10.10 o                         
  -3   9   5         76.42        122.08         6.49 o                         
  -2   9   5       2020.72       1887.61        23.71 o                         
  -1   9   5          5.69         13.20         3.12 o                         
   0   9   5         92.95         88.67         5.97 o                         
   1   9   5        179.63        285.43        11.35 o                         
   2   9   5        167.27        204.25        10.01 o                         
   3   9   5        238.41        257.28        19.70 o                         
   4   9   5          0.81          0.26         3.98 o                         
   5   9   5         33.46         26.90         7.50 o                         
   6   9   5         71.14         62.56         5.42 o                         
   7   9   5          1.60         -1.51         2.63 o                         
 -14  10   5         79.78         93.83         8.15 o                         
 -13  10   5        125.62        136.32         8.28 o                         
 -12  10   5          3.68          5.63         4.00 o                         
 -11  10   5         46.38         42.64         5.15 o                         
 -10  10   5         35.80         32.05         5.07 o                         
  -9  10   5        124.02        105.94         8.52 o                         
  -8  10   5        134.82        114.60         8.67 o                         
  -7  10   5          8.63          3.10         3.24 o                         
  -6  10   5          1.03         -2.78         2.78 o                         
  -5  10   5          3.49          6.23         2.47 o                         
  -4  10   5         74.42         76.12         6.23 o                         
  -3  10   5        107.03        100.84         7.04 o                         
  -2  10   5        191.34        228.02        12.91 o                         
  -1  10   5         94.37         84.34         6.17 o                         
   0  10   5        314.78        323.22        10.74 o                         
   1  10   5       1284.82       1214.56        19.22 o                         
   2  10   5         35.21         21.71         4.55 o                         
   3  10   5          1.58         -1.60         5.07 o                         
   4  10   5         30.82         35.05         6.50 o                         
   5  10   5          5.39          4.21         3.55 o                         
   6  10   5         98.81         95.01        11.34 o                         
 -13  11   5          0.98          2.09         4.39 o                         
 -12  11   5         15.69         21.62         3.47 o                         
 -11  11   5        259.79        274.75        11.37 o                         
 -10  11   5        758.23        764.15        32.45 o                         
  -9  11   5         52.52         52.51         6.33 o                         
  -8  11   5         26.23         34.62         7.45 o                         
  -7  11   5          0.06          3.35         6.25 o                         
  -6  11   5         19.10         42.00         5.05 o                         
  -5  11   5          5.18         18.69         3.77 o                         
  -4  11   5          2.26         10.50         4.95 o                         
  -3  11   5         37.35         65.72        10.43 o                         
  -2  11   5        333.25        304.25        11.75 o                         
  -1  11   5        219.43        229.52         9.36 o                         
   0  11   5        240.15        290.97        10.21 o                         
   1  11   5        829.19        980.36        23.70 o                         
   2  11   5        285.96        291.51        11.99 o                         
   3  11   5        262.30        257.09        12.90 o                         
   4  11   5          2.84          6.58         3.93 o                         
   5  11   5        205.08        254.71        13.36 o                         
 -13  12   5          3.72          2.37         3.22 o                         
 -12  12   5         52.31         62.48         4.55 o                         
 -11  12   5        308.27        255.31        10.28 o                         
 -10  12   5        112.51         92.93         7.12 o                         
  -9  12   5        113.65        138.67         9.36 o                         
  -8  12   5        517.56        532.00        24.77 o                         
  -7  12   5        150.04        126.21         7.60 o                         
  -6  12   5        336.91        311.55        12.21 o                         
  -5  12   5          6.34          6.43         3.53 o                         
  -4  12   5         36.07         25.55         5.17 o                         
  -3  12   5         70.79         86.32         9.07 o                         
  -2  12   5         85.08         97.12         7.86 o                         
  -1  12   5        319.93        316.35        13.12 o                         
   0  12   5       1036.00        986.06        43.81 o                         
   1  12   5        164.80        176.32        11.80 o                         
   2  12   5         12.16          9.55         4.70 o                         
   3  12   5         25.23         35.78         6.61 o                         
   4  12   5         15.91         13.25         3.81 o                         
 -12  13   5          0.13          5.87         3.01 o                         
 -11  13   5         42.12         51.37         4.42 o                         
 -10  13   5         11.99         20.03         3.61 o                         
  -9  13   5        464.51        495.22        20.70 o                         
  -8  13   5         20.65         17.22         5.01 o                         
  -7  13   5         29.66         18.10         5.33 o                         
  -6  13   5        279.32        272.89        13.47 o                         
  -5  13   5         32.31         40.93         8.02 o                         
  -4  13   5        720.46        796.16        21.58 o                         
  -3  13   5          0.76         -2.43         4.03 o                         
  -2  13   5          7.44          3.29         3.28 o                         
  -1  13   5         82.92         72.75         6.55 o                         
   0  13   5        540.80        554.89        18.57 o                         
   1  13   5        102.88         97.26         7.51 o                         
   2  13   5         19.86         14.68         4.18 o                         
   3  13   5          1.25          3.65         3.70 o                         
 -11  14   5        220.35        234.30         8.91 o                         
 -10  14   5         73.43         86.62         6.71 o                         
  -9  14   5        173.07        188.42        10.30 o                         
  -8  14   5          7.97          6.75         3.49 o                         
  -7  14   5         47.09         54.79         5.21 o                         
  -6  14   5         56.80         49.96         8.73 o                         
  -5  14   5         58.71         69.72         8.53 o                         
  -4  14   5          1.17          8.31         4.77 o                         
  -3  14   5        216.33        212.95        10.20 o                         
  -2  14   5         23.87         23.60         4.59 o                         
  -1  14   5         96.89         89.87         7.30 o                         
   0  14   5         35.36         19.20         2.87 o                         
   1  14   5         39.34         36.12         5.03 o                         
 -10  15   5          0.22         -0.70         1.84 o                         
  -9  15   5         31.37         24.12         4.15 o                         
  -8  15   5          7.33          9.82         2.94 o                         
  -7  15   5          3.16         -7.31         7.31 o                         
  -6  15   5         10.13          9.66         3.45 o                         
  -5  15   5         14.27         11.89         3.81 o                         
  -4  15   5        130.46        122.24        10.91 o                         
  -3  15   5          0.53         -3.22         5.47 o                         
  -2  15   5         25.69         17.46         5.01 o                         
  -1  15   5         13.30         10.21         4.42 o                         
   0 -15   6         36.18         47.12         4.83 o                         
   1 -15   6          8.40         10.83         3.11 o                         
   2 -15   6         45.75         53.94         6.49 o                         
   3 -15   6        329.48        308.49        26.09 o                         
   4 -15   6         84.29         85.16         6.31 o                         
   5 -15   6         52.14         77.30        22.61 o                         
   6 -15   6         13.32         10.56         7.88 o                         
   7 -15   6          6.52          9.21         2.81 o                         
   8 -15   6          0.80          3.64         3.02 o                         
  -2 -14   6         52.91         54.72         5.59 o                         
  -1 -14   6         69.83         83.33         8.06 o                         
   0 -14   6        110.92         89.48         9.14 o                         
   1 -14   6          0.81          0.98         5.06 o                         
   2 -14   6          0.68          4.79         3.26 o                         
   3 -14   6       1575.33       1620.08        30.40 o                         
   4 -14   6         22.14         89.72        21.12 o                         
   5 -14   6         34.73         38.19         5.75 o                         
   6 -14   6         60.89         48.77         6.69 o                         
   7 -14   6        456.69        479.31        16.49 o                         
   8 -14   6         20.80         18.65         2.76 o                         
   9 -14   6          0.28         -4.61         4.61 o                         
  -4 -13   6          3.00         -0.07         1.92 o                         
  -3 -13   6        220.46        229.40        13.36 o                         
  -2 -13   6        115.69        135.53        10.70 o                         
  -1 -13   6         55.21         51.94         6.34 o                         
   0 -13   6         84.49        117.02         9.99 o                         
   1 -13   6         18.94         17.73         3.83 o                         
   2 -13   6          0.34         12.97         4.94 o                         
   3 -13   6        206.64        160.04        15.00 o                         
   4 -13   6         43.04         56.52         9.96 o                         
   5 -13   6         12.99         12.81         6.29 o                         
   6 -13   6          0.32         -0.85         3.77 o                         
   7 -13   6         42.74         31.01         5.24 o                         
   8 -13   6          0.65          1.63         2.83 o                         
   9 -13   6        115.56        133.62         6.82 o                         
  10 -13   6        206.70        216.49        13.07 o                         
  -5 -12   6          4.18          3.09         2.66 o                         
  -4 -12   6        169.03        183.45         9.47 o                         
  -3 -12   6        121.47        140.66         9.84 o                         
  -2 -12   6        441.04        452.88        18.59 o                         
  -1 -12   6         53.86         48.55         5.40 o                         
   0 -12   6         17.20         18.85         3.68 o                         
   1 -12   6        183.05        161.18        12.65 o                         
   2 -12   6        542.18        598.63        23.94 o                         
   3 -12   6         43.66         35.67         8.39 o                         
   4 -12   6        587.07        598.19        29.87 o                         
   5 -12   6         17.27         28.47         7.56 o                         
   6 -12   6         77.69         74.10        11.19 o                         
   7 -12   6          4.33          3.86         6.34 o                         
   8 -12   6          1.03         40.07        25.17 o                         
   9 -12   6        363.35        337.97        10.82 o                         
  10 -12   6          2.09         11.28         3.69 o                         
  11 -12   6          0.29          0.56         1.66 o                         
  -6 -11   6          0.47          5.62         2.87 o                         
  -5 -11   6         85.75         86.29         5.87 o                         
  -4 -11   6         32.52         34.62         4.50 o                         
  -3 -11   6         34.73         31.39         4.69 o                         
  -2 -11   6        175.21        148.26         8.13 o                         
  -1 -11   6         20.47         27.06         4.05 o                         
   0 -11   6         49.59         52.30         6.30 o                         
   1 -11   6       1304.92       1305.85        25.18 o                         
   2 -11   6         36.23         31.42         5.12 o                         
   3 -11   6         55.45         42.29         9.35 o                         
   4 -11   6         18.60         19.22         6.87 o                         
   5 -11   6         92.63         91.59        12.74 o                         
   6 -11   6        144.05        162.84        10.72 o                         
   7 -11   6          0.23         37.06         6.34 o                         
   8 -11   6          0.48         12.21         4.67 o                         
   9 -11   6        214.41        223.76        12.31 o                         
  10 -11   6         83.63         97.77        10.14 o                         
  11 -11   6          9.55         19.99         4.63 o                         
  12 -11   6         56.93         43.54         9.26 o                         
  -7 -10   6        353.57        368.06        12.04 o                         
  -6 -10   6         19.67         24.30         7.11 o                         
  -5 -10   6         79.65         74.09         6.45 o                         
  -4 -10   6         46.71         40.31         4.39 o                         
  -3 -10   6       1043.25        938.56        20.65 o                         
  -2 -10   6        700.80        644.15        17.56 o                         
  -1 -10   6          5.02          2.02         3.30 o                         
   0 -10   6         36.62         27.41         4.06 o                         
   1 -10   6        673.92        588.75        19.47 o                         
   2 -10   6         17.50         10.34         3.38 o                         
   3 -10   6        163.61        122.43        10.41 o                         
   4 -10   6        497.93        438.36        14.66 o                         
   5 -10   6         31.82         23.56         4.49 o                         
   6 -10   6        397.02        350.60        15.60 o                         
   7 -10   6          7.04         13.57         4.51 o                         
   8 -10   6         91.48         83.74         8.80 o                         
   9 -10   6          0.35          6.41         4.17 o                         
  10 -10   6        343.17        388.91        21.23 o                         
  11 -10   6          4.80          4.14         3.81 o                         
  12 -10   6         40.72         35.22         5.16 o                         
  -8  -9   6          6.58         13.63         3.32 o                         
  -7  -9   6         52.23         61.52         6.42 o                         
  -6  -9   6          9.30          5.88         3.26 o                         
  -5  -9   6          0.07          1.12         2.81 o                         
  -4  -9   6         98.51         89.73         7.94 o                         
  -3  -9   6         28.42         28.41         5.02 o                         
  -2  -9   6        229.86        205.10        11.61 o                         
  -1  -9   6         13.43        122.80        13.43 o                         
   0  -9   6          0.78         18.25         3.81 o                         
   1  -9   6        774.31        747.21        21.46 o                         
   2  -9   6          4.74          3.27         2.69 o                         
   3  -9   6        463.60        428.51        17.23 o                         
   4  -9   6        195.53        186.73         9.67 o                         
   5  -9   6       1687.17       1429.99        28.51 o                         
   6  -9   6         23.21         28.73         5.37 o                         
   7  -9   6         98.04         68.15         8.16 o                         
   8  -9   6         22.82         30.63         6.45 o                         
   9  -9   6          8.62          7.48         4.80 o                         
  10  -9   6         86.85         87.45        11.08 o                         
  11  -9   6         88.77        100.23        10.52 o                         
  12  -9   6         26.17         25.13         5.16 o                         
  -9  -8   6          3.66         11.18         3.79 o                         
  -8  -8   6         49.21         47.19         5.73 o                         
  -7  -8   6        131.75        144.09        10.77 o                         
  -6  -8   6          2.37          5.86         3.69 o                         
  -5  -8   6          2.55          7.04         3.31 o                         
  -4  -8   6          4.77          8.15         3.16 o                         
  -3  -8   6       1500.70       1703.80        32.86 o                         
  -2  -8   6        807.07        943.50        25.28 o                         
  -1  -8   6          9.27         24.39         5.90 o                         
   0  -8   6          1.71         18.82         3.35 o                         
   1  -8   6         34.95         33.12         8.46 o                         
   2  -8   6        214.34        240.53        20.34 o                         
   3  -8   6          1.27         31.42         5.70 o                         
   4  -8   6         14.05         17.24         6.45 o                         
   5  -8   6          0.97          2.94         2.44 o                         
   6  -8   6         28.23         31.71         4.45 o                         
   7  -8   6        270.16        272.61        18.58 o                         
   8  -8   6        217.39        217.26        13.70 o                         
   9  -8   6        430.81        490.21        23.93 o                         
  10  -8   6         18.45         31.84         8.66 o                         
  11  -8   6         67.00         93.94        10.39 o                         
  12  -8   6         21.85         39.27         6.53 o                         
  13  -8   6          9.42         11.84         2.37 o                         
 -10  -7   6        113.13         93.56         8.95 o                         
  -9  -7   6         27.41         18.70         3.77 o                         
  -8  -7   6         67.30         67.38         7.36 o                         
  -7  -7   6        440.67        442.17        27.18 o                         
  -6  -7   6        169.83        176.51        18.74 o                         
  -5  -7   6        307.78        278.36        17.26 o                         
  -4  -7   6        139.15        108.25        11.34 o                         
  -3  -7   6       2036.33       1848.43        52.83 o                         
  -2  -7   6         19.92         14.41         4.65 o                         
  -1  -7   6        296.35        276.52        45.46 o                         
   0  -7   6        369.15        311.71        34.79 o                         
   1  -7   6        143.92        129.68        29.42 o                         
   2  -7   6        182.29        201.45        38.65 o                         
   3  -7   6        699.95        663.04        68.62 o                         
   4  -7   6        490.21        460.59        59.93 o                         
   5  -7   6        178.56        149.39         8.50 o                         
   6  -7   6         29.45         32.50         4.63 o                         
   7  -7   6        571.86        495.01        19.52 o                         
   8  -7   6        246.98        194.71        13.09 o                         
   9  -7   6        388.11        342.57        23.09 o                         
  10  -7   6          5.79          4.94         5.26 o                         
  11  -7   6         36.76         34.06         7.51 o                         
  12  -7   6         38.77         35.64         6.31 o                         
  13  -7   6         53.28         31.74         4.07 o                         
 -11  -6   6         82.36         65.71         6.43 o                         
 -10  -6   6         76.66        102.83         8.36 o                         
  -9  -6   6        240.09        231.28        11.56 o                         
  -8  -6   6         46.96         52.28         5.55 o                         
  -7  -6   6        151.38        138.68         9.10 o                         
  -6  -6   6        541.36        506.16        17.21 o                         
  -5  -6   6       1622.83       1447.34        52.50 o                         
  -4  -6   6       1044.11        957.29        27.62 o                         
  -3  -6   6         85.97         89.41        25.87 o                         
  -2  -6   6        192.01        175.23        25.29 o                         
  -1  -6   6          2.04         -0.89         7.49 o                         
   0  -6   6        239.18        209.95        36.95 o                         
   1  -6   6         56.49         46.20        15.91 o                         
   2  -6   6        403.00        409.33        49.33 o                         
   3  -6   6        971.54        975.38        78.78 o                         
   4  -6   6        527.99        486.44        58.49 o                         
   5  -6   6         88.31         81.72        26.69 o                         
   6  -6   6       1198.11       1088.59        28.44 o                         
   7  -6   6         29.61         27.71         4.84 o                         
   8  -6   6        237.55        220.87        11.67 o                         
   9  -6   6        172.76        178.13        16.27 o                         
  10  -6   6        101.18        125.74        13.21 o                         
  11  -6   6        206.41        232.08        16.40 o                         
  12  -6   6         21.00         26.81         5.66 o                         
  13  -6   6         99.69        104.30         9.48 o                         
 -11  -5   6        149.50        144.33         7.52 o                         
 -10  -5   6        235.46        266.43        12.53 o                         
  -9  -5   6         20.06         14.66         3.21 o                         
  -8  -5   6        299.06        271.45        14.60 o                         
  -7  -5   6        385.26        370.59        20.02 o                         
  -6  -5   6        680.50        659.25        19.81 o                         
  -5  -5   6       1795.87       1794.03        38.37 o                         
  -4  -5   6        270.19        266.26        33.57 o                         
  -3  -5   6         45.10         61.56        14.06 o                         
  -2  -5   6        206.35        211.75        25.76 o                         
  -1  -5   6       1269.79       1275.30        62.11 o                         
   0  -5   6         36.48         26.32        13.17 o                         
   1  -5   6         14.97         22.19        11.91 o                         
   2  -5   6        818.32        745.41        62.88 o                         
   3  -5   6        110.80        137.16        29.42 o                         
   4  -5   6        458.92        390.32        49.80 o                         
   5  -5   6          0.93         -5.43         9.49 o                         
   6  -5   6        329.80        315.97        16.94 o                         
   7  -5   6        287.61        277.27        11.74 o                         
   8  -5   6         66.77         61.52         6.11 o                         
   9  -5   6        257.29        265.87        19.56 o                         
  10  -5   6          8.99         17.63         4.72 o                         
  11  -5   6          0.72          4.71         3.74 o                         
  12  -5   6        127.06         99.45         6.51 o                         
  13  -5   6         29.82         25.29         5.42 o                         
 -12  -4   6         35.53         25.84         8.27 o                         
 -11  -4   6         33.66         36.95         5.09 o                         
 -10  -4   6         56.26         38.99         5.91 o                         
  -9  -4   6        812.69        757.24        25.62 o                         
  -8  -4   6        161.46        146.91        12.42 o                         
  -7  -4   6        302.96        297.75        16.90 o                         
  -6  -4   6        546.01        508.26        20.98 o                         
  -5  -4   6         34.99         21.63        19.56 o                         
  -4  -4   6        479.57        474.37        53.20 o                         
  -3  -4   6        140.14        191.72        42.43 o                         
  -2  -4   6        272.24        217.36        17.80 o                         
  -1  -4   6         33.57         19.73        10.88 o                         
   0  -4   6       1623.45       1471.72        75.91 o                         
   1  -4   6         36.21        117.98        23.88 o                         
   2  -4   6        286.43        216.25        31.71 o                         
   3  -4   6        499.06        471.17        49.69 o                         
   4  -4   6        889.07        914.32        67.91 o                         
   5  -4   6        815.67        786.37        45.22 o                         
   6  -4   6         10.19         12.33         6.81 o                         
   7  -4   6          1.39          2.92         5.57 o                         
   8  -4   6        331.05        325.38        16.23 o                         
   9  -4   6        323.96        317.81        20.80 o                         
  10  -4   6        112.95        101.70        15.02 o                         
  11  -4   6          7.73          1.89         3.28 o                         
  12  -4   6        112.79         78.27        18.82 o                         
  13  -4   6          6.42          5.42         3.90 o                         
 -12  -3   6         28.93         31.22         4.87 o                         
 -11  -3   6         30.77         38.17         6.28 o                         
 -10  -3   6         21.91         25.87         5.63 o                         
  -9  -3   6          2.71          1.95         4.03 o                         
  -8  -3   6         39.63         31.47         6.19 o                         
  -7  -3   6        623.96        624.32        23.06 o                         
  -6  -3   6          4.79          1.46         5.49 o                         
  -5  -3   6       1630.62       1559.13       125.37 o                         
  -4  -3   6       1538.44       1530.32       117.17 o                         
  -3  -3   6       1898.65       2118.61       199.11 o                         
  -2  -3   6        132.75         93.01         9.82 o                         
  -1  -3   6       1915.85       2057.32        53.47 o                         
   0  -3   6        444.85        482.22        26.80 o                         
   1  -3   6        141.44        141.24        22.25 o                         
   2  -3   6        219.31        225.14        31.96 o                         
   3  -3   6        613.67        714.63        36.43 o                         
   4  -3   6         12.17          9.28         8.41 o                         
   5  -3   6          5.45         -0.79         4.21 o                         
   6  -3   6        508.08        530.96        39.74 o                         
   7  -3   6        362.66        368.19        16.78 o                         
   8  -3   6          1.30          4.84         8.40 o                         
   9  -3   6        685.57        766.61        38.85 o                         
  10  -3   6         13.95         17.49         4.71 o                         
  11  -3   6         41.96         35.24         4.74 o                         
  12  -3   6         36.93         28.25         4.11 o                         
  13  -3   6        100.94         73.68         7.12 o                         
 -13  -2   6          2.90          2.42         2.44 o                         
 -12  -2   6         66.42         70.42         6.65 o                         
 -11  -2   6        563.09        613.04        21.80 o                         
 -10  -2   6         37.45         40.21         7.03 o                         
  -9  -2   6        238.02        214.09        15.09 o                         
  -8  -2   6         32.71         20.59         5.60 o                         
  -7  -2   6       1259.64       1212.12        45.74 o                         
  -6  -2   6       3044.01       2650.27       173.28 o                         
  -5  -2   6          4.03         16.99        16.35 o                         
  -4  -2   6        306.00        298.94        50.88 o                         
  -3  -2   6       8916.30       8601.88       207.60 o                         
  -2  -2   6        645.01        603.21        23.34 o                         
  -1  -2   6          7.95          6.48         4.56 o                         
   0  -2   6         31.44         19.34         5.37 o                         
   1  -2   6       1100.41       1064.38        39.81 o                         
   2  -2   6       2218.44       2381.41        59.57 o                         
   3  -2   6       4814.49       5401.77        99.02 o                         
   4  -2   6         64.89         92.56        14.31 o                         
   5  -2   6        558.42        642.44        41.03 o                         
   6  -2   6        390.32        358.93        32.83 o                         
   7  -2   6        720.26        676.14        20.49 o                         
   8  -2   6        132.27        121.56         9.85 o                         
   9  -2   6         27.20         25.72        10.69 o                         
  10  -2   6        340.17        350.64        27.47 o                         
  11  -2   6         50.30         54.12         7.76 o                         
  12  -2   6          3.87          4.86         2.39 o                         
 -13  -1   6         42.99         48.33         5.02 o                         
 -12  -1   6        400.13        448.06        17.34 o                         
 -11  -1   6          8.03         31.82        13.52 o                         
 -10  -1   6        405.45        370.42        19.19 o                         
  -9  -1   6       1774.54       1802.78        42.75 o                         
  -8  -1   6         27.12         21.21         9.78 o                         
  -7  -1   6        116.84        102.17        36.38 o                         
  -6  -1   6         11.41        156.68        47.46 o                         
  -5  -1   6         72.94         69.08        29.17 o                         
  -4  -1   6       1105.99       1265.80        99.14 o                         
  -3  -1   6          3.39         79.43        57.65 o                         
  -2  -1   6       1121.08       1246.05        34.90 o                         
  -1  -1   6         72.51        111.22        17.05 o                         
   0  -1   6        454.50        440.20        21.81 o                         
   1  -1   6       1661.36       1839.75        44.76 o                         
   2  -1   6        675.66        649.76        31.62 o                         
   3  -1   6        352.91        465.11        42.63 o                         
   4  -1   6         37.06         42.87        11.37 o                         
   5  -1   6       1216.04       1213.15       103.87 o                         
   6  -1   6        130.38        143.21        21.07 o                         
   7  -1   6          4.74          6.69         6.73 o                         
   8  -1   6        625.47        808.36        31.60 o                         
   9  -1   6          2.10         15.89         9.35 o                         
  10  -1   6        437.20        505.81        22.69 o                         
  11  -1   6          0.63         21.52        14.06 o                         
  12  -1   6        293.12        305.41        11.24 o                         
 -13   0   6         28.30         37.20         4.84 o                         
 -12   0   6         66.22         80.28        18.96 o                         
 -11   0   6        319.87        473.17        25.64 o                         
 -10   0   6         13.13         26.15         6.35 o                         
  -9   0   6         26.99         25.10         5.00 o                         
  -8   0   6       3548.86       4273.16        49.68 o                         
  -7   0   6         43.49         61.56        28.56 o                         
  -6   0   6       3540.57       3983.78       204.15 o                         
  -5   0   6         20.30         18.84         9.34 o                         
  -4   0   6        183.12        266.11        21.91 o                         
  -3   0   6        142.55        144.21        10.66 o                         
  -2   0   6       7626.62       8172.03       111.90 o                         
  -1   0   6        227.87        194.63        15.01 o                         
   0   0   6       1390.81       1475.83        60.29 o                         
   1   0   6       1424.64       1870.85        49.00 o                         
   2   0   6        920.31       1032.44        41.97 o                         
   3   0   6       5983.74       6658.50       129.47 o                         
   4   0   6       4760.70       5545.58       189.62 o                         
   5   0   6        138.34        134.80        19.81 o                         
   6   0   6        102.17         85.43        10.90 o                         
   7   0   6        546.96        610.64        34.55 o                         
   8   0   6        292.63        356.06        29.32 o                         
   9   0   6        209.31        245.79        16.90 o                         
  10   0   6          2.06          5.07         5.42 o                         
  11   0   6        104.47        126.46        34.86 o                         
  12   0   6          0.54         -2.51         2.51 o                         
 -14   1   6         68.26         74.04         5.00 o                         
 -13   1   6         10.96         11.75         3.62 o                         
 -12   1   6        173.69        194.93        13.01 o                         
 -11   1   6        449.83        436.79        20.74 o                         
 -10   1   6        719.38        601.78        19.36 o                         
  -9   1   6         18.01          9.68         4.70 o                         
  -8   1   6         63.61         54.22         5.79 o                         
  -7   1   6         14.24         27.23        23.79 o                         
  -6   1   6          8.30         -2.75         5.33 o                         
  -5   1   6        146.07        147.47        60.22 o                         
  -4   1   6        692.26        603.45        24.77 o                         
  -3   1   6       4123.91       3993.75        58.81 o                         
  -2   1   6         71.43         83.95         9.78 o                         
  -1   1   6        100.70         86.11         9.16 o                         
   0   1   6       3955.03       3630.92       121.61 o                         
   1   1   6        319.30        365.80        23.80 o                         
   2   1   6       1285.62       1160.73        53.05 o                         
   3   1   6       5147.01       5365.84       247.44 o                         
   4   1   6          6.21          5.23         6.28 o                         
   5   1   6        964.62        942.35        68.43 o                         
   6   1   6         16.28         21.91         7.26 o                         
   7   1   6         52.40         39.27         6.16 o                         
   8   1   6        579.02        601.28        29.23 o                         
   9   1   6          0.01         -0.39         3.51 o                         
  10   1   6          4.26         -2.27         7.35 o                         
  11   1   6        281.96        292.95        32.02 o                         
 -14   2   6        101.43         71.93        12.98 o                         
 -13   2   6          0.21          0.92         2.23 o                         
 -12   2   6        551.28        564.76        27.38 o                         
 -11   2   6          0.37         -0.27         5.11 o                         
 -10   2   6        329.27        271.95        13.23 o                         
  -9   2   6          4.49          4.70         4.75 o                         
  -8   2   6        450.78        449.49        15.12 o                         
  -7   2   6       2420.76       2276.39        90.37 o                         
  -6   2   6         17.14          2.52         6.12 o                         
  -5   2   6        137.14        122.46        17.85 o                         
  -4   2   6       6867.84       6826.93        90.52 o                         
  -3   2   6       1079.36       1024.49        31.68 o                         
  -2   2   6        205.14        158.02        12.40 o                         
  -1   2   6         63.34         64.92         8.14 o                         
   0   2   6       1314.01       1254.66        31.14 o                         
   1   2   6       3867.90       4254.17        87.29 o                         
   2   2   6       1952.95       2096.61        67.32 o                         
   3   2   6        654.87        758.05        43.46 o                         
   4   2   6         12.14         17.32         9.11 o                         
   5   2   6         13.35         -0.71         6.49 o                         
   6   2   6        580.30        533.11        18.93 o                         
   7   2   6        247.25        240.27        16.90 o                         
   8   2   6         21.84         22.20         5.15 o                         
   9   2   6         76.79         61.31         7.40 o                         
  10   2   6         27.75         21.51         7.81 o                         
  11   2   6         70.47         50.63         6.11 o                         
 -14   3   6         16.25         12.87         3.98 o                         
 -13   3   6          9.46         12.67         3.94 o                         
 -12   3   6         39.53         49.41         7.27 o                         
 -11   3   6          1.52          2.38         2.98 o                         
 -10   3   6         33.24         19.60         6.53 o                         
  -9   3   6        292.43        281.11        12.88 o                         
  -8   3   6        307.43        243.82        21.82 o                         
  -7   3   6       1872.33       1761.90        80.26 o                         
  -6   3   6       1753.65       1567.97        69.73 o                         
  -5   3   6       2393.73       2525.90        82.64 o                         
  -4   3   6        456.28        332.38        21.46 o                         
  -3   3   6       2373.08       2499.53        79.54 o                         
  -2   3   6         18.31         42.94         8.75 o                         
  -1   3   6          3.83          8.55         3.89 o                         
   0   3   6        517.68        521.66        22.69 o                         
   1   3   6        318.55        361.02        25.68 o                         
   2   3   6        383.18        432.50        32.60 o                         
   3   3   6          3.95          9.01         6.86 o                         
   4   3   6        672.63        715.26        48.27 o                         
   5   3   6          0.55          6.90         5.36 o                         
   6   3   6        295.19        286.00        11.99 o                         
   7   3   6        600.01        635.50        26.57 o                         
   8   3   6          3.13          0.60         3.96 o                         
   9   3   6        280.60        321.52        16.12 o                         
  10   3   6         34.61         20.83         5.31 o                         
  11   3   6          9.66          9.57         3.85 o                         
 -14   4   6         26.91         17.77         3.58 o                         
 -13   4   6        212.70        227.95        16.97 o                         
 -12   4   6       1261.33       1237.65        24.72 o                         
 -11   4   6         61.08         44.65         6.80 o                         
 -10   4   6        120.41        106.80         7.43 o                         
  -9   4   6       1565.15       1338.10        33.88 o                         
  -8   4   6         11.02          3.19         4.16 o                         
  -7   4   6          6.38         -4.56        10.39 o                         
  -6   4   6        532.21        480.45        48.79 o                         
  -5   4   6        158.74        176.32        30.32 o                         
  -4   4   6          0.42          8.95         9.17 o                         
  -3   4   6        636.86        642.93        35.66 o                         
  -2   4   6        933.03       1076.57        62.26 o                         
  -1   4   6          6.16        106.75        17.57 o                         
   0   4   6          1.27          3.97         3.81 o                         
   1   4   6        503.64        491.90        35.27 o                         
   2   4   6         65.08         49.78        13.14 o                         
   3   4   6          3.28         10.66         6.87 o                         
   4   4   6         33.76         20.17         5.57 o                         
   5   4   6        947.44        909.34        33.10 o                         
   6   4   6        231.47        206.84        10.54 o                         
   7   4   6         44.41         40.73         5.24 o                         
   8   4   6        477.24        526.42        21.82 o                         
   9   4   6        101.48        102.72        15.45 o                         
  10   4   6         12.10         15.23         2.79 o                         
 -14   5   6        128.64        103.58        12.14 o                         
 -13   5   6        342.03        344.94        26.67 o                         
 -12   5   6         76.90         65.51         6.13 o                         
 -11   5   6         28.30         24.64         5.03 o                         
 -10   5   6        230.87        191.27        18.23 o                         
  -9   5   6        466.54        492.32        19.61 o                         
  -8   5   6       1734.17       1730.05        34.04 o                         
  -7   5   6        496.07        508.66        56.23 o                         
  -6   5   6        127.14        144.11        28.40 o                         
  -5   5   6         36.90         79.82        22.46 o                         
  -4   5   6       1468.98       1611.61        88.67 o                         
  -3   5   6        402.53        377.21        43.31 o                         
  -2   5   6         32.01         26.28         9.27 o                         
  -1   5   6        899.34        795.95        36.08 o                         
   0   5   6          9.83         13.18         8.19 o                         
   1   5   6        275.66        225.25        25.45 o                         
   2   5   6        278.93        268.93        29.66 o                         
   3   5   6        429.70        399.15        38.17 o                         
   4   5   6        319.05        293.18        14.61 o                         
   5   5   6        110.64        103.99         8.50 o                         
   6   5   6          0.16         -0.18         4.84 o                         
   7   5   6        133.66        131.04         9.81 o                         
   8   5   6          0.21          2.10         2.64 o                         
   9   5   6         66.91         67.12         6.57 o                         
  10   5   6          0.08          3.86         2.67 o                         
 -14   6   6        371.42        414.55        23.18 o                         
 -13   6   6         21.30         21.10         3.43 o                         
 -12   6   6        183.83        167.48         9.73 o                         
 -11   6   6         72.37         63.49         7.09 o                         
 -10   6   6        182.75        174.91        10.93 o                         
  -9   6   6       1638.88       1447.99        29.24 o                         
  -8   6   6         94.36         91.03         8.40 o                         
  -7   6   6        337.25        286.06        20.34 o                         
  -6   6   6        367.96        322.43        44.48 o                         
  -5   6   6         49.26         31.27        14.03 o                         
  -4   6   6        376.65        403.30        48.38 o                         
  -3   6   6        114.66         96.33        25.24 o                         
  -2   6   6          1.52          3.24         8.35 o                         
  -1   6   6       2877.52       2885.92       134.37 o                         
   0   6   6          5.20          6.04        10.33 o                         
   1   6   6        895.08        941.07        86.74 o                         
   2   6   6          4.26         11.52         4.55 o                         
   3   6   6        818.24        768.40        27.24 o                         
   4   6   6       1507.20       1466.76        36.08 o                         
   5   6   6         49.10         47.37         6.69 o                         
   6   6   6         33.74         25.62         6.04 o                         
   7   6   6          0.04         10.80         6.39 o                         
   8   6   6         26.65         18.24         4.86 o                         
   9   6   6         18.41         14.96         4.60 o                         
 -14   7   6         25.12         20.49         3.45 o                         
 -13   7   6        107.18        105.58         6.79 o                         
 -12   7   6          4.01          7.81         3.46 o                         
 -11   7   6        199.65        175.35        29.51 o                         
 -10   7   6         92.78        111.47         9.91 o                         
  -9   7   6        607.85        635.61        23.35 o                         
  -8   7   6         43.04         59.86         6.47 o                         
  -7   7   6       1449.42       1272.72        29.84 o                         
  -6   7   6        114.45        161.09        34.52 o                         
  -5   7   6        208.38        210.77        37.52 o                         
  -4   7   6        542.71        592.04        63.07 o                         
  -3   7   6        786.74        917.17        78.07 o                         
  -2   7   6        352.12        508.90        59.17 o                         
  -1   7   6          3.72         45.06        16.04 o                         
   0   7   6        587.68        558.91        68.48 o                         
   1   7   6        181.22        306.42        12.40 o                         
   2   7   6        339.62        285.59        10.50 o                         
   3   7   6        536.50        586.03        19.05 o                         
   4   7   6        291.61        249.64        12.14 o                         
   5   7   6          0.62         14.54         5.49 o                         
   6   7   6          0.03         -1.32         4.19 o                         
   7   7   6         16.14         20.87         4.70 o                         
   8   7   6         41.91         33.69         3.28 o                         
 -14   8   6         20.51         22.23         6.76 o                         
 -13   8   6          4.67          9.50         2.82 o                         
 -12   8   6         83.79        109.63         9.38 o                         
 -11   8   6         15.09         18.59         4.33 o                         
 -10   8   6         28.30         29.36         5.75 o                         
  -9   8   6         17.34         16.27         4.18 o                         
  -8   8   6       1294.40       1484.13        30.57 o                         
  -7   8   6       1044.01       1133.75        24.31 o                         
  -6   8   6        174.05        139.89         7.94 o                         
  -5   8   6        177.97        148.36         7.77 o                         
  -4   8   6          9.29          6.46         4.38 o                         
  -3   8   6         87.34        134.32         8.46 o                         
  -2   8   6        213.87        204.38         8.33 o                         
  -1   8   6         58.53         60.05         4.69 o                         
   0   8   6          3.58          1.97         3.22 o                         
   1   8   6          0.96          1.46         4.65 o                         
   2   8   6        259.28        283.31        11.18 o                         
   3   8   6         99.75        120.21        10.65 o                         
   4   8   6        363.37        433.43        24.93 o                         
   5   8   6         85.65         95.38         9.17 o                         
   6   8   6          8.83          7.99         2.98 o                         
   7   8   6        158.91        170.50         7.45 o                         
 -14   9   6        444.80        460.03        16.74 o                         
 -13   9   6        375.71        397.53        13.94 o                         
 -12   9   6        193.67        190.77        11.97 o                         
 -11   9   6         65.91         64.64         7.53 o                         
 -10   9   6        143.92        157.18         9.71 o                         
  -9   9   6         64.36         52.91         6.17 o                         
  -8   9   6        205.94        172.32        10.56 o                         
  -7   9   6         26.68         16.05         3.92 o                         
  -6   9   6         29.52         27.31         3.73 o                         
  -5   9   6        155.06        137.28         6.08 o                         
  -4   9   6        106.05         83.89         5.47 o                         
  -3   9   6         41.00         31.32         4.63 o                         
  -2   9   6          2.42          0.24         3.40 o                         
  -1   9   6        125.91        104.75         6.25 o                         
   0   9   6        272.88        263.58         9.56 o                         
   1   9   6        263.77        257.74         9.73 o                         
   2   9   6         20.87         15.59         4.13 o                         
   3   9   6        100.92        100.06         8.66 o                         
   4   9   6        255.32        279.15        17.79 o                         
   5   9   6         80.57         81.36         9.83 o                         
   6   9   6          4.62         11.89         3.71 o                         
   7   9   6        210.09        172.23        34.79 o                         
 -13  10   6        164.15        177.65         9.08 o                         
 -12  10   6         36.18         41.29         9.07 o                         
 -11  10   6         81.47         81.70         6.74 o                         
 -10  10   6        289.06        268.80        12.38 o                         
  -9  10   6        927.65        859.62        22.77 o                         
  -8  10   6        201.60        185.05        11.27 o                         
  -7  10   6        180.87        150.89         8.44 o                         
  -6  10   6         91.07         76.63         5.68 o                         
  -5  10   6       1271.02       1233.86        19.59 o                         
  -4  10   6         19.47         22.75         4.10 o                         
  -3  10   6        840.10        870.06        19.55 o                         
  -2  10   6         10.34          7.28         4.39 o                         
  -1  10   6        157.74        167.46         8.42 o                         
   0  10   6        459.14        452.47        12.54 o                         
   1  10   6         21.99         20.39         7.96 o                         
   2  10   6        107.90         93.46         7.12 o                         
   3  10   6        188.24        199.00        12.02 o                         
   4  10   6          0.45         -3.93         3.93 o                         
   5  10   6          3.02          0.22         3.10 o                         
   6  10   6         35.23         36.39         4.70 o                         
 -13  11   6          2.87          3.05         2.24 o                         
 -12  11   6         14.84          3.56         4.66 o                         
 -11  11   6         92.33         94.13         6.76 o                         
 -10  11   6          1.18          0.92         3.17 o                         
  -9  11   6        313.85        303.14        13.40 o                         
  -8  11   6         32.30         34.21         5.25 o                         
  -7  11   6         59.04         61.23         7.02 o                         
  -6  11   6       1213.53       1182.36        20.86 o                         
  -5  11   6          0.37          2.36         3.06 o                         
  -4  11   6          2.24          3.00         4.35 o                         
  -3  11   6          2.76          6.61         3.80 o                         
  -2  11   6         50.09         60.47         6.66 o                         
  -1  11   6        104.93         92.43         6.56 o                         
   0  11   6        195.02        208.23         8.75 o                         
   1  11   6         81.22         83.22         6.97 o                         
   2  11   6          1.44         25.43         7.73 o                         
   3  11   6          6.72         16.93        10.46 o                         
   4  11   6         26.54         23.08         4.17 o                         
   5  11   6          5.43         14.58         3.67 o                         
 -13  12   6        104.44         47.98         5.60 o                         
 -12  12   6         26.50         14.57         4.44 o                         
 -11  12   6        256.43        261.16         9.99 o                         
 -10  12   6         83.28        108.02         7.37 o                         
  -9  12   6        113.18        118.26         8.32 o                         
  -8  12   6        119.59        116.42        11.94 o                         
  -7  12   6         73.11         92.84         7.71 o                         
  -6  12   6        156.33        174.77         9.91 o                         
  -5  12   6        574.30        516.18        34.65 o                         
  -4  12   6         93.13        135.74        18.66 o                         
  -3  12   6        330.08        311.18        12.33 o                         
  -2  12   6        338.34        339.19        12.41 o                         
  -1  12   6        245.32        227.93        11.36 o                         
   0  12   6         63.06         65.24         5.89 o                         
   1  12   6        313.87        302.22        15.16 o                         
   2  12   6         10.53          8.83         3.47 o                         
   3  12   6          6.78          9.68         3.96 o                         
   4  12   6         11.74         13.00         2.87 o                         
 -12  13   6          0.10          6.74         3.36 o                         
 -11  13   6         48.51         72.34         5.86 o                         
 -10  13   6        131.55        130.82        11.97 o                         
  -9  13   6          0.40          8.19         4.23 o                         
  -8  13   6        195.36        201.19        12.19 o                         
  -7  13   6          9.75         13.45         3.79 o                         
  -6  13   6        121.70         97.30         7.27 o                         
  -5  13   6          0.81          0.10         4.77 o                         
  -4  13   6          9.59         12.34         5.41 o                         
  -3  13   6         10.18         10.12         4.02 o                         
  -2  13   6         61.70         52.13         5.99 o                         
  -1  13   6          4.80          4.00         4.18 o                         
   0  13   6          2.63         -1.84         3.41 o                         
   1  13   6         45.98         56.26         5.43 o                         
   2  13   6        127.30        113.76        33.58 o                         
 -11  14   6         79.68         50.67         5.98 o                         
 -10  14   6         51.25         51.27         4.87 o                         
  -9  14   6         53.42         44.02         5.23 o                         
  -8  14   6          9.78          9.52         3.38 o                         
  -7  14   6          2.01          1.55         2.34 o                         
  -6  14   6        744.71        677.37        54.81 o                         
  -5  14   6        120.35        119.60        10.18 o                         
  -4  14   6          2.86          3.22         5.48 o                         
  -3  14   6          0.65          0.80         3.76 o                         
  -2  14   6        119.48        127.07        10.50 o                         
  -1  14   6         45.61         61.55         6.09 o                         
   0  14   6          2.80         -1.38         2.79 o                         
  -9  15   6         10.47         28.02         6.02 o                         
  -8  15   6         18.43         32.32         6.88 o                         
  -7  15   6        204.85        176.96        13.61 o                         
  -6  15   6          2.32         11.82        12.28 o                         
  -5  15   6        175.40        176.00         9.59 o                         
  -4  15   6         15.78         38.74         5.46 o                         
  -3  15   6        123.02        132.39        11.39 o                         
  -2  15   6        148.31        132.72        10.35 o                         
   1 -15   7          7.73          8.76         2.72 o                         
   2 -15   7        128.88        133.43         8.77 o                         
   3 -15   7          4.55          7.77         2.57 o                         
   4 -15   7         11.70         10.71         2.84 o                         
   5 -15   7        472.28        462.60        13.12 o                         
   6 -15   7         29.79         17.73         3.03 o                         
  -1 -14   7        305.03        292.72        13.44 o                         
   0 -14   7         52.33         57.26         6.96 o                         
   1 -14   7         67.21         84.28         9.11 o                         
   2 -14   7        318.23        323.05        12.21 o                         
   3 -14   7         12.55         33.55         9.88 o                         
   4 -14   7          0.26          7.70         4.00 o                         
   5 -14   7        180.52        243.04        12.29 o                         
   6 -14   7        117.97        120.86         8.57 o                         
   7 -14   7         35.03         59.65         5.83 o                         
   8 -14   7         85.80        134.51        21.13 o                         
  -3 -13   7        230.31        236.58        12.60 o                         
  -2 -13   7         23.71         19.93         5.21 o                         
  -1 -13   7        347.46        380.60        19.75 o                         
   0 -13   7        417.85        417.55        21.67 o                         
   1 -13   7         10.15         16.30         4.06 o                         
   2 -13   7         56.23         55.89         6.62 o                         
   3 -13   7          9.70          4.06         4.36 o                         
   4 -13   7         32.08         35.15         8.34 o                         
   5 -13   7         29.31         29.99         7.59 o                         
   6 -13   7        119.96        124.23        14.73 o                         
   7 -13   7        284.29        246.17        19.12 o                         
   8 -13   7        234.50        230.81         8.70 o                         
   9 -13   7          0.84         -1.17         2.34 o                         
  -5 -12   7         11.19         11.94         3.13 o                         
  -4 -12   7         74.86         83.81         5.83 o                         
  -3 -12   7          0.80         -2.05         2.37 o                         
  -2 -12   7          4.60          4.23         2.14 o                         
  -1 -12   7          2.20          1.76         2.27 o                         
   0 -12   7        378.57        371.88        16.08 o                         
   1 -12   7         90.89         87.76         8.82 o                         
   2 -12   7         79.30         58.66        10.08 o                         
   3 -12   7        221.92        223.57        18.36 o                         
   4 -12   7         32.34         26.31         7.51 o                         
   5 -12   7        566.98        518.65        27.15 o                         
   6 -12   7        264.21        184.77        18.27 o                         
   7 -12   7         84.52         73.85         7.00 o                         
   8 -12   7          0.28          3.57         3.99 o                         
   9 -12   7          1.18          2.30         2.17 o                         
  10 -12   7         50.19         41.14         3.98 o                         
  -6 -11   7         41.52         33.84         4.89 o                         
  -5 -11   7         52.28         55.80         7.28 o                         
  -4 -11   7         75.50         87.09         7.93 o                         
  -3 -11   7        169.56        159.40         8.99 o                         
  -2 -11   7        116.19        112.66         8.27 o                         
  -1 -11   7          1.97         18.39         4.46 o                         
   0 -11   7        109.09        128.97         8.21 o                         
   1 -11   7        585.23        619.18        17.32 o                         
   2 -11   7        170.05        192.35        11.17 o                         
   3 -11   7        234.33        261.91        15.59 o                         
   4 -11   7        123.60        250.08        19.13 o                         
   5 -11   7         50.16         69.38        10.56 o                         
   6 -11   7        156.85        162.83         8.90 o                         
   7 -11   7         38.59         47.87         6.70 o                         
   8 -11   7        139.48        176.54        11.09 o                         
   9 -11   7         21.18         65.78         7.14 o                         
  10 -11   7         59.82         68.54         7.79 o                         
  11 -11   7          8.60          3.21         2.87 o                         
  -7 -10   7         26.53         29.34         5.13 o                         
  -6 -10   7          9.20          8.02         4.23 o                         
  -5 -10   7         30.67         25.31         3.05 o                         
  -4 -10   7          2.12          4.45         2.25 o                         
  -3 -10   7         14.06         21.98         3.70 o                         
  -2 -10   7         76.65         78.37         6.77 o                         
  -1 -10   7         71.13         52.34         6.32 o                         
   0 -10   7        855.15        852.84        24.23 o                         
   1 -10   7         37.05         57.89         7.40 o                         
   2 -10   7       1171.44       1008.85        25.22 o                         
   3 -10   7        236.02        212.86         9.72 o                         
   4 -10   7       1170.82       1053.86        40.86 o                         
   5 -10   7        445.15        372.40        14.17 o                         
   6 -10   7         52.95         42.56         5.50 o                         
   7 -10   7        111.80         97.50         9.07 o                         
   8 -10   7        123.76        137.96        10.54 o                         
   9 -10   7         54.97         51.77         6.72 o                         
  10 -10   7          0.53          1.58         3.90 o                         
  11 -10   7          0.84         -3.10         3.87 o                         
  12 -10   7          2.52          3.67         2.24 o                         
  -8  -9   7        106.16         93.51         8.85 o                         
  -7  -9   7          8.25         14.06         3.33 o                         
  -6  -9   7        332.26        292.82        14.05 o                         
  -5  -9   7         30.25         31.58         4.65 o                         
  -4  -9   7        255.83        243.63        12.52 o                         
  -3  -9   7        235.19        200.88        11.69 o                         
  -2  -9   7        388.15        396.72        19.30 o                         
  -1  -9   7        989.43        897.14        21.38 o                         
   0  -9   7        259.83        253.57        12.85 o                         
   1  -9   7         88.09         98.87         9.74 o                         
   2  -9   7          1.28          3.61         2.54 o                         
   3  -9   7        165.57        140.77         9.15 o                         
   4  -9   7         57.06         48.99         5.56 o                         
   5  -9   7         76.19         77.79         8.20 o                         
   6  -9   7        236.53        199.76        10.43 o                         
   7  -9   7          2.20          1.75         4.36 o                         
   8  -9   7        387.68        365.48        17.97 o                         
   9  -9   7         23.26         25.29         5.77 o                         
  10  -9   7         73.14         84.84        10.28 o                         
  11  -9   7         17.96         24.77         5.35 o                         
  12  -9   7         18.71         17.28         4.10 o                         
  -9  -8   7          5.17          7.44         3.11 o                         
  -8  -8   7         21.61         24.40         3.96 o                         
  -7  -8   7        187.71        240.00        12.72 o                         
  -6  -8   7         61.20         58.80         7.04 o                         
  -5  -8   7        272.45        275.38        13.02 o                         
  -4  -8   7         76.68        101.89         8.55 o                         
  -3  -8   7       2250.15       2368.43        43.54 o                         
  -2  -8   7       1037.90       1069.65        26.82 o                         
  -1  -8   7       1436.34       1494.35        30.14 o                         
   0  -8   7         39.60         64.80         7.25 o                         
   1  -8   7        135.04        151.32         9.94 o                         
   2  -8   7        454.64        447.84        16.87 o                         
   3  -8   7        165.70        163.79         7.97 o                         
   4  -8   7        143.04        155.29         9.69 o                         
   5  -8   7        512.53        465.38        15.71 o                         
   6  -8   7         38.31         39.77         7.70 o                         
   7  -8   7          8.46         13.85         4.79 o                         
   8  -8   7        136.04        134.52        11.01 o                         
   9  -8   7        111.77        132.93        10.69 o                         
  10  -8   7        189.61        211.54        15.63 o                         
  11  -8   7         84.32        102.21         9.98 o                         
  12  -8   7          4.45          1.56         2.57 o                         
 -10  -7   7       1172.23       1264.30        27.69 o                         
  -9  -7   7         27.01         16.08         5.29 o                         
  -8  -7   7         18.87         10.38         4.22 o                         
  -7  -7   7        129.21        129.59         9.37 o                         
  -6  -7   7         71.38         59.84         7.77 o                         
  -5  -7   7         76.26         80.36         9.05 o                         
  -4  -7   7         19.10         15.53         3.72 o                         
  -3  -7   7        328.63        310.58        14.15 o                         
  -2  -7   7         42.92         37.44         5.02 o                         
  -1  -7   7        110.48         98.52         7.27 o                         
   0  -7   7        246.12        261.79        33.99 o                         
   1  -7   7        195.14        171.89        36.47 o                         
   2  -7   7        246.86        208.68        39.64 o                         
   3  -7   7         55.79         40.04         6.40 o                         
   4  -7   7         11.08         16.09         3.59 o                         
   5  -7   7         81.73         77.90         6.02 o                         
   6  -7   7        759.83        691.35        21.53 o                         
   7  -7   7        159.43        153.49        17.73 o                         
   8  -7   7          5.62          7.60         4.79 o                         
   9  -7   7         91.68         97.80        11.93 o                         
  10  -7   7          5.82          7.78         5.71 o                         
  11  -7   7        470.83        510.26        21.83 o                         
  12  -7   7          2.06          3.18         2.96 o                         
 -10  -6   7        322.93        348.04        20.50 o                         
  -9  -6   7        198.78        179.59        10.26 o                         
  -8  -6   7        207.36        231.79        12.94 o                         
  -7  -6   7          1.42          2.44         3.92 o                         
  -6  -6   7         23.61         22.85         3.99 o                         
  -5  -6   7          0.78          6.76         3.26 o                         
  -4  -6   7        550.64        508.08        14.56 o                         
  -3  -6   7        111.83        148.80        13.36 o                         
  -2  -6   7        780.58        681.89        79.18 o                         
  -1  -6   7        170.14        273.35        92.72 o                         
   0  -6   7        243.08        223.03        38.09 o                         
   1  -6   7        347.75        323.29        45.85 o                         
   2  -6   7        277.23        256.54        42.05 o                         
   3  -6   7       1037.88        961.07        81.26 o                         
   4  -6   7         44.30         70.58        27.87 o                         
   5  -6   7        933.92        781.09        21.11 o                         
   6  -6   7         15.45         19.77         6.03 o                         
   7  -6   7        241.11        223.64        10.80 o                         
   8  -6   7          4.45          2.39         3.66 o                         
   9  -6   7          6.75          7.12         4.45 o                         
  10  -6   7          1.85          0.34         3.33 o                         
  11  -6   7         38.48         32.43         6.52 o                         
  12  -6   7         24.18         25.16         4.75 o                         
 -11  -5   7         12.44         27.78         3.23 o                         
 -10  -5   7          8.01          8.79         2.93 o                         
  -9  -5   7          5.76          3.82         3.43 o                         
  -8  -5   7         99.20        101.88         9.46 o                         
  -7  -5   7         17.86         17.91         4.94 o                         
  -6  -5   7        128.18        146.55        11.81 o                         
  -5  -5   7         79.14         78.58         8.36 o                         
  -4  -5   7        511.24        545.69        21.00 o                         
  -3  -5   7        963.85        821.99        86.16 o                         
  -2  -5   7        129.63        107.64        34.73 o                         
  -1  -5   7        559.36        498.60        28.60 o                         
   0  -5   7         92.41         89.20        24.37 o                         
   1  -5   7       1283.13       1312.52        82.70 o                         
   2  -5   7       1658.59       1563.54        94.16 o                         
   3  -5   7          2.07          6.49        10.11 o                         
   4  -5   7       2348.19       2271.76       127.08 o                         
   5  -5   7        159.90        155.65        10.44 o                         
   6  -5   7        892.53        871.43        20.30 o                         
   7  -5   7        161.07        157.46         9.26 o                         
   8  -5   7          4.07          4.91         4.16 o                         
   9  -5   7          1.41         -1.67         4.16 o                         
  10  -5   7        180.67        174.72        23.82 o                         
  11  -5   7         21.12         15.70         5.04 o                         
  12  -5   7         28.60         26.88         3.06 o                         
 -11  -4   7         35.14         36.54         8.96 o                         
 -10  -4   7        279.64        290.14        14.48 o                         
  -9  -4   7        227.61        226.23        14.04 o                         
  -8  -4   7        719.02        727.67        25.68 o                         
  -7  -4   7        179.41        178.93        13.10 o                         
  -6  -4   7         46.56         51.66         6.90 o                         
  -5  -4   7        672.20        634.92        22.44 o                         
  -4  -4   7        938.98        854.92        96.13 o                         
  -3  -4   7          6.00         11.84        15.68 o                         
  -2  -4   7       1122.27        954.20        94.19 o                         
  -1  -4   7        139.27        145.85        15.00 o                         
   0  -4   7         84.12         73.70        12.79 o                         
   1  -4   7        371.54        356.86        27.55 o                         
   2  -4   7       1759.74       1838.90        65.65 o                         
   3  -4   7        539.09        495.45        36.01 o                         
   4  -4   7         45.07         42.21        11.54 o                         
   5  -4   7       1625.10       1611.68        90.77 o                         
   6  -4   7        744.26        639.44        17.16 o                         
   7  -4   7          3.61         -1.07         3.15 o                         
   8  -4   7        199.60        183.22        12.53 o                         
   9  -4   7        109.55        119.53        12.71 o                         
  10  -4   7        130.65        115.29         9.30 o                         
  11  -4   7        322.20        286.66        12.26 o                         
  12  -4   7          1.31         -1.70         2.46 o                         
 -12  -3   7        103.08        114.48        34.50 o                         
 -11  -3   7         81.70         96.08         7.96 o                         
 -10  -3   7         30.86         40.83         6.62 o                         
  -9  -3   7        420.40        461.98        20.86 o                         
  -8  -3   7        116.52        165.13        13.39 o                         
  -7  -3   7          4.27         34.47         9.52 o                         
  -6  -3   7        312.38        343.00        14.02 o                         
  -5  -3   7        981.90        979.87       106.59 o                         
  -4  -3   7        545.44        478.63        69.08 o                         
  -3  -3   7        311.07        273.53        49.47 o                         
  -2  -3   7        156.66        124.79        15.68 o                         
  -1  -3   7       1736.11       1817.63        72.36 o                         
   0  -3   7        121.88        114.90        28.88 o                         
   1  -3   7        127.71        362.55       103.96 o                         
   2  -3   7         77.96         82.37        29.28 o                         
   3  -3   7          8.35         36.03        10.78 o                         
   4  -3   7         16.22         78.37        20.32 o                         
   5  -3   7         13.78        138.59        21.07 o                         
   6  -3   7        459.86        480.47        14.89 o                         
   7  -3   7        323.35        325.74        14.75 o                         
   8  -3   7        321.06        338.79        16.86 o                         
   9  -3   7          1.16         25.14         6.39 o                         
  10  -3   7          5.66         13.11         8.11 o                         
  11  -3   7        112.39        122.59        14.05 o                         
  12  -3   7          8.19          5.16         2.10 o                         
 -12  -2   7        434.09        477.32        15.88 o                         
 -11  -2   7         77.37         97.17        12.88 o                         
 -10  -2   7       1017.64       1144.02        32.09 o                         
  -9  -2   7        123.08        129.18        11.66 o                         
  -8  -2   7        644.24        591.56        22.19 o                         
  -7  -2   7         59.06         39.26         4.67 o                         
  -6  -2   7        151.02        149.25        11.07 o                         
  -5  -2   7        531.51        409.00        66.18 o                         
  -4  -2   7        659.72        603.83        76.36 o                         
  -3  -2   7        635.48        572.35        69.62 o                         
  -2  -2   7       1879.99       1860.72        57.98 o                         
  -1  -2   7        166.85        143.62        20.12 o                         
   0  -2   7          0.31          4.75         3.15 o                         
   1  -2   7          6.91          9.60         5.04 o                         
   2  -2   7         88.29         75.06        17.67 o                         
   3  -2   7         49.11         29.20        12.85 o                         
   4  -2   7        188.21        199.70        22.24 o                         
   5  -2   7        317.79        336.32        31.42 o                         
   6  -2   7       2285.22       2213.49        45.63 o                         
   7  -2   7         47.10         40.20         5.57 o                         
   8  -2   7        192.14        203.25        13.03 o                         
   9  -2   7         99.50        112.70         9.57 o                         
  10  -2   7          0.50         -1.92         4.69 o                         
  11  -2   7         82.94        105.54         9.08 o                         
  12  -2   7          0.17         -1.82         2.03 o                         
 -13  -1   7        256.80        290.99        17.55 o                         
 -12  -1   7        207.63        221.73        11.98 o                         
 -11  -1   7        245.92        261.73        14.84 o                         
 -10  -1   7        108.91        120.52         8.82 o                         
  -9  -1   7        924.46        853.70        20.57 o                         
  -8  -1   7        608.69        562.67        20.57 o                         
  -7  -1   7          0.68         -0.96         3.65 o                         
  -6  -1   7          0.03         30.18        23.03 o                         
  -5  -1   7        258.48        232.00        49.76 o                         
  -4  -1   7         41.29         20.77        17.48 o                         
  -3  -1   7        871.77        838.35        34.38 o                         
  -2  -1   7        729.77        562.78        32.47 o                         
  -1  -1   7         37.92         40.91        12.50 o                         
   0  -1   7       1623.81       1518.45        68.51 o                         
   1  -1   7        242.31        209.94        18.70 o                         
   2  -1   7         84.26         80.39        18.16 o                         
   3  -1   7        429.21        352.45        27.72 o                         
   4  -1   7        712.28        662.50        41.25 o                         
   5  -1   7        654.91        592.06        50.07 o                         
   6  -1   7        175.09        158.19        14.61 o                         
   7  -1   7          7.74         19.07        19.38 o                         
   8  -1   7         59.95         49.52         9.06 o                         
   9  -1   7         15.65         18.84         7.03 o                         
  10  -1   7          0.07         -2.89         4.94 o                         
  11  -1   7        205.84        186.50        18.26 o                         
  12  -1   7        149.99         92.11         6.98 o                         
 -13   0   7         34.85         37.84         7.95 o                         
 -12   0   7          6.98          5.65         3.46 o                         
 -11   0   7          9.22         13.46         3.63 o                         
 -10   0   7          3.12          5.05         3.13 o                         
  -9   0   7         47.87         50.56         6.29 o                         
  -8   0   7          8.79          8.78         3.08 o                         
  -7   0   7          1.35         -0.90         2.78 o                         
  -6   0   7         21.55         19.70        17.75 o                         
  -5   0   7         52.03         24.54        17.02 o                         
  -4   0   7         87.29         51.71        21.93 o                         
  -3   0   7        137.59        125.63        10.89 o                         
  -2   0   7        315.37        297.00        16.89 o                         
  -1   0   7        265.57        214.72        20.69 o                         
   0   0   7        265.07        261.68        28.21 o                         
   1   0   7        217.69        208.97        26.86 o                         
   2   0   7       1029.44       1120.45        65.32 o                         
   3   0   7        617.00        614.78        37.60 o                         
   4   0   7        486.40        509.34        37.49 o                         
   5   0   7          9.32          5.66         8.07 o                         
   6   0   7         37.43         28.96        14.50 o                         
   7   0   7          0.42         -0.09         7.91 o                         
   8   0   7         61.90         84.57        13.78 o                         
   9   0   7          0.03          2.27         5.29 o                         
  10   0   7          0.35          2.98         5.14 o                         
  11   0   7          4.70          2.51         3.34 o                         
 -14   1   7         48.40         28.28         4.73 o                         
 -13   1   7          7.56          7.08         3.01 o                         
 -12   1   7         17.78          9.68         4.98 o                         
 -11   1   7        109.98         95.89         9.81 o                         
 -10   1   7         93.73        109.98         8.67 o                         
  -9   1   7       2602.28       2482.14        45.08 o                         
  -8   1   7        114.44        101.18         8.14 o                         
  -7   1   7        535.18        478.00        80.87 o                         
  -6   1   7        809.02        701.23        87.46 o                         
  -5   1   7        186.22        118.39        21.94 o                         
  -4   1   7       1085.94        939.74        34.13 o                         
  -3   1   7        128.17         70.56         8.80 o                         
  -2   1   7         16.44         14.88         4.79 o                         
  -1   1   7        596.06        531.52        23.72 o                         
   0   1   7        178.70        169.49        18.58 o                         
   1   1   7          0.19          3.96         7.80 o                         
   2   1   7          0.12         -0.40         5.35 o                         
   3   1   7          0.18          2.62         7.27 o                         
   4   1   7         22.32          7.49         6.75 o                         
   5   1   7        116.18        115.95        12.74 o                         
   6   1   7        296.54        239.97        21.71 o                         
   7   1   7        160.11        145.98        11.36 o                         
   8   1   7         31.85         37.86         7.66 o                         
   9   1   7         60.27         50.85         6.43 o                         
  10   1   7         97.68         94.59        12.93 o                         
  11   1   7         32.68         20.87         4.27 o                         
 -14   2   7          4.02          6.64         3.81 o                         
 -13   2   7         32.27         20.36         3.28 o                         
 -12   2   7         22.49         17.43         8.00 o
[truncated: 285,040 more chars]
